# Supplementary material for: Within- and cross-species predictions of plant specialized metabolism genes using transfer learning
Source: In Silico Plants. 2020 Jul 30;2(1):diaa005. doi: 10.1093/insilicoplants/diaa005 (PMC7731531; doi:10.1093/insilicoplants/diaa005)
Supplement: diaa005_suppl_Supplementary_Table_S1 [file diaa005_suppl_supplementary_table_s1.xlsx]

## Sheet: TomatoCyc pathway annotation
Table S1. Tomato gene annotation information
Gene v2.5	Alternative splice variant	Gene_v2.3	Gene_v2.4 Phytozome	Gene_3.2	Alternate gene names	EC	EC-number	Ev code (TomatoCyc)	Pfam domains	TomatoCyc_class	Class_benchmark	SM or GM path	Number of pathways	Pathway, pathway_type	Pathway, pathway_type.1	Pathway, pathway_type.2	Pathway, pathway_type.3	Pathway, pathway_type.4	Pathway, pathway_type.5	Pathway, pathway_type.6	Pathway, pathway_type.7	Pathway, pathway_type.8	Pathway, pathway_type.9	Pathway, pathway_type.10	Pathway, pathway_type.11	Pathway, pathway_type.12	Pathway, pathway_type.13	Pathway, pathway_type.14	Pathway, pathway_type.15	Pathway, pathway_type.16	Pathway, pathway_type.17	Pathway, pathway_type.18
XP_004247600	1	SOLYC09G082660	Solyc09g082660.2.1	Solyc09g082660	AnthOMT	ec	2.1.1.267//EC-1.14.13.36 // EC-2.1.1.104 // EC-2.3.1 // EC-2.3.1.133 // EC-1.1.1.195 // EC-2.1.1.68 // EC-1.14.13 // EC-1.2.1.44 // EC-6.2.1.12 // EC-2.1.1.88 // EC-2.1.1 // EC-2.1.1.42 // EC-2.1.1.267 // EC-1.14.11 // EC-1.1.1 // EC-1.2.1 // EC-6.2.1.34 // EC-2.3.1.110 // EC-1.14.13.11 // EC-4.3.1.25 // EC-4.3.1.24	EV-COMP	Methyltransf_3,PF01596.14;Methyltransf_24,PF13578.3	Slyc-DF	BM-DF	SM-GM path	5	chlorogenic acid biosynthesis I,SM path	phenylpropanoid biosynthesis,SM path	phenylpropanoids methylation (ice plant),SM path	scopoletin biosynthesis,SM path	suberin monomers biosynthesis,GM path
XP_004231855	1	SOLYC02G093270	Solyc02g093270.2.1	Solyc02g093270	CCoAOMT	ec	2.1.1.104//EC-1.14.13.36 // EC-2.1.1.104 // EC-2.3.1 // EC-2.3.1.133 // EC-1.1.1.195 // EC-2.1.1.68 // EC-1.14.13 // EC-1.2.1.44 // EC-6.2.1.12 // EC-2.1.1.88 // EC-2.1.1 // EC-2.1.1.42 // EC-2.1.1.267 // EC-1.14.11 // EC-1.1.1 // EC-1.2.1 // EC-6.2.1.34 // EC-2.3.1.110 // EC-1.14.13.11 // EC-4.3.1.25 // EC-4.3.1.24	EV-COMP	Methyltransf_3,PF01596.14;Methyltransf_24,PF13578.3	Slyc-DF	BM-GM	SM-GM path	5	chlorogenic acid biosynthesis I,SM path	phenylpropanoid biosynthesis,SM path	phenylpropanoids methylation (ice plant),SM path	scopoletin biosynthesis,SM path	suberin monomers biosynthesis,GM path
NP_001234022	1	SOLYC08G068780	Solyc08g068780.1.1	Solyc08g068780		ec	2.3.1.110//EC-2.3.1.110 // EC-4.1.1.25 // EC-1.14.13 // EC-1.1.1 // EC-1.2.1 // EC-6.2.1.34 // EC-2.1.1.104 // EC-6.2.1.12 // EC-2.1.1.68 // EC-1.14.13.11 // EC-4.3.1.25 // EC-4.3.1.24	EV-COMP	Acetyltransf_1,PF00583.22	Slyc-DF	BM-SM	SM-GM path	2	hydroxycinnamic acid tyramine amides biosynthesis,SM path	suberin monomers biosynthesis,GM path
NP_001234154	1	SOLYC08G068700	Solyc08g068700.1.1	Solyc08g068700		ec	NA//EC-2.3.1.110 // EC-4.1.1.25 // EC-1.14.13 // EC-1.1.1 // EC-1.2.1 // EC-6.2.1.34 // EC-2.1.1.104 // EC-6.2.1.12 // EC-2.1.1.68 // EC-1.14.13.11 // EC-4.3.1.25 // EC-4.3.1.24	EV-COMP	Acetyltransf_1,PF00583.22	Slyc-DF	BM-SM	SM-GM path	2	hydroxycinnamic acid tyramine amides biosynthesis,SM path	suberin monomers biosynthesis,GM path
NP_001234496	1	SOLYC08G005770	Solyc08g005770.2.1		SlAAT1	ec	2.3.1.232,2.3.1.196//EC-6.2.1 // EC-4.3.1.25 // EC-4.3.1.24 // EC-6.2.1.25 // EC-2.3.1.196 // EC-2.3.1.224 // EC-2.1.1.274 // EC-2.1.1.273	EV-COMP	Transferase,PF02458.12	Slyc-DF	BM-SM	SM-GM path	2	benzoate biosynthesis I (CoA-dependent,PWY-6443), GM path), GM path	volatile benzenoid biosynthesis I (ester formation),SM path
NP_001234877	1	SOLYC08G068730	Solyc08g068730.1.1	Solyc08g068730		ec	2.3.1.110//EC-2.3.1.110 // EC-4.1.1.25 // EC-1.14.13 // EC-1.1.1 // EC-1.2.1 // EC-6.2.1.34 // EC-2.1.1.104 // EC-6.2.1.12 // EC-2.1.1.68 // EC-1.14.13.11 // EC-4.3.1.25 // EC-4.3.1.24	EV-COMP	Acetyltransf_1,PF00583.22	Slyc-DF	BM-SM	SM-GM path	2	hydroxycinnamic acid tyramine amides biosynthesis,SM path	suberin monomers biosynthesis,GM path
XP_004248417	1	SOLYC10G005060	Solyc10g005060.2.1	Solyc10g005060	CTOMT1	ec	2.1.1.68//EC-2.1.1.68 // EC-1.14.13.36 // EC-2.3.1.133 // EC-6.2.1.12 // EC-2.1.1.88 // EC-2.1.1.104 // EC-2.1.1 // EC-2.1.1.42 // EC-2.1.1.267 // EC-1.14.13 // EC-1.1.1 // EC-1.2.1 // EC-6.2.1.34 // EC-2.3.1.110 // EC-1.14.13.11 // EC-4.3.1.25 // EC-4.3.1.24 // EC-5.2 // EC-1 // EC-2.4.1 // EC-2.4.1.128	EV-COMP	Methyltransf_2,PF00891.15;Dimerisation,PF08100.8	Slyc-DF	BM-SM	SM-GM path	4	simplecoumarins biosynthesis,SM path	phenylpropanoids methylation (ice plant),SM path	suberin monomers biosynthesis,GM path	superpathway of scopolin and esculin biosynthesis,SM path
XP_004243628	1	SOLYC07G043630	Solyc07g043630.1.1	Solyc07g043630	Sl07gACS630	ec	RXN-2001,4-COUMARATE--COA-LIGASE-RXN//EC-2.1.1.68 // EC-1.14.13.36 // EC-2.3.1.133 // EC-6.2.1.12 // EC-6.2.1 // EC-4.3.1.25 // EC-4.3.1.24 // EC-1.1.1.195 // EC-2.3.1 // EC-1.14.13 // EC-2.1.1.104 // EC-1.2.1.44 // EC-6.2.1.25 // EC-2.3.1.196 // EC-1.14.11.9 // EC-2.3.1.170 // EC-5.5.1.6 // EC-2.3.1.74 // EC-2.6.1.57 // EC-2.6.1.5 // EC-1.1.1.237 // EC-3.1.2.23 // EC-1.14.11 // EC-1.2.1.28	EV-COMP	AMP-binding,PF00501.25;AMP-binding_C,PF13193.3	Slyc-DF		SM-GM path	8	simplecoumarins biosynthesis,SM path	trans-cinnamoyl-CoA biosynthesis,SM path	phenylpropanoid biosynthesis,SM path	benzoate biosynthesis I (CoA-dependent,PWY-6443), GM path), GM path	flavonoid biosynthesis,SM path	4-hydroxybenzoate biosynthesis I (eukaryotes),GM path	umbelliferone biosynthesis,SM path	benzoate biosynthesis III (CoA-dependent,PWY-6446), GM path
XP_004244456	1	SOLYC08G005990	Solyc08g005990.2.1	Solyc08g005990		ec	2.7.8.11,2.7.8.11-RXN//EC-3.1.3 // EC-2.7.1.150 // EC-2.7.1.137 // EC-2.7.1.153 // EC-2.7.1.68 // EC-2.7.1.154 // EC-2.7.8.11 // EC-2.7.1.67 // EC-3.1.4.11 // EC-2.7.1.149 // EC-3.1.3.27 // EC-2.7.8.5 // EC-2.7.8.1 // EC-2.7.7.14 // EC-2.7.1.82 // EC-4.1.1.65 // EC-2.7.1.32 // EC-2.7.8.2 // EC-2.7.7.15 // EC-2.1.1.103 // EC-2.7.8 // EC-2.1.1.71 // EC-2.7.7.57 // EC-2.7.7 // EC-2.3.1.15 // EC-2.3.…	EV-COMP	CDP-OH_P_transf,PF01066.18	Slyc-DF		SM-GM path	3	3-phosphoinositide biosynthesis,GM path	D-myo-inositol (1,5)-trisphosphate biosynthesis, SM path	phospholipid biosynthesis II,GM path
XP_004245517	1	SOLYC08G082280	Solyc08g082280.2.1	Solyc08g082280		ec	6.2.1.3,RXN-7904,RXN-9644,RXN-9623,RXN-9673//EC-2.3.1.23 // EC-3.1.1.32 // EC-6.2.1.3 // EC-3.1.1.4 // EC-1.14.19.6 // EC-3.1.3 // EC-2.7.1.150 // EC-2.7.1.137 // EC-2.7.1.153 // EC-2.7.1.68 // EC-2.7.1.154 // EC-2.7.8.11 // EC-2.7.1.67 // EC-3.1.4.11 // EC-2.7.1.149 // EC-3.1.3.27 // EC-2.7.8.5 // EC-2.7.8.1 // EC-2.7.7.14 // EC-2.7.1.82 // EC-4.1.1.65 // EC-2.7.1.32 // EC-2.7.8.2 // EC-2.7.7.15…	EV-COMP	AMP-binding,PF00501.25	Slyc-DF		SM-GM path	6	phosphatidylcholine acyl editing,GM path	linoleate biosynthesis I (plants),GM path	3-phosphoinositide biosynthesis,GM path	D-myo-inositol (1,5)-trisphosphate biosynthesis, SM path	fatty acid activation,GM path	phospholipid biosynthesis II,GM path
XP_004247598	1	SOLYC09G082650	Solyc09g082650.2.1	Solyc09g082650		ec	1.13.11.53//EC-3.5.1.111 // EC-2.6.1 // EC-1.13.11.54 // EC-3.1.3.87 // EC-5.3.2.5 // EC-4.2.1.109 // EC-5.3.1.23 // EC-1.13.11.53 // EC-2.4.2.28 // EC-4.1.1.50 // EC-2.5.1.16 // EC-2.5.1.6 // EC-2.7.1.100 // EC-3.2.2.16 // EC-4.4.1.14	EV-COMP	ARD,PF03079.11	Slyc-DF		SM-GM path	5	S-methyl-5-thio-&alpha;-D-ribose 1-phosphate degradation,GM path	3-methylthiopropanoate biosynthesis,SM path	methionine salvage cycle III (animals),GM path	methionine salvage cycle I (bacteria and plants),GM path	methionine salvage cycle II (plants),GM path
XP_004249618	1	SOLYC10G085880	Solyc10g085880.1.1			ec	RXNQT-4398,RXNQT-4397,RXN-8264//EC-2.4.1 // EC-2.4.1.215 // EC-2.4.1.203 // EC-2.1.1 // EC-2.4.1.237 // EC-1.14.13	EV-COMP	UDPGT,PF00201.15	Slyc-DF		SM-GM path	3	cytokinin-O-glucosides biosynthesis,GM path	brassinosteroids inactivation,GM path	eupatolitin 3-O-glucoside biosynthesis,SM path
XP_004249831	1	SOLYC10G085860	Solyc10g085860.1.1			ec	RXNQT-4398,RXNQT-4397,RXN-8264//EC-2.4.1 // EC-2.4.1.215 // EC-2.4.1.203 // EC-2.1.1 // EC-2.4.1.237 // EC-1.14.13	EV-COMP	UDPGT,PF00201.15	Slyc-DF		SM-GM path	3	cytokinin-O-glucosides biosynthesis,GM path	brassinosteroids inactivation,GM path	eupatolitin 3-O-glucoside biosynthesis,SM path
NP_001233784	1	SOLYC04G070980	Solyc04g070980.2.1			ec	5.4.99.8,CYCLOARTENOL-SYNTHASE-RXN//EC-1.14.19 // EC-1.1.1 // EC-1.14.13 // EC-2.5.1.21 // EC-1.14.13.132 // EC-1.3.1 // EC-1.3 // EC-2.1.1.143 // EC-1.3.1.21 // EC-5.3.3.5 // EC-1.3.1.70 // EC-1.14.13.70 // EC-5.5.1.9 // EC-2.1.1.41 // EC-5.4.99.8 // EC-5.4.99.39	EV-COMP	SQHop_cyclase_C,PF13243.3;SQHop_cyclase_C,PF13243.3;Prenyltrans,PF00432.18;Prenyltrans,PF00432.18;Prenyltrans,PF00432.18;Prenyltrans,PF00432.18;SQHop_cyclase_N,PF13249.3	Slyc-DF		SM-GM path	2	plant sterol biosynthesis,SM-GM path
NP_001233837	1	SOLYC11G012410	Solyc11g012410.1.1	Solyc11g012410		ec	3.1.3.25//EC-5.1.3.18 // EC-2.7.7.13 // EC-5.4.2.8 // EC-5.3.1.8 // EC-2.7.7.69 // EC-3.1.3.93 // EC-1.1.1.316 // EC-1.3.2.3 // EC-3.1.3.25 // EC-5.5.1.4 // EC-3.1.3.56 // EC-3.1.3.57 // EC-3.1.3.8 // EC-3.1.3.26 // EC-3.1.3	EV-COMP	Inositol_P,PF00459.22	Slyc-DF		SM-GM path	4	L-ascorbate biosynthesis I (L-galactose pathway),GM path	myo-inositol biosynthesis,SM path	D-myo-inositol (1,5)-trisphosphate degradation	phytate degradation I,GM path
NP_001233843	1	SOLYC03G044890	Solyc03g044890.1.1	Solyc03g044890		ec	3.1.3.25//EC-5.1.3.18 // EC-2.7.7.13 // EC-5.4.2.8 // EC-5.3.1.8 // EC-2.7.7.69 // EC-3.1.3.93 // EC-1.1.1.316 // EC-1.3.2.3 // EC-3.1.3.25 // EC-5.5.1.4 // EC-3.1.3.56 // EC-3.1.3.57 // EC-3.1.3.8 // EC-3.1.3.26 // EC-3.1.3	EV-COMP	Inositol_P,PF00459.22	Slyc-DF		SM-GM path	4	L-ascorbate biosynthesis I (L-galactose pathway),GM path	myo-inositol biosynthesis,SM path	D-myo-inositol (1,5)-trisphosphate degradation	phytate degradation I,GM path
NP_001233880	1	SOLYC06G076410	Solyc06g076410.2.1	Solyc06g076410		ec	RXN-11937,RXN-11935,RXN-11936,1.14.13.72//EC-1.14.19 // EC-1.1.1 // EC-1.14.13 // EC-2.5.1.21 // EC-1.14.13.132 // EC-1.3.1 // EC-1.3 // EC-2.1.1.143 // EC-1.3.1.21 // EC-5.3.3.5 // EC-1.3.1.70 // EC-1.14.13.70 // EC-5.5.1.9 // EC-2.1.1.41 // EC-5.4.99.8	EV-COMP	FA_hydroxylase,PF04116.10	Slyc-DF		SM-GM path	1	plant sterol biosynthesis,SM-GM path
NP_001233901	1	SOLYC04G014800	Solyc04g014800.2.1	Solyc04g014800		ec	3.1.3.25//EC-3.1.3.25 // EC-5.5.1.4 // EC-3.1.3.56 // EC-3.1.3.57 // EC-3.1.3.8 // EC-3.1.3.26 // EC-3.1.3		Inositol_P,PF00459.22	Slyc-DF		SM-GM path	3	myo-inositol biosynthesis,SM path	D-myo-inositol (1,5)-trisphosphate degradation	phytate degradation I,GM path
NP_001234068	1	SOLYC12G015860	Solyc12g015860.1.1	Solyc12g015860		ec	NA//EC-5.3.3.2 // EC-2.5.1.10 // EC-2.5.1.1 // EC-2.5.1.29 // EC-4.1.1.33 // EC-2.7.4.2 // EC-2.7.1.36 // EC-1.1.1.34 // EC-2.3.3.10 // EC-2.3.1.9 // EC-1.17.7 // EC-2.7.7.60 // EC-2.7.1.148 // EC-1.17.1.2 // EC-4.6.1.12 // EC-1.1.1.267 // EC-2.2.1.7	EV-COMP	polyprenyl_synt,PF00348.14	Slyc-DF		SM-GM path	3	trans, trans-farnesyl diphosphate biosynthesis PWY-5123, SM-GM	superpathway of geranylgeranyldiphosphate biosynthesis I (via mevalonate),SM-GM path	superpathway of geranylgeranyl diphosphate biosynthesis II (via MEP),SM-GM path
NP_001234176	1	SOLYC06G051630	Solyc06g051630.2.1	Solyc06g051630		ec	NA//EC-3.1.4.11 // EC-3.1.3.78 // EC-3.1.3.95 // EC-2.7.1.149 // EC-2.7.4 // EC-3.1.4.4 // EC-3.1.3.81 // EC-2.7.1.107 // EC-2.7.8.11 // EC-2.7.1.67 // EC-2.7.1.68 // EC-3.1.4.3 // EC-3.1.1.32 // EC-3.1.1.4	EV-COMP	PI-PLC-X,PF00388.16;PI-PLC-Y,PF00387.16;C2,PF00168.27	Slyc-DF		SM-GM path	4	D-myo-inositol-5-phosphate metabolism,SM-GM path	phosphatidate metabolism,PWY-7039, GM path	D-myo-inositol (1,5)-trisphosphate biosynthesis, SM path, SM path	phospholipases,GM path
NP_001234181	1	SOLYC06G007120	Solyc06g007120.2.1	Solyc06g007120		ec	NA//EC-3.1.4.11 // EC-3.1.3.78 // EC-3.1.3.95 // EC-2.7.1.149 // EC-2.7.4 // EC-3.1.4.4 // EC-3.1.3.81 // EC-2.7.1.107 // EC-2.7.8.11 // EC-2.7.1.67 // EC-2.7.1.68 // EC-3.1.4.3 // EC-3.1.1.32 // EC-3.1.1.4	EV-COMP	PI-PLC-X,PF00388.16;PI-PLC-Y,PF00387.16;C2,PF00168.27;EF-hand_like,PF09279.8	Slyc-DF		SM-GM path	4	D-myo-inositol-5-phosphate metabolism,SM-GM path	phosphatidate metabolism,PWY-7039, GM path	D-myo-inositol (1,5)-trisphosphate biosynthesis, SM path, SM path	phospholipases,GM path
NP_001234190	1	SOLYC05G052760	Solyc05g052760.2.1	Solyc05g052760		ec	3.1.4.11//EC-3.1.4.11 // EC-3.1.3.78 // EC-3.1.3.95 // EC-2.7.1.149 // EC-2.7.4 // EC-3.1.4.4 // EC-3.1.3.81 // EC-2.7.1.107 // EC-2.7.8.11 // EC-2.7.1.67 // EC-2.7.1.68 // EC-3.1.4.3 // EC-3.1.1.32 // EC-3.1.1.4	EV-COMP	PI-PLC-X,PF00388.16;PI-PLC-Y,PF00387.16;C2,PF00168.27;EF-hand_like,PF09279.8	Slyc-DF		SM-GM path	4	D-myo-inositol-5-phosphate metabolism,SM-GM path	phosphatidate metabolism,PWY-7039, GM path	D-myo-inositol (1,5)-trisphosphate biosynthesis, SM path, SM path	phospholipases,GM path
NP_001234203	1	SOLYC10G076710	Solyc10g076710.1.1	Solyc10g076710		ec	3.1.4.11//EC-3.1.4.11 // EC-3.1.3.78 // EC-3.1.3.95 // EC-2.7.1.149 // EC-2.7.4 // EC-3.1.4.4 // EC-3.1.3.81 // EC-2.7.1.107 // EC-2.7.8.11 // EC-2.7.1.67 // EC-2.7.1.68 // EC-3.1.4.3 // EC-3.1.1.32 // EC-3.1.1.4	EV-COMP	PI-PLC-X,PF00388.16;PI-PLC-Y,PF00387.16;C2,PF00168.27;EF-hand_like,PF09279.8	Slyc-DF		SM-GM path	4	D-myo-inositol-5-phosphate metabolism,SM-GM path	phosphatidate metabolism,PWY-7039, GM path	D-myo-inositol (1,5)-trisphosphate biosynthesis, SM path, SM path	phospholipases,GM path
NP_001234514	1	SOLYC02G070580	Solyc02g070580.1.1	Solyc02g070580		ec	RXN-4243//EC-1.14.19 // EC-1.1.1 // EC-1.14.13 // EC-2.5.1.21 // EC-1.14.13.132 // EC-1.3.1 // EC-1.3 // EC-2.1.1.143 // EC-1.3.1.21 // EC-5.3.3.5 // EC-1.3.1.70 // EC-1.14.13.70 // EC-5.5.1.9 // EC-2.1.1.41 // EC-5.4.99.8	EV-COMP	p450,PF00067.19	Slyc-DF		SM-GM path	1	plant sterol biosynthesis,SM-GM path
NP_001234537	1	SOLYC01G008110	Solyc01g008110.2.1	Solyc01g008110		ec	1.14.13.70//EC-1.14.19 // EC-1.1.1 // EC-1.14.13 // EC-2.5.1.21 // EC-1.14.13.132 // EC-1.3.1 // EC-1.3 // EC-2.1.1.143 // EC-1.3.1.21 // EC-5.3.3.5 // EC-1.3.1.70 // EC-1.14.13.70 // EC-5.5.1.9 // EC-2.1.1.41 // EC-5.4.99.8	EV-COMP	p450,PF00067.19	Slyc-DF		SM-GM path	1	plant sterol biosynthesis,SM-GM path
NP_001234716	1	SOLYC01G110290	Solyc01g110290.2.1	Solyc01g110290		ec	2.5.1.21//EC-1.14.19 // EC-1.1.1 // EC-1.14.13 // EC-2.5.1.21 // EC-1.14.13.132 // EC-1.3.1 // EC-1.3 // EC-2.1.1.143 // EC-1.3.1.21 // EC-5.3.3.5 // EC-1.3.1.70 // EC-1.14.13.70 // EC-5.5.1.9 // EC-2.1.1.41 // EC-5.4.99.8	EV-COMP	SQS_PSY,PF00494.16	Slyc-DF		SM-GM path	2	plant sterol biosynthesis,SM-GM path	epoxysqualene biosynthesis,SM-GM path
NP_001238799	1	SOLYC09G009040	Solyc09g009040.2.1	Solyc09g009040		ec	RXN-4144,1.3.1.70//EC-1.14.19 // EC-1.1.1 // EC-1.14.13 // EC-2.5.1.21 // EC-1.14.13.132 // EC-1.3.1 // EC-1.3 // EC-2.1.1.143 // EC-1.3.1.21 // EC-5.3.3.5 // EC-1.3.1.70 // EC-1.14.13.70 // EC-5.5.1.9 // EC-2.1.1.41 // EC-5.4.99.8	EV-COMP	ERG4_ERG24,PF01222.14;DUF1295,PF06966.9	Slyc-DF		SM-GM path	1	plant sterol biosynthesis,SM-GM path
XP_004228462	1	SOLYC01G009310	Solyc01g009310.2.1	Solyc01g009310		ec	RXN-707,1.3.1.21//EC-1.14.19 // EC-1.1.1 // EC-1.14.13 // EC-2.5.1.21 // EC-1.14.13.132 // EC-1.3.1 // EC-1.3 // EC-2.1.1.143 // EC-1.3.1.21 // EC-5.3.3.5 // EC-1.3.1.70 // EC-1.14.13.70 // EC-5.5.1.9 // EC-2.1.1.41 // EC-5.4.99.8	EV-COMP	ERG4_ERG24,PF01222.14	Slyc-DF		SM-GM path	1	plant sterol biosynthesis,SM-GM path
XP_004229766	1	SOLYC01G090600	Solyc01g090600.2.1	Solyc01g090600		ec	RXN-7575,RXN-10688,RXN-12183//EC-1.14.13 // EC-6.2.1 // EC-2.3.1 // EC-2.3.1.95	EV-COMP	Chal_sti_synt_N,PF00195.16;Chal_sti_synt_C,PF02797.12	Slyc-DF		SM-GM path	3	sporopollenin precursor biosynthesis,GM path	olivetol biosynthesis,SM path	resveratrol biosynthesis,SM path
XP_004229985	1	SOLYC01G095990	Solyc01g095990.2.1	Solyc01g095990		ec	2.7.1.67//EC-3.1.3 // EC-2.7.1.150 // EC-2.7.1.137 // EC-2.7.1.153 // EC-2.7.1.68 // EC-2.7.1.154 // EC-2.7.8.11 // EC-2.7.1.67 // EC-3.1.4.11 // EC-2.7.1.149	EV-COMP	PI3_PI4_kinase,PF00454.24;ubiquitin,PF00240.20;ubiquitin,PF00240.20	Slyc-DF		SM-GM path	2	3-phosphoinositide biosynthesis,GM path	D-myo-inositol (1,5)-trisphosphate biosynthesis, SM path, SM path
XP_004230026	1	SOLYC01G096410	Solyc01g096410.2.1	Solyc01g096410		ec	2.7.1.68//EC-3.1.3 // EC-2.7.1.150 // EC-2.7.1.137 // EC-2.7.1.153 // EC-2.7.1.68 // EC-2.7.1.154 // EC-2.7.8.11 // EC-2.7.1.67 // EC-3.1.4.11 // EC-2.7.1.149	EV-COMP	PIP5K,PF01504.15;MORN,PF02493.17;MORN,PF02493.17;MORN,PF02493.17;MORN,PF02493.17;MORN,PF02493.17;MORN,PF02493.17;MORN,PF02493.17	Slyc-DF		SM-GM path	2	3-phosphoinositide biosynthesis,GM path	D-myo-inositol (1,5)-trisphosphate biosynthesis, SM path, SM path
XP_004230182	1	SOLYC01G098850	Solyc01g098850.2.1	Solyc01g098850		ec	ENZRXN-201-RXN,RXN-12300,RXN0-4281//EC-1.1.1 // EC-2.3.1.195 // EC-1.13.11.12 // EC-1.1.1.54 // EC-1.3.1	EV-COMP	adh_short_C2,PF13561.3;adh_short,PF00106.22;KR,PF08659.7	Slyc-DF		SM-GM path	3	traumatin and (Z)-3-hexen-1-yl acetate biosynthesis,SM path	detoxification of reactive carbonyls in chloroplasts,GM path	methylglyoxal degradation III,GM path
XP_004230495	1	SOLYC01G104140	Solyc01g104140.2.1			ec	2.7.1.68//EC-3.1.3 // EC-2.7.1.150 // EC-2.7.1.137 // EC-2.7.1.153 // EC-2.7.1.68 // EC-2.7.1.154 // EC-2.7.8.11 // EC-2.7.1.67 // EC-3.1.4.11 // EC-2.7.1.149	EV-COMP	PIP5K,PF01504.15;MORN,PF02493.17;MORN,PF02493.17;MORN,PF02493.17;MORN,PF02493.17;MORN,PF02493.17;MORN,PF02493.17;MORN,PF02493.17;MORN,PF02493.17	Slyc-DF		SM-GM path	2	3-phosphoinositide biosynthesis,GM path	D-myo-inositol (1,5)-trisphosphate biosynthesis, SM path, SM path
XP_004230766	1	SOLYC01G107910	Solyc01g107910.2.1	Solyc01g107910		ec	2.1.1.104//EC-1.14.13.36 // EC-2.1.1.104 // EC-2.3.1 // EC-2.3.1.133 // EC-1.1.1.195 // EC-2.1.1.68 // EC-1.14.13 // EC-1.2.1.44 // EC-6.2.1.12 // EC-2.1.1.88 // EC-2.1.1 // EC-2.1.1.42 // EC-2.1.1.267 // EC-1.14.11 // EC-1.1.1 // EC-1.2.1 // EC-6.2.1.34 // EC-2.3.1.110 // EC-1.14.13.11 // EC-4.3.1.25 // EC-4.3.1.24	EV-COMP	Methyltransf_3,PF01596.14;Methyltransf_24,PF13578.3	Slyc-DF		SM-GM path	5	chlorogenic acid biosynthesis I,SM path	phenylpropanoid biosynthesis,SM path	phenylpropanoids methylation (ice plant),SM path	scopoletin biosynthesis,SM path	suberin monomers biosynthesis,GM path
XP_004230925	1	SOLYC01G111070	Solyc01g111070.2.1	Solyc01g111070		ec	RXN-7575,RXN-10688,RXN-12183//EC-1.14.13 // EC-6.2.1 // EC-2.3.1 // EC-2.3.1.95	EV-COMP	Chal_sti_synt_N,PF00195.16;Chal_sti_synt_C,PF02797.12;ACP_syn_III,PF08545.7	Slyc-DF		SM-GM path	3	sporopollenin precursor biosynthesis,GM path	olivetol biosynthesis,SM path	resveratrol biosynthesis,SM path
XP_004231014	2	SOLYC01G111260	Solyc01g111260.2.1	Solyc01g111260, Solyc01g111250	XP_004231013.1	ec	3.1.4.11,4.6.1.13//EC-3.1.4.11 // EC-3.1.3.78 // EC-3.1.3.95 // EC-2.7.1.149 // EC-2.7.4 // EC-3.1.4.4 // EC-3.1.3.81 // EC-2.7.1.107 // EC-2.7.8.11 // EC-2.7.1.67 // EC-2.7.1.68 // EC-3.1.4.3 // EC-3.1.1.32 // EC-3.1.1.4	EV-COMP	PI-PLC-X,PF00388.16	Slyc-DF		SM-GM path	4	D-myo-inositol-5-phosphate metabolism,SM path	phosphatidate metabolism,PWY-7039, GM path	D-myo-inositol (1,5)-trisphosphate biosynthesis, SM path, SM path	phospholipases,GM path
XP_004231064	1	SOLYC01G111830	Solyc01g111830.2.1	Solyc01g111830		ec	2.1.1.143,RXN-11202,RXN-11203,RXN-11201,2.1.1.143-RXN//EC-1.14.19 // EC-1.1.1 // EC-1.14.13 // EC-2.5.1.21 // EC-1.14.13.132 // EC-1.3.1 // EC-1.3 // EC-2.1.1.143 // EC-1.3.1.21 // EC-5.3.3.5 // EC-1.3.1.70 // EC-1.14.13.70 // EC-5.5.1.9 // EC-2.1.1.41 // EC-5.4.99.8 // EC-2.1.1.43	EV-COMP	Methyltransf_11,PF08241.9;Sterol_MT_C,PF08498.7;Methyltransf_25,PF13649.3;Methyltransf_31,PF13847.3;CMAS,PF02353.17;Methyltransf_23,PF13489.3;Ubie_methyltran,PF01209.15;Methyltransf_12,PF08242.9	Slyc-DF		SM-GM path	1	plant sterol biosynthesis,SM-GM path
XP_004231606	1	SOLYC02G032330	Solyc02g032330.2.1	Solyc02g032330		ec	RXN-11938,1.1.1.170,RXN-11928,RXN66-313,1.1.1.170-RXN//EC-1.14.19 // EC-1.1.1 // EC-1.14.13 // EC-2.5.1.21 // EC-1.14.13.132 // EC-1.3.1 // EC-1.3 // EC-2.1.1.143 // EC-1.3.1.21 // EC-5.3.3.5 // EC-1.3.1.70 // EC-1.14.13.70 // EC-5.5.1.9 // EC-2.1.1.41 // EC-5.4.99.8	EV-COMP	3Beta_HSD,PF01073.16;Reticulon,PF02453.14;Epimerase,PF01370.18;GDP_Man_Dehyd,PF16363.2;NAD_binding_4,PF07993.9;RmlD_sub_bind,PF04321.14;NAD_binding_10,PF13460.3;Polysacc_synt_2,PF02719.12	Slyc-DF		SM-GM path	1	plant sterol biosynthesis,SM-GM path
XP_004231630	1	SOLYC02G037490	Solyc02g037490.1.1	Solyc02g037490		ec	RXN-2001,4-COUMARATE--COA-LIGASE-RXN//EC-2.1.1.68 // EC-1.14.13.36 // EC-2.3.1.133 // EC-6.2.1.12 // EC-6.2.1 // EC-4.3.1.25 // EC-4.3.1.24 // EC-1.1.1.195 // EC-2.3.1 // EC-1.14.13 // EC-2.1.1.104 // EC-1.2.1.44 // EC-6.2.1.25 // EC-2.3.1.196 // EC-1.14.11.9 // EC-2.3.1.170 // EC-5.5.1.6 // EC-2.3.1.74 // EC-2.6.1.57 // EC-2.6.1.5 // EC-1.1.1.237 // EC-3.1.2.23 // EC-1.14.11 // EC-1.2.1.28	EV-COMP	AMP-binding,PF00501.25;AMP-binding_C,PF13193.3	Slyc-DF		SM-GM path	8	simplecoumarins biosynthesis,SM path	trans-cinnamoyl-CoA biosynthesis,SM path	phenylpropanoid biosynthesis,SM path	benzoate biosynthesis I (CoA-dependent,PWY-6443), GM path), GM path	flavonoid biosynthesis,SM path	4-hydroxybenzoate biosynthesis I (eukaryotes),GM path	umbelliferone biosynthesis,SM path	benzoate biosynthesis III (CoA-dependent,PWY-6446), GM path
XP_004231856	1	SOLYC02G093250	Solyc02g093250.2.1	Solyc02g093250		ec	2.1.1.104//EC-1.14.13.36 // EC-2.1.1.104 // EC-2.3.1 // EC-2.3.1.133 // EC-1.1.1.195 // EC-2.1.1.68 // EC-1.14.13 // EC-1.2.1.44 // EC-6.2.1.12 // EC-2.1.1.88 // EC-2.1.1 // EC-2.1.1.42 // EC-2.1.1.267 // EC-1.14.11 // EC-1.1.1 // EC-1.2.1 // EC-6.2.1.34 // EC-2.3.1.110 // EC-1.14.13.11 // EC-4.3.1.25 // EC-4.3.1.24	EV-COMP	Methyltransf_3,PF01596.14;Methyltransf_24,PF13578.3	Slyc-DF		SM-GM path	5	chlorogenic acid biosynthesis I,SM path	phenylpropanoid biosynthesis,SM path	phenylpropanoids methylation (ice plant),SM path	scopoletin biosynthesis,SM path	suberin monomers biosynthesis,GM path
XP_004231857	1	SOLYC02G093230	Solyc02g093230.2.1	Solyc02g093230		ec	2.1.1.104//EC-1.14.13.36 // EC-2.1.1.104 // EC-2.3.1 // EC-2.3.1.133 // EC-1.1.1.195 // EC-2.1.1.68 // EC-1.14.13 // EC-1.2.1.44 // EC-6.2.1.12 // EC-2.1.1.88 // EC-2.1.1 // EC-2.1.1.42 // EC-2.1.1.267 // EC-1.14.11 // EC-1.1.1 // EC-1.2.1 // EC-6.2.1.34 // EC-2.3.1.110 // EC-1.14.13.11 // EC-4.3.1.25 // EC-4.3.1.24	EV-COMP	Methyltransf_3,PF01596.14;Methyltransf_24,PF13578.3	Slyc-DF		SM-GM path	5	chlorogenic acid biosynthesis I,SM path	phenylpropanoid biosynthesis,SM path	phenylpropanoids methylation (ice plant),SM path	scopoletin biosynthesis,SM path	suberin monomers biosynthesis,GM path
XP_004232636	1	SOLYC02G081730	Solyc02g081730.2.1	Solyc02g081730		ec	RXN-11938,1.1.1.170,RXN-11928,RXN66-313,1.1.1.170-RXN//EC-1.14.19 // EC-1.1.1 // EC-1.14.13 // EC-2.5.1.21 // EC-1.14.13.132 // EC-1.3.1 // EC-1.3 // EC-2.1.1.143 // EC-1.3.1.21 // EC-5.3.3.5 // EC-1.3.1.70 // EC-1.14.13.70 // EC-5.5.1.9 // EC-2.1.1.41 // EC-5.4.99.8	EV-COMP	3Beta_HSD,PF01073.16;Epimerase,PF01370.18;GDP_Man_Dehyd,PF16363.2;NAD_binding_4,PF07993.9;RmlD_sub_bind,PF04321.14;NAD_binding_10,PF13460.3;Polysacc_synt_2,PF02719.12	Slyc-DF		SM-GM path	1	plant sterol biosynthesis,SM-GM path
XP_004232665	1	SOLYC02G081370	Solyc02g081370.2.1	Solyc02g081360		ec	RXN-2001,RXN-1126,4-COUMARATE--COA-LIGASE-RXN//EC-2.1.1.68 // EC-1.14.13.36 // EC-2.3.1.133 // EC-6.2.1.12 // EC-6.2.1 // EC-4.3.1.25 // EC-4.3.1.24 // EC-1.1.1.195 // EC-2.3.1 // EC-1.14.13 // EC-2.1.1.104 // EC-1.2.1.44 // EC-6.2.1.25 // EC-2.3.1.196 // EC-1.14.11.9 // EC-2.3.1.170 // EC-5.5.1.6 // EC-2.3.1.74 // EC-2.6.1.57 // EC-2.6.1.5 // EC-1.1.1.237 // EC-3.1.2.23 // EC-1.14.11 // EC-1.2.1…	EV-COMP	AMP-binding,PF00501.25;AMP-binding_C,PF13193.3	Slyc-DF		SM-GM path	8	simplecoumarins biosynthesis,SM path	trans-cinnamoyl-CoA biosynthesis,SM path	phenylpropanoid biosynthesis,SM path	benzoate biosynthesis I (CoA-dependent,PWY-6443), GM path), GM path	flavonoid biosynthesis,SM path	4-hydroxybenzoate biosynthesis I (eukaryotes),GM path	umbelliferone biosynthesis,SM path	benzoate biosynthesis III (CoA-dependent,PWY-6446), GM path
XP_004232666	1	SOLYC02G081360	Solyc02g081360.2.1	Solyc02g081360		ec	RXN-2001,RXN-1126,4-COUMARATE--COA-LIGASE-RXN//EC-2.1.1.68 // EC-1.14.13.36 // EC-2.3.1.133 // EC-6.2.1.12 // EC-6.2.1 // EC-4.3.1.25 // EC-4.3.1.24 // EC-1.1.1.195 // EC-2.3.1 // EC-1.14.13 // EC-2.1.1.104 // EC-1.2.1.44 // EC-6.2.1.25 // EC-2.3.1.196 // EC-1.14.11.9 // EC-2.3.1.170 // EC-5.5.1.6 // EC-2.3.1.74 // EC-2.6.1.57 // EC-2.6.1.5 // EC-1.1.1.237 // EC-3.1.2.23 // EC-1.14.11 // EC-1.2.1…	EV-COMP	AMP-binding,PF00501.25;AMP-binding_C,PF13193.3	Slyc-DF		SM-GM path	8	simplecoumarins biosynthesis,SM path	trans-cinnamoyl-CoA biosynthesis,SM path	phenylpropanoid biosynthesis,SM path	benzoate biosynthesis I (CoA-dependent,PWY-6443), GM path), GM path	flavonoid biosynthesis,SM path	4-hydroxybenzoate biosynthesis I (eukaryotes),GM path	umbelliferone biosynthesis,SM path	benzoate biosynthesis III (CoA-dependent,PWY-6446), GM path
XP_004232927	1	SOLYC02G077530	Solyc02g077530.1.1	Solyc02g077530		ec	RXN-9017,RXN-9018,RXN-9021,RXN-9022//EC-2.1.1 // EC-2.1.1.6	EV-COMP	Methyltransf_2,PF00891.15;Dimerisation,PF08100.8	Slyc-DF		SM-GM path	2	1,5-trimethoxybenzene biosynthesis	3,5-dimethoxytoluene biosynthesis, PWY-7076, SM-GM path
XP_004232928	1	SOLYC02G077520	Solyc02g077520.2.1	Solyc02g077520		ec	RXN-9017,RXN-9018,RXN-9021,RXN-9022//EC-2.1.1 // EC-2.1.1.6	EV-COMP	Methyltransf_2,PF00891.15;Dimerisation,PF08100.8	Slyc-DF		SM-GM path	2	1,5-trimethoxybenzene biosynthesis	3,5-dimethoxytoluene biosynthesis, PWY-7076, SM-GM path
XP_004233230	1	SOLYC02G069010	Solyc02g069010.2.1	Solyc02g069010		ec	RXN0-5408,MYO-INOSITOL-1OR-4-MONOPHOSPHATASE-RXN,3.1.3.25//EC-3.1.3.25 // EC-5.5.1.4 // EC-3.1.3.56 // EC-3.1.3.57 // EC-3.1.3.8 // EC-3.1.3.26 // EC-3.1.3	EV-COMP	Inositol_P,PF00459.22	Slyc-DF		SM-GM path	3	myo-inositol biosynthesis,SM path	D-myo-inositol (1,5)-trisphosphate degradation	phytate degradation I,GM path
XP_004234155	1	SOLYC03G007070	Solyc03g007070.2.1	Solyc03g007070		ec	NA//EC-2.6.1.57 // EC-2.6.1.5 // EC-2.5.1.84 // EC-2.1.1.295 // EC-2.5.1.117 // EC-1.13.11.27 // EC-2.6.1.1 // EC-1.1.1.37 // EC-1.1.1.222 // EC-1.1.1.237 // EC-6.2.1.12 // EC-3.1.2.23 // EC-2.3.1.140 // EC-2.6.1.49 // EC-1.14.16.2 // EC-4.2.3.1 // EC-2.7.1.39 // EC-1.1.1.3 // EC-1.2.1.11 // EC-2.7.2.4 // EC-3.5.99 // EC-2.2.1.6 // EC-1.1.1.86 // EC-2.6.1.42 // EC-4.2.1.9	EV-COMP	Aminotran_1_2,PF00155.18	Slyc-DF		SM-GM path	10	superpathway of plastoquinol biosynthesis,GM path	aspartate biosynthesis,GM path	aspartate degradation I,GM path	aspartate degradation II,GM path	rosmarinic acid biosynthesis I,SM path	4-hydroxybenzoate biosynthesis I (eukaryotes),GM path	4-hydroxyphenylpyruvate biosynthesis,GM path	superpathway of rosmarinic acid biosynthesis,SM path	threonine biosynthesis,GM path	isoleucine biosynthesis I,GM path
XP_004234491	1	SOLYC03G031870	Solyc03g031870.1.1	Solyc03g031870		ec	RXN-2001,RXN-1126,4-COUMARATE--COA-LIGASE-RXN//EC-2.1.1.68 // EC-1.14.13.36 // EC-2.3.1.133 // EC-6.2.1.12 // EC-6.2.1 // EC-4.3.1.25 // EC-4.3.1.24 // EC-1.1.1.195 // EC-2.3.1 // EC-1.14.13 // EC-2.1.1.104 // EC-1.2.1.44 // EC-6.2.1.25 // EC-2.3.1.196 // EC-1.14.11.9 // EC-2.3.1.170 // EC-5.5.1.6 // EC-2.3.1.74 // EC-2.6.1.57 // EC-2.6.1.5 // EC-1.1.1.237 // EC-3.1.2.23 // EC-1.14.11 // EC-1.2.1…	EV-COMP	AMP-binding,PF00501.25;AMP-binding,PF00501.25;AMP-binding_C,PF13193.3	Slyc-DF		SM-GM path	8	simplecoumarins biosynthesis,SM path	trans-cinnamoyl-CoA biosynthesis,SM path	phenylpropanoid biosynthesis,SM path	benzoate biosynthesis I (CoA-dependent,PWY-6443), GM path), GM path	flavonoid biosynthesis,SM path	4-hydroxybenzoate biosynthesis I (eukaryotes),GM path	umbelliferone biosynthesis,SM path	benzoate biosynthesis III (CoA-dependent,PWY-6446), GM path
XP_004234497	1	SOLYC03G031940	Solyc03g031940.2.1	Solyc03g031940		ec	RXN-2001,4-COUMARATE--COA-LIGASE-RXN//EC-2.1.1.68 // EC-1.14.13.36 // EC-2.3.1.133 // EC-6.2.1.12 // EC-6.2.1 // EC-4.3.1.25 // EC-4.3.1.24 // EC-1.1.1.195 // EC-2.3.1 // EC-1.14.13 // EC-2.1.1.104 // EC-1.2.1.44 // EC-6.2.1.25 // EC-2.3.1.196 // EC-1.14.11.9 // EC-2.3.1.170 // EC-5.5.1.6 // EC-2.3.1.74 // EC-2.6.1.57 // EC-2.6.1.5 // EC-1.1.1.237 // EC-3.1.2.23 // EC-1.14.11 // EC-1.2.1.28	EV-COMP	AMP-binding,PF00501.25;AMP-binding_C,PF13193.3	Slyc-DF		SM-GM path	8	simplecoumarins biosynthesis,SM path	trans-cinnamoyl-CoA biosynthesis,SM path	phenylpropanoid biosynthesis,SM path	benzoate biosynthesis I (CoA-dependent,PWY-6443), GM path), GM path	flavonoid biosynthesis,SM path	4-hydroxybenzoate biosynthesis I (eukaryotes),GM path	umbelliferone biosynthesis,SM path	benzoate biosynthesis III (CoA-dependent,PWY-6446), GM path
XP_004234517	1	SOLYC03G032210	Solyc03g032210.2.1	Solyc03g032210		ec	RXN-2001,4-COUMARATE--COA-LIGASE-RXN//EC-2.1.1.68 // EC-1.14.13.36 // EC-2.3.1.133 // EC-6.2.1.12 // EC-6.2.1 // EC-4.3.1.25 // EC-4.3.1.24 // EC-1.1.1.195 // EC-2.3.1 // EC-1.14.13 // EC-2.1.1.104 // EC-1.2.1.44 // EC-6.2.1.25 // EC-2.3.1.196 // EC-1.14.11.9 // EC-2.3.1.170 // EC-5.5.1.6 // EC-2.3.1.74 // EC-2.6.1.57 // EC-2.6.1.5 // EC-1.1.1.237 // EC-3.1.2.23 // EC-1.14.11 // EC-1.2.1.28	EV-COMP	AMP-binding,PF00501.25;AMP-binding_C,PF13193.3	Slyc-DF		SM-GM path	8	simplecoumarins biosynthesis,SM path	trans-cinnamoyl-CoA biosynthesis,SM path	phenylpropanoid biosynthesis,SM path	benzoate biosynthesis I (CoA-dependent,PWY-6443), GM path), GM path	flavonoid biosynthesis,SM path	4-hydroxybenzoate biosynthesis I (eukaryotes),GM path	umbelliferone biosynthesis,SM path	benzoate biosynthesis III (CoA-dependent,PWY-6446), GM path
XP_004234518	1	SOLYC03G032220	Solyc03g032220.2.1	Solyc03g032220		ec	RXN-7754,RXN-7753,RXN-8262,RXN-12616,CAFFEATE-O-METHYLTRANSFERASE-RXN//EC-2.1.1.68 // EC-1.14.13.36 // EC-2.3.1.133 // EC-6.2.1.12 // EC-2.1.1.104 // EC-2.3.1 // EC-1.1.1.195 // EC-1.14.13 // EC-1.2.1.44 // EC-2.1.1.88 // EC-2.1.1 // EC-2.1.1.42 // EC-2.1.1.267 // EC-2.1.1.76 // EC-2.8.2.28 // EC-2.8.2.27 // EC-2.8.2.26 // EC-2.8.2.25 // EC-1.14.11 // EC-1.1.1 // EC-1.2.1 // EC-6.2.1.34 // EC-2.3…	EV-COMP	Methyltransf_3,PF01596.14;Methyltransf_24,PF13578.3	Slyc-DF		SM-GM path	11	simplecoumarins biosynthesis,SM path	chlorogenic acid biosynthesis I,SM path	phenylpropanoid biosynthesis,SM path	phenylpropanoids methylation (ice plant),SM path	methylquercetin biosynthesis,SM path	quercetin sulfate biosynthesis,SM path	scopoletin biosynthesis,SM path	suberin monomers biosynthesis,GM path	superpathway of scopolin and esculin biosynthesis,SM path	chrysoeriol biosynthesis,SM path	polymethylated quercetin biosynthesis,SM path
XP_004234632	2	SOLYC03G042560	Solyc03g042560.1.1	Solyc03g042560		ec	4.3.1.24//EC-6.2.1 // EC-4.3.1.25 // EC-4.3.1.24 // EC-6.2.1.25 // EC-2.3.1.196 // EC-1.14.13 // EC-1.1.1 // EC-1.2.1 // EC-6.2.1.34 // EC-2.3.1.110 // EC-2.1.1.104 // EC-6.2.1.12 // EC-2.1.1.68 // EC-1.14.13.11 // EC-1.2.1.28 // EC-2.1.1 // EC-5.2 // EC-1 // EC-2.4.1 // EC-2.4.1.128	EV-COMP	Lyase_aromatic,PF00221.16	Slyc-DF		SM-GM path	6	trans-cinnamoyl-CoA biosynthesis,SM path	benzoate biosynthesis I (CoA-dependent,PWY-6443), GM path), GM path	suberin monomers biosynthesis,GM path	benzoate biosynthesis III (CoA-dependent,PWY-6446), GM path	phenylpropanoid biosynthesis,PWY1F-467	superpathway of scopolin and esculin biosynthesis,SM path
XP_004234961	1	SOLYC03G083350	Solyc03g083350.2.1	Solyc03g083350		ec	2.7.1.67//EC-3.1.3 // EC-2.7.1.150 // EC-2.7.1.137 // EC-2.7.1.153 // EC-2.7.1.68 // EC-2.7.1.154 // EC-2.7.8.11 // EC-2.7.1.67 // EC-3.1.4.11 // EC-2.7.1.149	EV-COMP	PI3_PI4_kinase,PF00454.24;ubiquitin,PF00240.20;ubiquitin,PF00240.20;Rad60-SLD,PF11976.5	Slyc-DF		SM-GM path	2	3-phosphoinositide biosynthesis,GM path	D-myo-inositol (1,5)-trisphosphate biosynthesis, SM path, SM path
XP_004235028	1	SOLYC03G080180	Solyc03g080180.2.1	Solyc03g080180		ec	2.1.1.68//EC-2.1.1.68 // EC-1.14.13.36 // EC-2.3.1.133 // EC-6.2.1.12 // EC-2.1.1.88 // EC-2.1.1.104 // EC-2.1.1 // EC-2.1.1.42 // EC-2.1.1.267 // EC-1.14.13 // EC-1.1.1 // EC-1.2.1 // EC-6.2.1.34 // EC-2.3.1.110 // EC-1.14.13.11 // EC-4.3.1.25 // EC-4.3.1.24 // EC-5.2 // EC-1 // EC-2.4.1 // EC-2.4.1.128	EV-COMP	Methyltransf_2,PF00891.15;Dimerisation,PF08100.8	Slyc-DF		SM-GM path	4	simplecoumarins biosynthesis,SM path	phenylpropanoids methylation (ice plant),SM path	suberin monomers biosynthesis,GM path	superpathway of scopolin and esculin biosynthesis,SM path
XP_004235294	1	SOLYC03G097030	Solyc03g097030.2.1	Solyc03g097030		ec	4-COUMARATE--COA-LIGASE-RXN//EC-2.1.1.68 // EC-1.14.13.36 // EC-2.3.1.133 // EC-6.2.1.12 // EC-1.1.1.195 // EC-2.3.1 // EC-1.14.13 // EC-2.1.1.104 // EC-1.2.1.44 // EC-1.14.11.9 // EC-2.3.1.170 // EC-5.5.1.6 // EC-2.3.1.74 // EC-1.1.1 // EC-1.2.1 // EC-6.2.1.34 // EC-2.3.1.110 // EC-1.14.13.11 // EC-4.3.1.25 // EC-4.3.1.24 // EC-2.6.1.57 // EC-2.6.1.5 // EC-1.1.1.237 // EC-3.1.2.23 // EC-1.14.11	EV-COMP	AMP-binding,PF00501.25;AMP-binding_C,PF13193.3	Slyc-DF		SM-GM path	6	simplecoumarins biosynthesis,SM path	phenylpropanoid biosynthesis,SM path	flavonoid biosynthesis,SM path	suberin monomers biosynthesis,GM path	4-hydroxybenzoate biosynthesis I (eukaryotes),GM path	umbelliferone biosynthesis,SM path
XP_004235870	1	SOLYC03G117870	Solyc03g117870.2.1	Solyc03g117870		ec	6.2.1.12//EC-2.1.1.68 // EC-1.14.13.36 // EC-2.3.1.133 // EC-6.2.1.12 // EC-1.1.1.195 // EC-2.3.1 // EC-1.14.13 // EC-2.1.1.104 // EC-1.2.1.44 // EC-1.14.11.9 // EC-2.3.1.170 // EC-5.5.1.6 // EC-2.3.1.74 // EC-1.1.1 // EC-1.2.1 // EC-6.2.1.34 // EC-2.3.1.110 // EC-1.14.13.11 // EC-4.3.1.25 // EC-4.3.1.24 // EC-2.6.1.57 // EC-2.6.1.5 // EC-1.1.1.237 // EC-3.1.2.23 // EC-1.14.11	EV-COMP	AMP-binding,PF00501.25;AMP-binding_C,PF13193.3	Slyc-DF		SM-GM path	6	simplecoumarins biosynthesis,SM path	phenylpropanoid biosynthesis,SM path	flavonoid biosynthesis,SM path	suberin monomers biosynthesis,GM path	4-hydroxybenzoate biosynthesis I (eukaryotes),GM path	umbelliferone biosynthesis,SM path
XP_004235980	1	SOLYC03G115500	Solyc03g115500.2.1			ec	RXN-14062,3.2.1.31,RXN-11760,3.2.1.167//EC-1.11.1.7 // EC-3.2.1.167 // EC-2.4.1 // EC-2.4.1.253	EV-COMP	Glyco_hydro_79n,PF03662.11	Slyc-DF		SM-GM path	2	baicalein degradation (hydrogen peroxide detoxification),GM path	wogonin metabolism,SM path
XP_004236277	1	SOLYC03G112060	Solyc03g112060.2.1	Solyc03g112060		ec	2.5.1.72,QUINOLINATE-SYNTHA-RXN//EC-3.2.2 // EC-1.4.3.16 // EC-2.5.1.72 // EC-2.4.2.19 // EC-1.1.1 // EC-6.3.1.5 // EC-6.3.5.1 // EC-2.7.7.18 // EC-1.4.3.22 // EC-2.1.1.53	EV-COMP	NadA,PF02445.13;SufE,PF02657.12	Slyc-DF		SM-GM path	3	nicotine biosynthesis,SM path	NAD biosynthesis I (from aspartate),GM path	superpathway of nicotine biosynthesis,SM path
XP_004236650	1	SOLYC04G015100	Solyc04g015100.2.1	Solyc04g015100		ec	2.3.1.9,ACETYL-COA-ACETYLTRANSFER-RXN//EC-5.3.3.2 // EC-4.1.1.33 // EC-2.7.4.2 // EC-2.7.1.36 // EC-1.1.1.34 // EC-2.3.3.10 // EC-2.3.1.9 // EC-2.5.1.29 // EC-2.5.1.10 // EC-2.5.1.1 // EC-1.1.1.36 // EC-4.2.1.55 // EC-4.1.1.70 // EC-2.6.1.39 // EC-1.2.1 // EC-1.5.1.9 // EC-1.5.1.8	EV-COMP	Thiolase_N,PF00108.20;Thiolase_C,PF02803.15	Slyc-DF		SM-GM path	3	mevalonate pathway I,SM path	superpathway of geranylgeranyldiphosphate biosynthesis I (via mevalonate),SM-GM path	lysine degradation II,GM path
XP_004237064	1	SOLYC04G005270	Solyc04g005270.1.1			ec	2.7.1.67//EC-3.1.3 // EC-2.7.1.150 // EC-2.7.1.137 // EC-2.7.1.153 // EC-2.7.1.68 // EC-2.7.1.154 // EC-2.7.8.11 // EC-2.7.1.67 // EC-3.1.4.11 // EC-2.7.1.149	EV-COMP	PI3_PI4_kinase,PF00454.24	Slyc-DF		SM-GM path	2	3-phosphoinositide biosynthesis,GM path	D-myo-inositol (1,5)-trisphosphate biosynthesis, SM path
XP_004237699	1	SOLYC04G063210	Solyc04g063210.2.1			ec	RXN-7754,RXN-7753,RXN-8262,RXN-12616,CAFFEATE-O-METHYLTRANSFERASE-RXN//EC-2.1.1.68 // EC-1.14.13.36 // EC-2.3.1.133 // EC-6.2.1.12 // EC-2.1.1.104 // EC-2.3.1 // EC-1.1.1.195 // EC-1.14.13 // EC-1.2.1.44 // EC-2.1.1.88 // EC-2.1.1 // EC-2.1.1.42 // EC-2.1.1.267 // EC-2.1.1.76 // EC-2.8.2.28 // EC-2.8.2.27 // EC-2.8.2.26 // EC-2.8.2.25 // EC-1.14.11 // EC-1.1.1 // EC-1.2.1 // EC-6.2.1.34 // EC-2.3…	EV-COMP	Methyltransf_3,PF01596.14;Methyltransf_24,PF13578.3	Slyc-DF		SM-GM path	11	simplecoumarins biosynthesis,SM path	chlorogenic acid biosynthesis I,SM path	phenylpropanoid biosynthesis,SM path	phenylpropanoids methylation (ice plant),SM path	methylquercetin biosynthesis,SM path	quercetin sulfate biosynthesis,SM path	scopoletin biosynthesis,SM path	suberin monomers biosynthesis,GM path	superpathway of scopolin and esculin biosynthesis,SM path	chrysoeriol biosynthesis,SM path	polymethylated quercetin biosynthesis,SM path
XP_004237776	1	SOLYC04G071150	Solyc04g071150.2.1	Solyc04g071150		ec	1.14.13.93//EC-1.1.1 // EC-1.14.13.93	EV-COMP	p450,PF00067.19	Slyc-DF		SM-GM path	1	abscisic acid degradation to phaseic acid,SM-GM path
XP_004238286	1	SOLYC04G080650	Solyc04g080650.2.1	Solyc04g080650		ec	1.14.13.93//EC-1.1.1 // EC-1.14.13.93	EV-COMP	p450,PF00067.19;p450,PF00067.19	Slyc-DF		SM-GM path	1	abscisic acid degradation to phaseic acid,SM-GM path
XP_004238410	1	SOLYC04G082180	Solyc04g082180.2.1	Solyc04g082180		ec	1.1.1.1//EC-4.1.1.1 // EC-1.1.1.1 // EC-1.1.1.183 // EC-3.1.7.11	EV-COMP	ADH_N,PF08240.9;ADH_zinc_N,PF00107.23	Slyc-DF		SM-GM path	3	pyruvate fermentation to ethanol II,GM path	geraniol and geranial biosynthesis,SM path	acetaldehyde biosynthesis I,GM path
XP_004238458	1	SOLYC04G082750	Solyc04g082750.2.1	Solyc04g082750		ec	RXN-11938,1.1.1.170,RXN-11928,RXN66-313,1.1.1.170-RXN//EC-1.14.19 // EC-1.1.1 // EC-1.14.13 // EC-2.5.1.21 // EC-1.14.13.132 // EC-1.3.1 // EC-1.3 // EC-2.1.1.143 // EC-1.3.1.21 // EC-5.3.3.5 // EC-1.3.1.70 // EC-1.14.13.70 // EC-5.5.1.9 // EC-2.1.1.41 // EC-5.4.99.8	EV-COMP	3Beta_HSD,PF01073.16;Epimerase,PF01370.18;DUF4499,PF14934.3;GDP_Man_Dehyd,PF16363.2;NAD_binding_10,PF13460.3;Polysacc_synt_2,PF02719.12;RmlD_sub_bind,PF04321.14;NAD_binding_4,PF07993.9;NmrA,PF05368.10;KR,PF08659.7	Slyc-DF		SM-GM path	1	plant sterol biosynthesis,SM-GM path
XP_004238822	1	SOLYC05G007890	Solyc05g007890.2.1	Solyc05g007890		ec	NA//EC-1.14.19 // EC-1.1.1 // EC-1.14.13 // EC-2.5.1.21 // EC-1.14.13.132 // EC-1.3.1 // EC-1.3 // EC-2.1.1.143 // EC-1.3.1.21 // EC-5.3.3.5 // EC-1.3.1.70 // EC-1.14.13.70 // EC-5.5.1.9 // EC-2.1.1.41 // EC-5.4.99.8	EV-COMP	Myb_CC_LHEQLE,PF14379.3;Myb_DNA-binding,PF00249.28	Slyc-DF		SM-GM path	1	plant sterol biosynthesis,SM-GM path
XP_004238845	1	SOLYC05G008180	Solyc05g008180.2.1	Solyc05g008180		ec	NA//EC-3.2.2 // EC-1.4.3.16 // EC-2.5.1.72 // EC-2.4.2.19 // EC-1.1.1 // EC-6.3.1.5 // EC-6.3.5.1 // EC-2.7.7.18 // EC-1.4.3.22 // EC-2.1.1.53	EV-COMP	QRPTase_C,PF01729.16;QRPTase_N,PF02749.13	Slyc-DF		SM-GM path	3	nicotine biosynthesis,SM path	NAD biosynthesis I (from aspartate),GM path	superpathway of nicotine biosynthesis,SM path
XP_004238883	1	SOLYC05G008680	Solyc05g008680.1.1	Solyc05g008680		ec	RXN-4021,2.1.1.143,2.1.1.143-RXN//EC-1.14.19 // EC-1.1.1 // EC-1.14.13 // EC-2.5.1.21 // EC-1.14.13.132 // EC-1.3.1 // EC-1.3 // EC-2.1.1.143 // EC-1.3.1.21 // EC-5.3.3.5 // EC-1.3.1.70 // EC-1.14.13.70 // EC-5.5.1.9 // EC-2.1.1.41 // EC-5.4.99.8 // EC-2.1.1.43	EV-COMP	Sterol_MT_C,PF08498.7;Methyltransf_11,PF08241.9;Methyltransf_25,PF13649.3;Methyltransf_31,PF13847.3;CMAS,PF02353.17;Methyltransf_23,PF13489.3;Ubie_methyltran,PF01209.15;Methyltransf_12,PF08242.9	Slyc-DF		SM-GM path	1	plant sterol biosynthesis,SM-GM path
XP_004239016	1	SOLYC05G010810	Solyc05g010810.1.1	Solyc05g010810		ec	2.7.1.67//EC-3.1.3 // EC-2.7.1.150 // EC-2.7.1.137 // EC-2.7.1.153 // EC-2.7.1.68 // EC-2.7.1.154 // EC-2.7.8.11 // EC-2.7.1.67 // EC-3.1.4.11 // EC-2.7.1.149	EV-COMP	PI3_PI4_kinase,PF00454.24	Slyc-DF		SM-GM path	2	3-phosphoinositide biosynthesis,GM path	D-myo-inositol (1,5)-trisphosphate biosynthesis, SM path, SM path
XP_004239236	1	SOLYC05G015800	Solyc05g015800.2.1	Solyc05g015800		ec	2.3.1.232,2.3.1.196//EC-6.2.1 // EC-4.3.1.25 // EC-4.3.1.24 // EC-6.2.1.25 // EC-2.3.1.196 // EC-2.3.1.224 // EC-2.1.1.274 // EC-2.1.1.273	EV-COMP	Transferase,PF02458.12	Slyc-DF		SM-GM path	2	benzoate biosynthesis I (CoA-dependent,PWY-6443), GM path), GM path	volatile benzenoid biosynthesis I (ester formation),SM path
XP_004239258	1	SOLYC05G017760	Solyc05g017760.2.1	Solyc05g017760		ec	2.3.1.9,ACETYL-COA-ACETYLTRANSFER-RXN//EC-5.3.3.2 // EC-4.1.1.33 // EC-2.7.4.2 // EC-2.7.1.36 // EC-1.1.1.34 // EC-2.3.3.10 // EC-2.3.1.9 // EC-2.5.1.29 // EC-2.5.1.10 // EC-2.5.1.1 // EC-1.1.1.36 // EC-4.2.1.55 // EC-4.1.1.70 // EC-2.6.1.39 // EC-1.2.1 // EC-1.5.1.9 // EC-1.5.1.8	EV-COMP	Thiolase_N,PF00108.20;Thiolase_C,PF02803.15	Slyc-DF		SM-GM path	3	mevalonate pathway I,SM path	superpathway of geranylgeranyldiphosphate biosynthesis I (via mevalonate),SM-GM path	lysine degradation II,GM path
XP_004239465	2	SOLYC05G012540	Solyc05g012540.2.1	Solyc05g012540		ec	RXN-14062,3.2.1.31,RXN-11760,3.2.1.167//EC-1.11.1.7 // EC-3.2.1.167 // EC-2.4.1 // EC-2.4.1.253	EV-COMP	Glyco_hydro_79n,PF03662.11	Slyc-DF		SM-GM path	2	baicalein degradation (hydrogen peroxide detoxification),GM path	wogonin metabolism,SM path
XP_004239660	1	SOLYC05G056170	Solyc05g056170.2.1	Solyc05g056170		ec	4.3.1.24//EC-6.2.1 // EC-4.3.1.25 // EC-4.3.1.24 // EC-6.2.1.25 // EC-2.3.1.196 // EC-1.14.13 // EC-1.1.1 // EC-1.2.1 // EC-6.2.1.34 // EC-2.3.1.110 // EC-2.1.1.104 // EC-6.2.1.12 // EC-2.1.1.68 // EC-1.14.13.11 // EC-1.2.1.28 // EC-2.1.1 // EC-5.2 // EC-1 // EC-2.4.1 // EC-2.4.1.128	EV-COMP	Lyase_aromatic,PF00221.16	Slyc-DF		SM-GM path	6	trans-cinnamoyl-CoA biosynthesis,SM path	benzoate biosynthesis I (CoA-dependent,PWY-6443), GM path), GM path	suberin monomers biosynthesis,GM path	benzoate biosynthesis III (CoA-dependent,PWY-6446	phenylpropanoid biosynthesis,PWY1F-467, SM path	superpathway of scopolin and esculin biosynthesis,SM path
XP_004240069	1	SOLYC05G050590	Solyc05g050590.2.1			ec	2.7.1.67//EC-3.1.3 // EC-2.7.1.150 // EC-2.7.1.137 // EC-2.7.1.153 // EC-2.7.1.68 // EC-2.7.1.154 // EC-2.7.8.11 // EC-2.7.1.67 // EC-3.1.4.11 // EC-2.7.1.149	EV-COMP	PI3_PI4_kinase,PF00454.24;ubiquitin,PF00240.20;ubiquitin,PF00240.20	Slyc-DF		SM-GM path	2	3-phosphoinositide biosynthesis,GM path	D-myo-inositol (1,5)-trisphosphate biosynthesis, SM path, SM path
XP_004240118	1	SOLYC05G047580	Solyc05g047580.2.1	Solyc05g047580		ec	5.4.99.8,CYCLOARTENOL-SYNTHASE-RXN//EC-1.14.19 // EC-1.1.1 // EC-1.14.13 // EC-2.5.1.21 // EC-1.14.13.132 // EC-1.3.1 // EC-1.3 // EC-2.1.1.143 // EC-1.3.1.21 // EC-5.3.3.5 // EC-1.3.1.70 // EC-1.14.13.70 // EC-5.5.1.9 // EC-2.1.1.41 // EC-5.4.99.8 // EC-5.4.99.39	EV-COMP	SQHop_cyclase_C,PF13243.3;SQHop_cyclase_N,PF13249.3;Prenyltrans,PF00432.18;Prenyltrans,PF00432.18;Prenyltrans,PF00432.18	Slyc-DF		SM-GM path	1	plant sterol biosynthesis,SM-GM path
XP_004240377	1	SOLYC06G005750	Solyc06g005750.2.1	Solyc06g005750		ec	1.14.13.72//EC-1.14.19 // EC-1.1.1 // EC-1.14.13 // EC-2.5.1.21 // EC-1.14.13.132 // EC-1.3.1 // EC-1.3 // EC-2.1.1.143 // EC-1.3.1.21 // EC-5.3.3.5 // EC-1.3.1.70 // EC-1.14.13.70 // EC-5.5.1.9 // EC-2.1.1.41 // EC-5.4.99.8	EV-COMP	FA_hydroxylase,PF04116.10	Slyc-DF		SM-GM path	1	plant sterol biosynthesis,SM-GM path
XP_004240530	1	SOLYC06G008920	Solyc06g008920.2.1	Solyc06g008920		ec	RXN-2001,4-COUMARATE--COA-LIGASE-RXN//EC-2.1.1.68 // EC-1.14.13.36 // EC-2.3.1.133 // EC-6.2.1.12 // EC-6.2.1 // EC-4.3.1.25 // EC-4.3.1.24 // EC-1.1.1.195 // EC-2.3.1 // EC-1.14.13 // EC-2.1.1.104 // EC-1.2.1.44 // EC-6.2.1.25 // EC-2.3.1.196 // EC-1.14.11.9 // EC-2.3.1.170 // EC-5.5.1.6 // EC-2.3.1.74 // EC-2.6.1.57 // EC-2.6.1.5 // EC-1.1.1.237 // EC-3.1.2.23 // EC-1.14.11 // EC-1.2.1.28	EV-COMP	AMP-binding,PF00501.25;AMP-binding_C,PF13193.3	Slyc-DF		SM-GM path	8	simplecoumarins biosynthesis,SM path	trans-cinnamoyl-CoA biosynthesis,SM path	phenylpropanoid biosynthesis,SM path	benzoate biosynthesis I (CoA-dependent,PWY-6443), GM path), GM path	flavonoid biosynthesis,SM path	4-hydroxybenzoate biosynthesis I (eukaryotes),GM path	umbelliferone biosynthesis,SM path	benzoate biosynthesis III (CoA-dependent,PWY-6446), GM path
XP_004241336	1	SOLYC06G074090	Solyc06g074090.2.1	Solyc06g074090		ec	RXN-707,1.3.1.21//EC-1.14.19 // EC-1.1.1 // EC-1.14.13 // EC-2.5.1.21 // EC-1.14.13.132 // EC-1.3.1 // EC-1.3 // EC-2.1.1.143 // EC-1.3.1.21 // EC-5.3.3.5 // EC-1.3.1.70 // EC-1.14.13.70 // EC-5.5.1.9 // EC-2.1.1.41 // EC-5.4.99.8	EV-COMP	ERG4_ERG24,PF01222.14	Slyc-DF		SM-GM path	1	plant sterol biosynthesis,SM-GM path
XP_004241591	1	SOLYC06G069580	Solyc06g069580.2.1	Solyc06g069580		ec	RXN-14062,3.2.1.31,RXN-11760,3.2.1.167//EC-1.11.1.7 // EC-3.2.1.167 // EC-2.4.1 // EC-2.4.1.253	EV-COMP	Glyco_hydro_79n,PF03662.11	Slyc-DF		SM-GM path	2	baicalein degradation (hydrogen peroxide detoxification),GM path	wogonin metabolism,SM path
XP_004241647	1	SOLYC06G068650	Solyc06g068650.2.1	Solyc06g068650		ec	6.2.1.12//EC-2.1.1.68 // EC-1.14.13.36 // EC-2.3.1.133 // EC-6.2.1.12 // EC-1.1.1.195 // EC-2.3.1 // EC-1.14.13 // EC-2.1.1.104 // EC-1.2.1.44 // EC-1.14.11.9 // EC-2.3.1.170 // EC-5.5.1.6 // EC-2.3.1.74 // EC-1.1.1 // EC-1.2.1 // EC-6.2.1.34 // EC-2.3.1.110 // EC-1.14.13.11 // EC-4.3.1.25 // EC-4.3.1.24 // EC-2.6.1.57 // EC-2.6.1.5 // EC-1.1.1.237 // EC-3.1.2.23 // EC-1.14.11	EV-COMP	AMP-binding,PF00501.25;AMP-binding_C,PF13193.3	Slyc-DF		SM-GM path	6	simplecoumarins biosynthesis,SM path	phenylpropanoid biosynthesis,SM path	flavonoid biosynthesis,SM path	suberin monomers biosynthesis,GM path	4-hydroxybenzoate biosynthesis I (eukaryotes),GM path	umbelliferone biosynthesis,SM path
XP_004242021	1	SOLYC06G060410	Solyc06g060410.2.1	Solyc06g060410		ec	2.7.1.68//EC-3.1.3 // EC-2.7.1.150 // EC-2.7.1.137 // EC-2.7.1.153 // EC-2.7.1.68 // EC-2.7.1.154 // EC-2.7.8.11 // EC-2.7.1.67 // EC-3.1.4.11 // EC-2.7.1.149	EV-COMP	MORN,PF02493.17;MORN,PF02493.17;MORN,PF02493.17;MORN,PF02493.17;MORN,PF02493.17;MORN,PF02493.17;MORN,PF02493.17	Slyc-DF		SM-GM path	2	3-phosphoinositide biosynthesis,GM path	D-myo-inositol (1,5)-trisphosphate biosynthesis, SM path, SM path
XP_004242445	1	SOLYC06G082980	Solyc06g082980.2.1	Solyc06g082980		ec	RXN-4161//EC-1.14.19 // EC-1.1.1 // EC-1.14.13 // EC-2.5.1.21 // EC-1.14.13.132 // EC-1.3.1 // EC-1.3 // EC-2.1.1.143 // EC-1.3.1.21 // EC-5.3.3.5 // EC-1.3.1.70 // EC-1.14.13.70 // EC-5.5.1.9 // EC-2.1.1.41 // EC-5.4.99.8	EV-COMP	EBP,PF05241.9	Slyc-DF		SM-GM path	1	plant sterol biosynthesis,SM-GM path
XP_004242732	1	SOLYC07G007550	Solyc07g007550.2.1	Solyc07g007550		ec	RXN-14062,3.2.1.31,RXN-11760,3.2.1.167//EC-1.11.1.7 // EC-3.2.1.167 // EC-2.4.1 // EC-2.4.1.253	EV-COMP	Glyco_hydro_79n,PF03662.11	Slyc-DF		SM-GM path	2	baicalein degradation (hydrogen peroxide detoxification),GM path	wogonin metabolism,SM path
XP_004242790	1	SOLYC07G008360	Solyc07g008360.1.1	Solyc07g008360		ec	6.2.1.12//EC-2.1.1.68 // EC-1.14.13.36 // EC-2.3.1.133 // EC-6.2.1.12 // EC-1.1.1.195 // EC-2.3.1 // EC-1.14.13 // EC-2.1.1.104 // EC-1.2.1.44 // EC-1.14.11.9 // EC-2.3.1.170 // EC-5.5.1.6 // EC-2.3.1.74 // EC-1.1.1 // EC-1.2.1 // EC-6.2.1.34 // EC-2.3.1.110 // EC-1.14.13.11 // EC-4.3.1.25 // EC-4.3.1.24 // EC-2.6.1.57 // EC-2.6.1.5 // EC-1.1.1.237 // EC-3.1.2.23 // EC-1.14.11	EV-COMP	AMP-binding,PF00501.25;AMP-binding_C,PF13193.3	Slyc-DF		SM-GM path	6	simplecoumarins biosynthesis,SM path	phenylpropanoid biosynthesis,SM path	flavonoid biosynthesis,SM path	suberin monomers biosynthesis,GM path	4-hydroxybenzoate biosynthesis I (eukaryotes),GM path	umbelliferone biosynthesis,SM path
XP_004243373	1	SOLYC07G053720	Solyc07g053720.2.1	Solyc07g053720		ec	NA//EC-2.6.1.57 // EC-2.6.1.5 // EC-2.5.1.84 // EC-2.1.1.295 // EC-2.5.1.117 // EC-1.13.11.27 // EC-1.1.1.222 // EC-1.1.1.237 // EC-6.2.1.12 // EC-3.1.2.23 // EC-2.3.1.140 // EC-2.6.1.49 // EC-1.14.16.2	EV-COMP	Aminotran_1_2,PF00155.18;Beta_elim_lyase,PF01212.18	Slyc-DF		SM-GM path	5	superpathway of plastoquinol biosynthesis,GM path	rosmarinic acid biosynthesis I,SM path	4-hydroxybenzoate biosynthesis I (eukaryotes),GM path	4-hydroxyphenylpyruvate biosynthesis,GM path	superpathway of rosmarinic acid biosynthesis,SM path
XP_004243374	1	SOLYC07G053710	Solyc07g053710.2.1	Solyc07g053710		ec	NA//EC-2.6.1.57 // EC-2.6.1.5 // EC-2.5.1.84 // EC-2.1.1.295 // EC-2.5.1.117 // EC-1.13.11.27 // EC-1.1.1.222 // EC-1.1.1.237 // EC-6.2.1.12 // EC-3.1.2.23 // EC-2.3.1.140 // EC-2.6.1.49 // EC-1.14.16.2	EV-COMP	Aminotran_1_2,PF00155.18	Slyc-DF		SM-GM path	5	superpathway of plastoquinol biosynthesis,GM path	rosmarinic acid biosynthesis I,SM path	4-hydroxybenzoate biosynthesis I (eukaryotes),GM path	4-hydroxyphenylpyruvate biosynthesis,GM path	superpathway of rosmarinic acid biosynthesis,SM path
XP_004243495	1	SOLYC07G049670	Solyc07g049670.2.1	Solyc07g049670		ec	2.3.1.196//EC-6.2.1 // EC-4.3.1.25 // EC-4.3.1.24 // EC-6.2.1.25 // EC-2.3.1.196 // EC-2.3.1.224 // EC-2.1.1.274 // EC-2.1.1.273	EV-COMP	Transferase,PF02458.12	Slyc-DF		SM-GM path	2	benzoate biosynthesis I (CoA-dependent,PWY-6443), GM path), GM path	volatile benzenoid biosynthesis I (ester formation),SM path
XP_004243496	2	SOLYC07G049660	Solyc07g049660.2.1	Solyc07g049670, Solyc07g049660		ec	2.3.1.196//EC-6.2.1 // EC-4.3.1.25 // EC-4.3.1.24 // EC-6.2.1.25 // EC-2.3.1.196 // EC-2.3.1.224 // EC-2.1.1.274 // EC-2.1.1.273	EV-COMP	Transferase,PF02458.12	Slyc-DF		SM-GM path	2	benzoate biosynthesis I (CoA-dependent,PWY-6443), GM path), GM path	volatile benzenoid biosynthesis I (ester formation),SM path
XP_004243582	1	SOLYC07G045350	Solyc07g045350.2.1			ec	2.3.1.9//EC-5.3.3.2 // EC-4.1.1.33 // EC-2.7.4.2 // EC-2.7.1.36 // EC-1.1.1.34 // EC-2.3.3.10 // EC-2.3.1.9 // EC-2.5.1.29 // EC-2.5.1.10 // EC-2.5.1.1 // EC-1.1.1.36 // EC-4.2.1.55 // EC-4.1.1.70 // EC-2.6.1.39 // EC-1.2.1 // EC-1.5.1.9 // EC-1.5.1.8	EV-COMP	Thiolase_N,PF00108.20;Thiolase_C,PF02803.15	Slyc-DF		SM-GM path	3	mevalonate pathway I,SM path	superpathway of geranylgeranyldiphosphate biosynthesis I (via mevalonate),SM-GM path	lysine degradation II,GM path
XP_004243626	1	SOLYC07G043660	Solyc07g043660.2.1	Solyc07g043660		ec	RXN-2001,4-COUMARATE--COA-LIGASE-RXN//EC-2.1.1.68 // EC-1.14.13.36 // EC-2.3.1.133 // EC-6.2.1.12 // EC-6.2.1 // EC-4.3.1.25 // EC-4.3.1.24 // EC-1.1.1.195 // EC-2.3.1 // EC-1.14.13 // EC-2.1.1.104 // EC-1.2.1.44 // EC-6.2.1.25 // EC-2.3.1.196 // EC-1.14.11.9 // EC-2.3.1.170 // EC-5.5.1.6 // EC-2.3.1.74 // EC-2.6.1.57 // EC-2.6.1.5 // EC-1.1.1.237 // EC-3.1.2.23 // EC-1.14.11 // EC-1.2.1.28	EV-COMP	AMP-binding,PF00501.25;AMP-binding_C,PF13193.3	Slyc-DF		SM-GM path	8	simplecoumarins biosynthesis,SM path	trans-cinnamoyl-CoA biosynthesis,SM path	phenylpropanoid biosynthesis,SM path	benzoate biosynthesis I (CoA-dependent,PWY-6443), GM path), GM path	flavonoid biosynthesis,SM path	4-hydroxybenzoate biosynthesis I (eukaryotes),GM path	umbelliferone biosynthesis,SM path	benzoate biosynthesis III (CoA-dependent,PWY-6446), GM path
XP_004243627	2	SOLYC07G043640	Solyc07g043640.2.1	Solyc07g043640		ec	RXN-2001,4-COUMARATE--COA-LIGASE-RXN//EC-2.1.1.68 // EC-1.14.13.36 // EC-2.3.1.133 // EC-6.2.1.12 // EC-6.2.1 // EC-4.3.1.25 // EC-4.3.1.24 // EC-1.1.1.195 // EC-2.3.1 // EC-1.14.13 // EC-2.1.1.104 // EC-1.2.1.44 // EC-6.2.1.25 // EC-2.3.1.196 // EC-1.14.11.9 // EC-2.3.1.170 // EC-5.5.1.6 // EC-2.3.1.74 // EC-2.6.1.57 // EC-2.6.1.5 // EC-1.1.1.237 // EC-3.1.2.23 // EC-1.14.11 // EC-1.2.1.28	EV-COMP	AMP-binding,PF00501.25;AMP-binding_C,PF13193.3	Slyc-DF		SM-GM path	8	simplecoumarins biosynthesis,SM path	trans-cinnamoyl-CoA biosynthesis,SM path	phenylpropanoid biosynthesis,SM path	benzoate biosynthesis I (CoA-dependent,PWY-6443), GM path), GM path	flavonoid biosynthesis,SM path	4-hydroxybenzoate biosynthesis I (eukaryotes),GM path	umbelliferone biosynthesis,SM path	benzoate biosynthesis III (CoA-dependent,PWY-6446), GM path
XP_004244436	1	SOLYC08G005610	Solyc08g005610.2.1	Solyc08g005610		ec	1.14.13.93//EC-1.1.1 // EC-1.14.13.93	EV-COMP	p450,PF00067.19	Slyc-DF		SM-GM path	1	abscisic acid degradation to phaseic acid,SM-GM path
XP_004244517	1	SOLYC08G006730	Solyc08g006730.1.1	Solyc08g006730		ec	2.3.1.110//EC-2.3.1.110 // EC-4.1.1.25 // EC-1.14.13 // EC-1.1.1 // EC-1.2.1 // EC-6.2.1.34 // EC-2.1.1.104 // EC-6.2.1.12 // EC-2.1.1.68 // EC-1.14.13.11 // EC-4.3.1.25 // EC-4.3.1.24	EV-COMP	Acetyltransf_1,PF00583.22	Slyc-DF		SM-GM path	2	hydroxycinnamic acid tyramine amides biosynthesis,SM path	suberin monomers biosynthesis,GM path
XP_004244527	1	SOLYC08G006830	Solyc08g006830.2.1	Solyc08g006830		ec	2.1.1.104//EC-1.14.13.36 // EC-2.1.1.104 // EC-2.3.1 // EC-2.3.1.133 // EC-1.1.1.195 // EC-2.1.1.68 // EC-1.14.13 // EC-1.2.1.44 // EC-6.2.1.12 // EC-2.1.1.88 // EC-2.1.1 // EC-2.1.1.42 // EC-2.1.1.267 // EC-1.14.11 // EC-1.1.1 // EC-1.2.1 // EC-6.2.1.34 // EC-2.3.1.110 // EC-1.14.13.11 // EC-4.3.1.25 // EC-4.3.1.24	EV-COMP	Methyltransf_3,PF01596.14;Methyltransf_24,PF13578.3	Slyc-DF		SM-GM path	5	chlorogenic acid biosynthesis I,SM path	phenylpropanoid biosynthesis,SM path	phenylpropanoids methylation (ice plant),SM path	scopoletin biosynthesis,SM path	suberin monomers biosynthesis,GM path
XP_004244681	1	SOLYC08G005760	Solyc08g005760.1.1	Solyc08g005760	AATase / Atf-Sl	ec	2.3.1.232,2.3.1.196//EC-6.2.1 // EC-4.3.1.25 // EC-4.3.1.24 // EC-6.2.1.25 // EC-2.3.1.196 // EC-2.3.1.224 // EC-2.1.1.274 // EC-2.1.1.273	EV-COMP	Transferase,PF02458.12	Slyc-DF		SM-GM path	2	benzoate biosynthesis I (CoA-dependent,PWY-6443), GM path), GM path	volatile benzenoid biosynthesis I (ester formation),SM path
XP_004245283	1	SOLYC08G068690	Solyc08g068690.1.1	Solyc08g068690		ec	2.3.1.110//EC-2.3.1.110 // EC-4.1.1.25 // EC-1.14.13 // EC-1.1.1 // EC-1.2.1 // EC-6.2.1.34 // EC-2.1.1.104 // EC-6.2.1.12 // EC-2.1.1.68 // EC-1.14.13.11 // EC-4.3.1.25 // EC-4.3.1.24	EV-COMP	Acetyltransf_1,PF00583.22	Slyc-DF		SM-GM path	2	hydroxycinnamic acid tyramine amides biosynthesis,SM path	suberin monomers biosynthesis,GM path
XP_004245284	1	SOLYC08G068710	Solyc08g068710.1.1	Solyc08g068710		ec	2.3.1.110//EC-2.3.1.110 // EC-4.1.1.25 // EC-1.14.13 // EC-1.1.1 // EC-1.2.1 // EC-6.2.1.34 // EC-2.1.1.104 // EC-6.2.1.12 // EC-2.1.1.68 // EC-1.14.13.11 // EC-4.3.1.25 // EC-4.3.1.24	EV-COMP	Acetyltransf_1,PF00583.22	Slyc-DF		SM-GM path	2	hydroxycinnamic acid tyramine amides biosynthesis,SM path	suberin monomers biosynthesis,GM path
XP_004245285	1	SOLYC08G068720	Solyc08g068720.1.1	Solyc08g068720		ec	2.3.1.110//EC-2.3.1.110 // EC-4.1.1.25 // EC-1.14.13 // EC-1.1.1 // EC-1.2.1 // EC-6.2.1.34 // EC-2.1.1.104 // EC-6.2.1.12 // EC-2.1.1.68 // EC-1.14.13.11 // EC-4.3.1.25 // EC-4.3.1.24	EV-COMP	Acetyltransf_1,PF00583.22	Slyc-DF		SM-GM path	2	hydroxycinnamic acid tyramine amides biosynthesis,SM path	suberin monomers biosynthesis,GM path
XP_004245286	1	SOLYC08G068770	Solyc08g068770.1.1	Solyc08g068770		ec	2.3.1.110//EC-2.3.1.110 // EC-4.1.1.25 // EC-1.14.13 // EC-1.1.1 // EC-1.2.1 // EC-6.2.1.34 // EC-2.1.1.104 // EC-6.2.1.12 // EC-2.1.1.68 // EC-1.14.13.11 // EC-4.3.1.25 // EC-4.3.1.24	EV-COMP	Acetyltransf_1,PF00583.22	Slyc-DF		SM-GM path	2	hydroxycinnamic acid tyramine amides biosynthesis,SM path	suberin monomers biosynthesis,GM path
XP_004245507	1	SOLYC08G082480	Solyc08g082480.2.1	Solyc08g082480		ec	2.7.1.67//EC-3.1.3 // EC-2.7.1.150 // EC-2.7.1.137 // EC-2.7.1.153 // EC-2.7.1.68 // EC-2.7.1.154 // EC-2.7.8.11 // EC-2.7.1.67 // EC-3.1.4.11 // EC-2.7.1.149	EV-COMP	PI3_PI4_kinase,PF00454.24;ubiquitin,PF00240.20	Slyc-DF		SM-GM path	2	3-phosphoinositide biosynthesis,GM path	D-myo-inositol (1,5)-trisphosphate biosynthesis, SM path, SM path
XP_004245835	1	SOLYC08G077730	Solyc08g077730.2.1	Solyc08g077730		ec	2.7.1.68//EC-3.1.3 // EC-2.7.1.150 // EC-2.7.1.137 // EC-2.7.1.153 // EC-2.7.1.68 // EC-2.7.1.154 // EC-2.7.8.11 // EC-2.7.1.67 // EC-3.1.4.11 // EC-2.7.1.149	EV-COMP	MORN,PF02493.17;MORN,PF02493.17;MORN,PF02493.17;MORN,PF02493.17;MORN,PF02493.17;MORN,PF02493.17;MORN,PF02493.17	Slyc-DF		SM-GM path	2	3-phosphoinositide biosynthesis,GM path	D-myo-inositol (1,5)-trisphosphate biosynthesis, SM path, SM path
XP_004246014	1	SOLYC08G075390	Solyc08g075390.2.1			ec	5.3.3.2//EC-5.3.3.2 // EC-2.5.1.10 // EC-2.5.1.1 // EC-4.1.1.33 // EC-2.7.4.2 // EC-2.7.1.36 // EC-1.1.1.34 // EC-2.3.3.10 // EC-2.3.1.9 // EC-2.5.1.29 // EC-2.7.7.60 // EC-2.7.1.148 // EC-1.17.1.2 // EC-1.17.7.1 // EC-4.6.1.12 // EC-1.1.1.267 // EC-2.2.1.7 // EC-1.17.7	EV-COMP	NUDIX,PF00293.25;Peptidase_M49,PF03571.12	Slyc-DF		SM-GM path	6	trans, trans-farnesyl diphosphate biosynthesis, PWY-5123, PM	mevalonate pathway I,SM path	superpathway of geranylgeranyldiphosphate biosynthesis I (via mevalonate),SM path	methylerythritol phosphate pathway II,SM path	methylerythritol phosphate pathway I,SM path	superpathway of geranylgeranyl diphosphate biosynthesis II (via MEP),SM path
XP_004246018	1	SOLYC08G075320	Solyc08g075320.2.1	Solyc08g075320		ec	1.14.13.93//EC-1.1.1 // EC-1.14.13.93	EV-COMP	p450,PF00067.19	Slyc-DF		SM-GM path	1	abscisic acid degradation to phaseic acid,SM-GM path
XP_004246603	1	SOLYC09G008480	Solyc09g008480.2.1			ec	2.7.1.68//EC-3.1.3 // EC-2.7.1.150 // EC-2.7.1.137 // EC-2.7.1.153 // EC-2.7.1.68 // EC-2.7.1.154 // EC-2.7.8.11 // EC-2.7.1.67 // EC-3.1.4.11 // EC-2.7.1.149	EV-COMP	PIP5K,PF01504.15;MORN,PF02493.17;MORN,PF02493.17;MORN,PF02493.17;MORN,PF02493.17;MORN,PF02493.17;MORN,PF02493.17;MORN,PF02493.17;MORN,PF02493.17	Slyc-DF		SM-GM path	2	3-phosphoinositide biosynthesis,GM path	D-myo-inositol (1,5)-trisphosphate biosynthesis, SM path
XP_004246649	1	SOLYC09G007900	Solyc09g007900.2.1			ec	4.3.1.24//EC-6.2.1 // EC-4.3.1.25 // EC-4.3.1.24 // EC-6.2.1.25 // EC-2.3.1.196 // EC-1.14.13 // EC-1.1.1 // EC-1.2.1 // EC-6.2.1.34 // EC-2.3.1.110 // EC-2.1.1.104 // EC-6.2.1.12 // EC-2.1.1.68 // EC-1.14.13.11 // EC-1.2.1.28 // EC-2.1.1 // EC-5.2 // EC-1 // EC-2.4.1 // EC-2.4.1.128	EV-COMP	Lyase_aromatic,PF00221.16	Slyc-DF		SM-GM path	6	trans-cinnamoyl-CoA biosynthesis,SM path	benzoate biosynthesis I (CoA-dependent,PWY-6443), GM path), GM path	suberin monomers biosynthesis,GM path	benzoate biosynthesis III (CoA-dependent,PWY-6446), GM path	phenylpropanoid biosynthesis,PWY1F-467	superpathway of scopolin and esculin biosynthesis,SM path
XP_004246650	1	SOLYC09G007920	Solyc09g007920.2.1	Solyc03g036470		ec	4.3.1.24//EC-6.2.1 // EC-4.3.1.25 // EC-4.3.1.24 // EC-6.2.1.25 // EC-2.3.1.196 // EC-1.14.13 // EC-1.1.1 // EC-1.2.1 // EC-6.2.1.34 // EC-2.3.1.110 // EC-2.1.1.104 // EC-6.2.1.12 // EC-2.1.1.68 // EC-1.14.13.11 // EC-1.2.1.28 // EC-2.1.1 // EC-5.2 // EC-1 // EC-2.4.1 // EC-2.4.1.128	EV-COMP	Lyase_aromatic,PF00221.16	Slyc-DF		SM-GM path	6	trans-cinnamoyl-CoA biosynthesis,SM path	benzoate biosynthesis I (CoA-dependent,PWY-6443), GM path), GM path	suberin monomers biosynthesis,GM path	benzoate biosynthesis III (CoA-dependent,PWY-6446	phenylpropanoid biosynthesis,PWY1F-467, SM path	superpathway of scopolin and esculin biosynthesis,SM path
XP_004246651	1	SOLYC09G007910	Solyc09g007910.2.1	Solyc09g007910		ec	4.3.1.24//EC-6.2.1 // EC-4.3.1.25 // EC-4.3.1.24 // EC-6.2.1.25 // EC-2.3.1.196 // EC-1.14.13 // EC-1.1.1 // EC-1.2.1 // EC-6.2.1.34 // EC-2.3.1.110 // EC-2.1.1.104 // EC-6.2.1.12 // EC-2.1.1.68 // EC-1.14.13.11 // EC-1.2.1.28 // EC-2.1.1 // EC-5.2 // EC-1 // EC-2.4.1 // EC-2.4.1.128	EV-COMP	Lyase_aromatic,PF00221.16	Slyc-DF		SM-GM path	6	trans-cinnamoyl-CoA biosynthesis,SM path	benzoate biosynthesis I (CoA-dependent,PWY-6443), GM path), GM path	suberin monomers biosynthesis,GM path	benzoate biosynthesis III (CoA-dependent,PWY-6446	phenylpropanoid biosynthesis,PWY1F-467, SM path	superpathway of scopolin and esculin biosynthesis,SM path
XP_004248183	1	SOLYC10G008120	Solyc10g008120.2.1	Solyc10g008120		ec	RXN-9017,RXN-9018,RXN-9021,RXN-9022//EC-2.1.1 // EC-2.1.1.6	EV-COMP	Methyltransf_2,PF00891.15;Dimerisation,PF08100.8	Slyc-DF		SM-GM path	2	1,5-trimethoxybenzene biosynthesis	3,5-dimethoxytoluene biosynthesis, PWY-7076, SM-GM path
XP_004248320	1	SOLYC10G005840	Solyc10g005840.2.1	Solyc10g005840		ec	2.5.1.10//EC-5.3.3.2 // EC-2.5.1.10 // EC-2.5.1.1 // EC-2.5.1.29 // EC-4.1.1.33 // EC-2.7.4.2 // EC-2.7.1.36 // EC-1.1.1.34 // EC-2.3.3.10 // EC-2.3.1.9 // EC-1.17.7 // EC-2.7.7.60 // EC-2.7.1.148 // EC-1.17.1.2 // EC-4.6.1.12 // EC-1.1.1.267 // EC-2.2.1.7	EV-COMP	polyprenyl_synt,PF00348.14	Slyc-DF		SM-GM path	3	trans, trans-farnesyl diphosphate biosynthesis PWY-5123, SM-GM	superpathway of geranylgeranyldiphosphate biosynthesis I (via mevalonate),SM-GM path	superpathway of geranylgeranyl diphosphate biosynthesis II (via MEP),SM-GM path
XP_004248322	2	SOLYC10G005810, SOLYC10G005820	Solyc10g005810.2.1	Solyc10g005820		ec	2.5.1.10//EC-5.3.3.2 // EC-2.5.1.10 // EC-2.5.1.1 // EC-2.5.1.29 // EC-4.1.1.33 // EC-2.7.4.2 // EC-2.7.1.36 // EC-1.1.1.34 // EC-2.3.3.10 // EC-2.3.1.9 // EC-1.17.7 // EC-2.7.7.60 // EC-2.7.1.148 // EC-1.17.1.2 // EC-4.6.1.12 // EC-1.1.1.267 // EC-2.2.1.7	EV-COMP	polyprenyl_synt,PF00348.14	Slyc-DF		SM-GM path	3	trans, trans-farnesyl diphosphate biosynthesis PWY-5123, SM-GM	superpathway of geranylgeranyldiphosphate biosynthesis I (via mevalonate),SM-GM path	superpathway of geranylgeranyl diphosphate biosynthesis II (via MEP),SM-GM path
XP_004248441	1	SOLYC10G011930	Solyc10g011930.1.1			ec	4.3.1.24//EC-6.2.1 // EC-4.3.1.25 // EC-4.3.1.24 // EC-6.2.1.25 // EC-2.3.1.196 // EC-1.14.13 // EC-1.1.1 // EC-1.2.1 // EC-6.2.1.34 // EC-2.3.1.110 // EC-2.1.1.104 // EC-6.2.1.12 // EC-2.1.1.68 // EC-1.14.13.11 // EC-1.2.1.28 // EC-2.1.1 // EC-5.2 // EC-1 // EC-2.4.1 // EC-2.4.1.128	EV-COMP	Lyase_aromatic,PF00221.16	Slyc-DF		SM-GM path	6	trans-cinnamoyl-CoA biosynthesis,SM path	benzoate biosynthesis I (CoA-dependent,PWY-6443), GM path),PM	suberin monomers biosynthesis,GM path	benzoate biosynthesis III (CoA-dependent,PWY-6446	phenylpropanoid biosynthesis,PWY1F-467	superpathway of scopolin and esculin biosynthesis,SM path
XP_004248442	1	SOLYC10G011920	Solyc10g011920.1.1			ec	4.3.1.24//EC-6.2.1 // EC-4.3.1.25 // EC-4.3.1.24 // EC-6.2.1.25 // EC-2.3.1.196 // EC-1.14.13 // EC-1.1.1 // EC-1.2.1 // EC-6.2.1.34 // EC-2.3.1.110 // EC-2.1.1.104 // EC-6.2.1.12 // EC-2.1.1.68 // EC-1.14.13.11 // EC-1.2.1.28 // EC-2.1.1 // EC-5.2 // EC-1 // EC-2.4.1 // EC-2.4.1.128	EV-COMP	Lyase_aromatic,PF00221.16	Slyc-DF		SM-GM path	6	trans-cinnamoyl-CoA biosynthesis,SM path	benzoate biosynthesis I (CoA-dependent,PWY-6443), GM path	suberin monomers biosynthesis,GM path	benzoate biosynthesis III (CoA-dependent,PWY-6446	phenylpropanoid biosynthesis,PWY1F-467	superpathway of scopolin and esculin biosynthesis,SM path
XP_004248642	1	SOLYC10G055680	Solyc10g055680.1.1	Solyc10g055680		ec	RXN-4021,2.1.1.143,2.1.1.143-RXN//EC-1.14.19 // EC-1.1.1 // EC-1.14.13 // EC-2.5.1.21 // EC-1.14.13.132 // EC-1.3.1 // EC-1.3 // EC-2.1.1.143 // EC-1.3.1.21 // EC-5.3.3.5 // EC-1.3.1.70 // EC-1.14.13.70 // EC-5.5.1.9 // EC-2.1.1.41 // EC-5.4.99.8 // EC-2.1.1.43	EV-COMP	Methyltransf_11,PF08241.9;Sterol_MT_C,PF08498.7;Methyltransf_25,PF13649.3;Methyltransf_31,PF13847.3;CMAS,PF02353.17;Methyltransf_23,PF13489.3;Methyltransf_12,PF08242.9;Ubie_methyltran,PF01209.15	Slyc-DF		SM-GM path	1	plant sterol biosynthesis,SM-GM path
XP_004248661	1	SOLYC10G055240	Solyc10g055240.1.1	Solyc10g055240		ec	3.1.4.11,4.6.1.13//EC-3.1.4.11 // EC-3.1.3.78 // EC-3.1.3.95 // EC-2.7.1.149 // EC-2.7.4 // EC-3.1.4.4 // EC-3.1.3.81 // EC-2.7.1.107 // EC-2.7.8.11 // EC-2.7.1.67 // EC-2.7.1.68 // EC-3.1.4.3 // EC-3.1.1.32 // EC-3.1.1.4	EV-COMP	PI-PLC-X,PF00388.16	Slyc-DF		SM-GM path	4	D-myo-inositol-5-phosphate metabolism,SM-GM path	phosphatidate metabolism,PWY-7039, GM path	D-myo-inositol (1,5)-trisphosphate biosynthesis, SM path, SM path	phospholipases,GM path
XP_004248691	1	SOLYC10G054130	Solyc10g054130.1.1	Solyc10g054130		ec	2.5.1.21//EC-1.14.19 // EC-1.1.1 // EC-1.14.13 // EC-2.5.1.21 // EC-1.14.13.132 // EC-1.3.1 // EC-1.3 // EC-2.1.1.143 // EC-1.3.1.21 // EC-5.3.3.5 // EC-1.3.1.70 // EC-1.14.13.70 // EC-5.5.1.9 // EC-2.1.1.41 // EC-5.4.99.8	EV-COMP	SQS_PSY,PF00494.16	Slyc-DF		SM-GM path	2	plant sterol biosynthesis,SM-GM path	epoxysqualene biosynthesis,SM-GM path
XP_004248757	1	SOLYC10G050160	Solyc10g050160.1.1	Solyc10g050160		ec	2.1.1.104//EC-1.14.13.36 // EC-2.1.1.104 // EC-2.3.1 // EC-2.3.1.133 // EC-1.1.1.195 // EC-2.1.1.68 // EC-1.14.13 // EC-1.2.1.44 // EC-6.2.1.12 // EC-2.1.1.88 // EC-2.1.1 // EC-2.1.1.42 // EC-2.1.1.267 // EC-1.14.11 // EC-1.1.1 // EC-1.2.1 // EC-6.2.1.34 // EC-2.3.1.110 // EC-1.14.13.11 // EC-4.3.1.25 // EC-4.3.1.24	EV-COMP	Methyltransf_3,PF01596.14;Methyltransf_24,PF13578.3	Slyc-DF		SM-GM path	5	chlorogenic acid biosynthesis I,SM path	phenylpropanoid biosynthesis,SM path	phenylpropanoids methylation (ice plant),SM path	scopoletin biosynthesis,SM path	suberin monomers biosynthesis,GM path
XP_004248983	1	SOLYC10G061960	Solyc10g061960.1.1	Solyc10g061960		ec	2.7.1.68//EC-3.1.3 // EC-2.7.1.150 // EC-2.7.1.137 // EC-2.7.1.153 // EC-2.7.1.68 // EC-2.7.1.154 // EC-2.7.8.11 // EC-2.7.1.67 // EC-3.1.4.11 // EC-2.7.1.149	EV-COMP	MORN,PF02493.17;MORN,PF02493.17;MORN,PF02493.17;MORN,PF02493.17;MORN,PF02493.17;MORN,PF02493.17;MORN,PF02493.17	Slyc-DF		SM-GM path	2	3-phosphoinositide biosynthesis,GM path	D-myo-inositol (1,5)-trisphosphate biosynthesis, SM path, SM path
XP_004249558	1	SOLYC10G086180	Solyc10g086180.1.1	Solyc10g086180		ec	4.3.1.24//EC-6.2.1 // EC-4.3.1.25 // EC-4.3.1.24 // EC-6.2.1.25 // EC-2.3.1.196 // EC-1.14.13 // EC-1.1.1 // EC-1.2.1 // EC-6.2.1.34 // EC-2.3.1.110 // EC-2.1.1.104 // EC-6.2.1.12 // EC-2.1.1.68 // EC-1.14.13.11 // EC-1.2.1.28 // EC-2.1.1 // EC-5.2 // EC-1 // EC-2.4.1 // EC-2.4.1.128	EV-COMP	Lyase_aromatic,PF00221.16	Slyc-DF		SM-GM path	6	trans-cinnamoyl-CoA biosynthesis,SM path	benzoate biosynthesis I (CoA-dependent,PWY-6443), GM path), GM path	suberin monomers biosynthesis,GM path	benzoate biosynthesis III (CoA-dependent,PWY-6446	phenylpropanoid biosynthesis,PWY1F-467, SM path	superpathway of scopolin and esculin biosynthesis,SM path
XP_004249584	2	SOLYC10G086320	Solyc10g086320.1.1	Solyc10g086320		ec	2.7.1.68//EC-3.1.3 // EC-2.7.1.150 // EC-2.7.1.137 // EC-2.7.1.153 // EC-2.7.1.68 // EC-2.7.1.154 // EC-2.7.8.11 // EC-2.7.1.67 // EC-3.1.4.11 // EC-2.7.1.149	EV-COMP	PIP5K,PF01504.15;PIP5K,PF01504.15;MORN,PF02493.17;MORN,PF02493.17;MORN,PF02493.17;MORN,PF02493.17;MORN,PF02493.17;MORN,PF02493.17;MORN,PF02493.17;MORN,PF02493.17	Slyc-DF		SM-GM path	2	3-phosphoinositide biosynthesis,GM path	D-myo-inositol (1,5)-trisphosphate biosynthesis, SM path, SM path
XP_004249733	1	SOLYC10G079060	Solyc10g079060.1.1	Solyc10g079060		ec	NA//EC-1.14.19 // EC-1.1.1 // EC-1.14.13 // EC-2.5.1.21 // EC-1.14.13.132 // EC-1.3.1 // EC-1.3 // EC-2.1.1.143 // EC-1.3.1.21 // EC-5.3.3.5 // EC-1.3.1.70 // EC-1.14.13.70 // EC-5.5.1.9 // EC-2.1.1.41 // EC-5.4.99.8	EV-COMP	SQS_PSY,PF00494.16	Slyc-DF		SM-GM path	2	plant sterol biosynthesis,SM-GM path	epoxysqualene biosynthesis,SM-GM path
XP_004249745	2	SOLYC10G079540	Solyc10g079540.1.1	Solyc10g079540		ec	NA//EC-2.1.1 // EC-2.1.1.6	EV-COMP	Methyltransf_2,PF00891.15;Dimerisation,PF08100.8	Slyc-DF		SM-GM path	2	1,5-trimethoxybenzene biosynthesis	3,5-dimethoxytoluene biosynthesis, PWY-7076, SM-GM path
XP_004249903	1	SOLYC11G005910	Solyc11g005910.1.1	Solyc11g005910		ec	NA//EC-3.1.3 // EC-2.7.1.150 // EC-2.7.1.137 // EC-2.7.1.153 // EC-2.7.1.68 // EC-2.7.1.154 // EC-2.7.8.11 // EC-2.7.1.67 // EC-3.1.4.11 // EC-2.7.1.149	EV-COMP	PI3_PI4_kinase,PF00454.24	Slyc-DF		SM-GM path	2	3-phosphoinositide biosynthesis,GM path	D-myo-inositol (1,5)-trisphosphate biosynthesis, SM path, SM path
XP_004250190	1	SOLYC11G011340	Solyc11g011340.1.1	Solyc11g011340		ec	NA//EC-4.1.1.1 // EC-1.1.1.1 // EC-1.1.1 // EC-2.3.1.195 // EC-1.13.11.12 // EC-1.1.1.183 // EC-3.1.7.11 // EC-1.1.1.54 // EC-1.3.1 // EC-1.1.1.216 // EC-2.7.4 // EC-2.7.1 // EC-1.8.3.6		ADH_N,PF08240.9;ADH_zinc_N,PF00107.23;AlaDh_PNT_C,PF01262.18	Slyc-DF		SM-GM path	6	pyruvate fermentation to ethanol II,GM path	traumatin and (Z)-3-hexen-1-yl acetate biosynthesis,SM path	geraniol and geranial biosynthesis,SM path	detoxification of reactive carbonyls in chloroplasts,GM path	farnesylcysteine salvage pathway,GM path	acetaldehyde biosynthesis I,GM path
XP_004250191	1	SOLYC11G011330	Solyc11g011330.1.1	Solyc11g011330		ec	NA//EC-4.1.1.1 // EC-1.1.1.1 // EC-1.1.1 // EC-2.3.1.195 // EC-1.13.11.12 // EC-1.1.1.183 // EC-3.1.7.11 // EC-1.1.1.54 // EC-1.3.1 // EC-1.1.1.216 // EC-2.7.4 // EC-2.7.1 // EC-1.8.3.6		ADH_N,PF08240.9;ADH_zinc_N,PF00107.23	Slyc-DF		SM-GM path	6	pyruvate fermentation to ethanol II,GM path	traumatin and (Z)-3-hexen-1-yl acetate biosynthesis,SM path	geraniol and geranial biosynthesis,SM path	detoxification of reactive carbonyls in chloroplasts,GM path	farnesylcysteine salvage pathway,GM path	acetaldehyde biosynthesis I,GM path
XP_004250327	1	SOLYC11G013010	Solyc11g013010.1.1	Solyc11g013010		ec	2.7.1.68//EC-3.1.3 // EC-2.7.1.150 // EC-2.7.1.137 // EC-2.7.1.153 // EC-2.7.1.68 // EC-2.7.1.154 // EC-2.7.8.11 // EC-2.7.1.67 // EC-3.1.4.11 // EC-2.7.1.149	EV-COMP	MORN,PF02493.17;MORN,PF02493.17;MORN,PF02493.17;MORN,PF02493.17;MORN,PF02493.17;MORN,PF02493.17;MORN,PF02493.17	Slyc-DF		SM-GM path	2	3-phosphoinositide biosynthesis,GM path	D-myo-inositol (1,5)-trisphosphate biosynthesis, SM path, SM path
XP_004250336	1	SOLYC11G013180	Solyc11g013180.1.1	Solyc11g013180		ec	2.7.1.68//EC-3.1.3 // EC-2.7.1.150 // EC-2.7.1.137 // EC-2.7.1.153 // EC-2.7.1.68 // EC-2.7.1.154 // EC-2.7.8.11 // EC-2.7.1.67 // EC-3.1.4.11 // EC-2.7.1.149	EV-COMP	PIP5K,PF01504.15;MORN,PF02493.17;MORN,PF02493.17;MORN,PF02493.17;MORN,PF02493.17;MORN,PF02493.17;MORN,PF02493.17;MORN,PF02493.17	Slyc-DF		SM-GM path	2	3-phosphoinositide biosynthesis,GM path	D-myo-inositol (1,5)-trisphosphate biosynthesis, SM path, SM path
XP_004250725	1	SOLYC11G043120	Solyc11g043130.1.1	Solyc11g043120		ec	1-PHOSPHATIDYLINOSITOL-KINASE-RXN,2.7.1.67//EC-3.1.3 // EC-2.7.1.150 // EC-2.7.1.137 // EC-2.7.1.153 // EC-2.7.1.68 // EC-2.7.1.154 // EC-2.7.8.11 // EC-2.7.1.67 // EC-3.1.4.11 // EC-2.7.1.149	EV-COMP	PI3_PI4_kinase,PF00454.24;PI3_PI4_kinase,PF00454.24;PI3Ka,PF00613.17	Slyc-DF		SM-GM path	2	3-phosphoinositide biosynthesis,GM path	D-myo-inositol (1,5)-trisphosphate biosynthesis, SM path, SM path
XP_004251906	1	SOLYC12G014530	Solyc12g014530.1.1	Solyc12g014530		ec	L-ASPARTATE-OXID-RXN,1.4.3.16//EC-3.2.2 // EC-1.4.3.16 // EC-2.5.1.72 // EC-2.4.2.19 // EC-1.1.1 // EC-6.3.1.5 // EC-6.3.5.1 // EC-2.7.7.18 // EC-1.4.3.22 // EC-2.1.1.53	EV-COMP	FAD_binding_2,PF00890.21;Succ_DH_flav_C,PF02910.17;DAO,PF01266.21	Slyc-DF		SM-GM path	3	nicotine biosynthesis,SM path	NAD biosynthesis I (from aspartate),GM path	superpathway of nicotine biosynthesis,SM path
XP_004252006	1	SOLYC12G019880	Solyc12g019880.1.1			ec	2.7.1.68-RXN//EC-3.1.3 // EC-2.7.1.150 // EC-2.7.1.137 // EC-2.7.1.153 // EC-2.7.1.68 // EC-2.7.1.154 // EC-2.7.8.11 // EC-2.7.1.67 // EC-3.1.4.11 // EC-2.7.1.149	EV-COMP	PIP5K,PF01504.15;MORN,PF02493.17;MORN,PF02493.17;MORN,PF02493.17;MORN,PF02493.17;MORN,PF02493.17;MORN,PF02493.17;MORN,PF02493.17	Slyc-DF		SM-GM path	2	3-phosphoinositide biosynthesis,GM path	D-myo-inositol (1,5)-trisphosphate biosynthesis, SM path, SM path
XP_004252345	2	SOLYC12G044250	Solyc12g044250.1.1	Solyc12g044250		ec	RXN-7622,1.1.1.237,1.1.1.222-RXN,RXN-7632,HYDROXYPHENYLPYRUVATE-REDUCTASE-RXN//EC-2.3.1.140 // EC-1.1.1.237 // EC-2.6.1.49 // EC-1.14.16.2 // EC-2.6.1.57 // EC-2.6.1.5 // EC-1.1.1.222 // EC-6.2.1.12 // EC-3.1.2.23	EV-COMP	2-Hacid_dh_C,PF02826.16;2-Hacid_dh,PF00389.27	Slyc-DF		SM-GM path	4	rosmarinic acid biosynthesis II,SM path	rosmarinic acid biosynthesis I,SM path	4-hydroxybenzoate biosynthesis I (eukaryotes),GM path	superpathway of rosmarinic acid biosynthesis,SM path
XP_004252468	1	SOLYC12G041960	Solyc12g041960.1.1	Solyc12g041960		ec	RXN-9017,RXN-9018,RXN-9021,RXN-9022//EC-2.1.1 // EC-2.1.1.6	EV-COMP	Methyltransf_2,PF00891.15;Dimerisation,PF08100.8	Slyc-DF		SM-GM path	2	1,5-trimethoxybenzene biosynthesis	3,5-dimethoxytoluene biosynthesis, PWY-7076, SM-GM path
XP_004252635	1	SOLYC12G056810	Solyc12g056810.1.1	Solyc12g056810		ec	RXN-2583,RXN-2581,1.14.13.36-RXN,RXN-1103//EC-2.1.1.68 // EC-1.14.13.36 // EC-2.3.1.133 // EC-6.2.1.12 // EC-2.1.1.104 // EC-2.3.1 // EC-1.1.1.195 // EC-1.14.13 // EC-1.2.1.44 // EC-1.1.1 // EC-1.2.1 // EC-6.2.1.34 // EC-2.3.1.110 // EC-1.14.13.11 // EC-4.3.1.25 // EC-4.3.1.24 // EC-2.1.1 // EC-5.2 // EC-1 // EC-2.4.1 // EC-2.4.1.128	EV-COMP	p450,PF00067.19	Slyc-DF		SM-GM path	6	simplecoumarins biosynthesis,SM path	chlorogenic acid biosynthesis I,SM path	chlorogenic acid biosynthesis II,SM path	phenylpropanoid biosynthesis,SM path	suberin monomers biosynthesis,GM path	superpathway of scopolin and esculin biosynthesis,SM path
XP_004253292	1	SOLYC00G015750	Solyc00g015750.1.1			ec	ENZRXN-201-RXN,RXN0-4281,RXN-12078,ALLYL-ALCOHOL-DEHYDROGENASE-RXN,1.1.1.210-RXN//EC-1.1.1 // EC-2.3.1.195 // EC-1.13.11.12 // EC-1.1.1.54 // EC-1.3.1	EV-COMP	Aldo_ket_red,PF00248.18	Slyc-DF		SM-GM path	3	traumatin and (Z)-3-hexen-1-yl acetate biosynthesis,SM path	detoxification of reactive carbonyls in chloroplasts,GM path	methylglyoxal degradation III,GM path
XP_004253411	2	SOLYC00G085070	Solyc00g085070.2.1	Solyc00g085070		ec	1.14.99.7//EC-1.14.19 // EC-1.1.1 // EC-1.14.13 // EC-2.5.1.21 // EC-1.14.13.132 // EC-1.3.1 // EC-1.3 // EC-2.1.1.143 // EC-1.3.1.21 // EC-5.3.3.5 // EC-1.3.1.70 // EC-1.14.13.70 // EC-5.5.1.9 // EC-2.1.1.41 // EC-5.4.99.8	EV-COMP	SE,PF08491.7;FAD_binding_3,PF01494.16	Slyc-DF		SM-GM path	2	plant sterol biosynthesis,SM-GM path	epoxysqualene biosynthesis,SM-GM path
XP_004253518	1	SOLYC00G282510	Solyc00g282510.1.1	Solyc00g282510		ec	4.3.1.24//EC-6.2.1 // EC-4.3.1.25 // EC-4.3.1.24 // EC-6.2.1.25 // EC-2.3.1.196 // EC-1.14.13 // EC-1.1.1 // EC-1.2.1 // EC-6.2.1.34 // EC-2.3.1.110 // EC-2.1.1.104 // EC-6.2.1.12 // EC-2.1.1.68 // EC-1.14.13.11 // EC-1.2.1.28 // EC-2.1.1 // EC-5.2 // EC-1 // EC-2.4.1 // EC-2.4.1.128	EV-COMP	Lyase_aromatic,PF00221.16	Slyc-DF		SM-GM path	6	trans-cinnamoyl-CoA biosynthesis,SM path	benzoate biosynthesis I (CoA-dependent,PWY-6443), GM path), GM path	suberin monomers biosynthesis,GM path	benzoate biosynthesis III (CoA-dependent,PWY-6446	phenylpropanoid biosynthesis,PWY1F-467, SM path	superpathway of scopolin and esculin biosynthesis,SM path
XP_010312049	1	SOLYC10G078460	Solyc10g078460.1.1	Solyc10g078460		ec	2.7.1.68-RXN//EC-3.1.3 // EC-2.7.1.150 // EC-2.7.1.137 // EC-2.7.1.153 // EC-2.7.1.68 // EC-2.7.1.154 // EC-2.7.8.11 // EC-2.7.1.67 // EC-3.1.4.11 // EC-2.7.1.149	EV-COMP	PIP5K,PF01504.15;MORN,PF02493.17;MORN,PF02493.17;MORN,PF02493.17;MORN,PF02493.17;MORN,PF02493.17;MORN,PF02493.17;MORN,PF02493.17	Slyc-DF		SM-GM path	2	3-phosphoinositide biosynthesis,GM path	D-myo-inositol (1,5)-trisphosphate biosynthesis, SM path, SM path
XP_010312161	1	SOLYC10G080750	Solyc10g080750.1.1	Solyc10g080750		ec	2.7.1.68-RXN//EC-3.1.3 // EC-2.7.1.150 // EC-2.7.1.137 // EC-2.7.1.153 // EC-2.7.1.68 // EC-2.7.1.154 // EC-2.7.8.11 // EC-2.7.1.67 // EC-3.1.4.11 // EC-2.7.1.149	EV-COMP	PIP5K,PF01504.15	Slyc-DF		SM-GM path	2	3-phosphoinositide biosynthesis,GM path	D-myo-inositol (1,5)-trisphosphate biosynthesis, SM path, SM path
XP_010312230	1	SOLYC10G083340	Solyc10g083340.1.1			ec	1.14.13.70-RXN//EC-1.14.19 // EC-1.1.1 // EC-1.14.13 // EC-2.5.1.21 // EC-1.14.13.132 // EC-1.3.1 // EC-1.3 // EC-2.1.1.143 // EC-1.3.1.21 // EC-5.3.3.5 // EC-1.3.1.70 // EC-1.14.13.70 // EC-5.5.1.9 // EC-2.1.1.41 // EC-5.4.99.8	EV-COMP	Myb_CC_LHEQLE,PF14379.3;Myb_DNA-binding,PF00249.28	Slyc-DF		SM-GM path	1	plant sterol biosynthesis,SM-GM path
XP_010312668	1	SOLYC11G010990	Solyc11g010990.1.1	Solyc11g010990		ec	1.1.1.71//EC-4.1.1.1 // EC-1.1.1.1 // EC-1.1.1 // EC-2.3.1.195 // EC-1.13.11.12 // EC-1.1.1.183 // EC-3.1.7.11 // EC-1.1.1.54 // EC-1.3.1 // EC-1.1.1.216 // EC-2.7.4 // EC-2.7.1 // EC-1.8.3.6		ADH_N,PF08240.9;ADH_zinc_N,PF00107.23	Slyc-DF		SM-GM path	6	pyruvate fermentation to ethanol II,GM path	traumatin and (Z)-3-hexen-1-yl acetate biosynthesis,SM path	geraniol and geranial biosynthesis,SM path	detoxification of reactive carbonyls in chloroplasts,GM path	farnesylcysteine salvage pathway,GM path	acetaldehyde biosynthesis I,GM path
XP_010312669	1	SOLYC11G010980	Solyc11g010980.1.1	Solyc11g010990		ec	1.1.1.71//EC-4.1.1.1 // EC-1.1.1.1 // EC-1.1.1 // EC-2.3.1.195 // EC-1.13.11.12 // EC-1.1.1.183 // EC-3.1.7.11 // EC-1.1.1.54 // EC-1.3.1 // EC-1.1.1.216 // EC-2.7.4 // EC-2.7.1 // EC-1.8.3.6		ADH_N,PF08240.9;ADH_zinc_N,PF00107.23	Slyc-DF		SM-GM path	6	pyruvate fermentation to ethanol II,GM path	traumatin and (Z)-3-hexen-1-yl acetate biosynthesis,SM path	geraniol and geranial biosynthesis,SM path	detoxification of reactive carbonyls in chloroplasts,GM path	farnesylcysteine salvage pathway,GM path	acetaldehyde biosynthesis I,GM path
XP_010314244	1	SOLYC12G042460	Solyc12g042460.1.1	Solyc12g042460		ec	6.2.1.12//EC-2.1.1.68 // EC-1.14.13.36 // EC-2.3.1.133 // EC-6.2.1.12 // EC-1.1.1.195 // EC-2.3.1 // EC-1.14.13 // EC-2.1.1.104 // EC-1.2.1.44 // EC-1.14.11.9 // EC-2.3.1.170 // EC-5.5.1.6 // EC-2.3.1.74 // EC-1.1.1 // EC-1.2.1 // EC-6.2.1.34 // EC-2.3.1.110 // EC-1.14.13.11 // EC-4.3.1.25 // EC-4.3.1.24 // EC-2.6.1.57 // EC-2.6.1.5 // EC-1.1.1.237 // EC-3.1.2.23 // EC-1.14.11	EV-COMP	AMP-binding,PF00501.25;AMP-binding_C,PF13193.3	Slyc-DF		SM-GM path	6	simplecoumarins biosynthesis,SM path	phenylpropanoid biosynthesis,SM path	flavonoid biosynthesis,SM path	suberin monomers biosynthesis,GM path	4-hydroxybenzoate biosynthesis I (eukaryotes),GM path	umbelliferone biosynthesis,SM path
XP_010315018	1	SOLYC00G112830	Solyc00g112830.1.1			ec	ALCOHOL-DEHYDROGENASE-NADPORNOP+-RXN,RXN0-7119//EC-1.1.1 // EC-2.3.1.195 // EC-1.13.11.12 // EC-1.1.1.183 // EC-3.1.7.11 // EC-1.1.1.54 // EC-1.3.1 // EC-1.1.1.216 // EC-2.7.4 // EC-2.7.1 // EC-1.8.3.6		adh_short,PF00106.22;adh_short_C2,PF13561.3	Slyc-DF		SM-GM path	4	traumatin and (Z)-3-hexen-1-yl acetate biosynthesis,SM path	geraniol and geranial biosynthesis,SM path	detoxification of reactive carbonyls in chloroplasts,GM path	farnesylcysteine salvage pathway,GM path
XP_010315273	1	SOLYC01G108750	Solyc01g108750.2.1			ec	RXN-11669,RXN-13248,3-OXOLAURATE-DECARBOXYLASE-RXN,RXN-15283//EC-4.1.1 // EC-3.1.2 // EC-1.1.1.35 // EC-4.2.1.17 // EC-1.3.3.6 // EC-6.2.1.2 // EC-4.1.1.56	EV-COMP	Abhydrolase_6,PF12697.4	Slyc-DF		SM-GM path	2	methyl ketone biosynthesis,GM path	2-methylketone biosynthesis,SM path
XP_010316551	1	SOLYC02G081350	Solyc02g081350.2.1	Solyc02g081350		ec	RXN-2001,RXN-1126,4-COUMARATE--COA-LIGASE-RXN//EC-2.1.1.68 // EC-1.14.13.36 // EC-2.3.1.133 // EC-6.2.1.12 // EC-6.2.1 // EC-4.3.1.25 // EC-4.3.1.24 // EC-1.1.1.195 // EC-2.3.1 // EC-1.14.13 // EC-2.1.1.104 // EC-1.2.1.44 // EC-6.2.1.25 // EC-2.3.1.196 // EC-1.14.11.9 // EC-2.3.1.170 // EC-5.5.1.6 // EC-2.3.1.74 // EC-2.6.1.57 // EC-2.6.1.5 // EC-1.1.1.237 // EC-3.1.2.23 // EC-1.14.11 // EC-1.2.1…	EV-COMP	AMP-binding,PF00501.25;AMP-binding_C,PF13193.3	Slyc-DF		SM-GM path	8	simplecoumarins biosynthesis,SM path	trans-cinnamoyl-CoA biosynthesis,SM path	phenylpropanoid biosynthesis,SM path	benzoate biosynthesis I (CoA-dependent,PWY-6443), GM path), GM path	flavonoid biosynthesis,SM path	4-hydroxybenzoate biosynthesis I (eukaryotes),GM path	umbelliferone biosynthesis,SM path	benzoate biosynthesis III (CoA-dependent,PWY-6446), GM path
XP_010318244	1	SOLYC03G096070	Solyc03g096070.2.1	Solyc03g096070		ec	3.1.4.11//EC-3.1.4.11 // EC-3.1.3.78 // EC-3.1.3.95 // EC-2.7.1.149 // EC-2.7.4 // EC-3.1.4.4 // EC-3.1.3.81 // EC-2.7.1.107 // EC-2.7.8.11 // EC-2.7.1.67 // EC-2.7.1.68 // EC-3.1.4.3 // EC-3.1.1.32 // EC-3.1.1.4	EV-COMP	PI-PLC-X,PF00388.16;PI-PLC-Y,PF00387.16;C2,PF00168.27	Slyc-DF		SM-GM path	4	D-myo-inositol-5-phosphate metabolism,SM-GM path	phosphatidate metabolism,PWY-7039, GM path	D-myo-inositol (1,5)-trisphosphate biosynthesis, SM path, SM path	phospholipases,GM path
XP_010318542	1	SOLYC03G120660, SOLYC03G120670	Solyc03g120660.2.1			ec	RXN-7622,1.1.1.237,1.1.1.222-RXN,RXN-7632,HYDROXYPHENYLPYRUVATE-REDUCTASE-RXN//EC-2.3.1.140 // EC-1.1.1.237 // EC-2.6.1.49 // EC-1.14.16.2 // EC-2.6.1.57 // EC-2.6.1.5 // EC-1.1.1.222 // EC-6.2.1.12 // EC-3.1.2.23	EV-COMP	2-Hacid_dh_C,PF02826.16;2-Hacid_dh,PF00389.27	Slyc-DF		SM-GM path	4	rosmarinic acid biosynthesis II,SM path	rosmarinic acid biosynthesis I,SM path	4-hydroxybenzoate biosynthesis I (eukaryotes),GM path	superpathway of rosmarinic acid biosynthesis,SM path
XP_010319145	1	SOLYC04G017620	Solyc04g017620.2.1			ec	2.7.1.68//EC-3.1.3 // EC-2.7.1.150 // EC-2.7.1.137 // EC-2.7.1.153 // EC-2.7.1.68 // EC-2.7.1.154 // EC-2.7.8.11 // EC-2.7.1.67 // EC-3.1.4.11 // EC-2.7.1.149	EV-COMP	PIP5K,PF01504.15	Slyc-DF		SM-GM path	2	3-phosphoinositide biosynthesis,GM path	D-myo-inositol (1,5)-trisphosphate biosynthesis, SM path
XP_010319199	1	SOLYC04G015470	Solyc04g015470.2.1	Solyc04g015470		ec	2.7.1.68//EC-3.1.3 // EC-2.7.1.150 // EC-2.7.1.137 // EC-2.7.1.153 // EC-2.7.1.68 // EC-2.7.1.154 // EC-2.7.8.11 // EC-2.7.1.67 // EC-3.1.4.11 // EC-2.7.1.149	EV-COMP	PIP5K,PF01504.15;MORN,PF02493.17;MORN,PF02493.17;MORN,PF02493.17;MORN,PF02493.17;MORN,PF02493.17;MORN,PF02493.17;MORN,PF02493.17	Slyc-DF		SM-GM path	2	3-phosphoinositide biosynthesis,GM path	D-myo-inositol (1,5)-trisphosphate biosynthesis, SM path, SM path
XP_010320287	1	SOLYC04G077440	Solyc04g077440.2.1	Solyc04g077440		ec	1.14.99.7//EC-1.14.19 // EC-1.1.1 // EC-1.14.13 // EC-2.5.1.21 // EC-1.14.13.132 // EC-1.3.1 // EC-1.3 // EC-2.1.1.143 // EC-1.3.1.21 // EC-5.3.3.5 // EC-1.3.1.70 // EC-1.14.13.70 // EC-5.5.1.9 // EC-2.1.1.41 // EC-5.4.99.8	EV-COMP	SE,PF08491.7;FAD_binding_3,PF01494.16	Slyc-DF		SM-GM path	2	plant sterol biosynthesis,SM-GM path	epoxysqualene biosynthesis,SM-GM path
XP_010320441	1	SOLYC01G056580	Solyc01g056580.2.1	Solyc01g056580		ec	L-ASPARTATE-OXID-RXN,1.4.3.16//EC-3.2.2 // EC-1.4.3.16 // EC-2.5.1.72 // EC-2.4.2.19 // EC-1.1.1 // EC-6.3.1.5 // EC-6.3.5.1 // EC-2.7.7.18 // EC-1.4.3.22 // EC-2.1.1.53	EV-COMP	FAD_binding_2,PF00890.21;Succ_DH_flav_C,PF02910.17	Slyc-DF		SM-GM path	3	nicotine biosynthesis,SM path	NAD biosynthesis I (from aspartate),GM path	superpathway of nicotine biosynthesis,SM path
XP_010323005	1	SOLYC06G082000	Solyc06g082000.2.1			ec	3.1.4.11//EC-3.1.4.11 // EC-3.1.3.78 // EC-3.1.3.95 // EC-2.7.1.149 // EC-2.7.4 // EC-3.1.4.4 // EC-3.1.3.81 // EC-2.7.1.107 // EC-2.7.8.11 // EC-2.7.1.67 // EC-2.7.1.68 // EC-3.1.4.3 // EC-3.1.1.32 // EC-3.1.1.4	EV-COMP	PI-PLC-X,PF00388.16;PI-PLC-Y,PF00387.16;C2,PF00168.27	Slyc-DF		SM-GM path	4	D-myo-inositol-5-phosphate metabolism,SM path	phosphatidate metabolism,PWY-7039, GM path	D-myo-inositol (1,5)-trisphosphate biosynthesis, SM path	phospholipases,GM path
XP_010324311	1	SOLYC07G064660	Solyc07g064660.1.1	Solyc07g064660		ec	GPPSYN-RXN//EC-2.5.1.1 // EC-4.2.3.25 // EC-4.2.3.26 // EC-5.3.3.2 // EC-2.5.1.10 // EC-2.5.1.29 // EC-4.1.1.33 // EC-2.7.4.2 // EC-2.7.1.36 // EC-1.1.1.34 // EC-2.3.3.10 // EC-2.3.1.9 // EC-1.17.7 // EC-2.7.7.60 // EC-2.7.1.148 // EC-1.17.1.2 // EC-4.6.1.12 // EC-1.1.1.267 // EC-2.2.1.7	EV-COMP	polyprenyl_synt,PF00348.14	Slyc-DF		SM-GM path	7	superpathway of linalool biosynthesis,SM path	linalool biosynthesis I,SM path	trans, trans-farnesyl diphosphate biosynthesis PWY-5123, SM-GM	superpathway of geranylgeranyldiphosphate biosynthesis I (via mevalonate),SM path	linalool biosynthesis II,SM path	geranyl diphosphate biosynthesis,GM path	superpathway of geranylgeranyl diphosphate biosynthesis II (via MEP),SM-GM path
XP_010324777	1	SOLYC08G023470	Solyc08g023470.2.1	Solyc08g023470		ec	2.5.1.85//EC-2.5.1.1 // EC-4.2.3.25 // EC-4.2.3.26 // EC-5.3.3.2 // EC-2.5.1.10 // EC-2.5.1.29 // EC-4.1.1.33 // EC-2.7.4.2 // EC-2.7.1.36 // EC-1.1.1.34 // EC-2.3.3.10 // EC-2.3.1.9 // EC-2.5.1.85 // EC-1.17.7 // EC-2.7.7.60 // EC-2.7.1.148 // EC-1.17.1.2 // EC-4.6.1.12 // EC-1.1.1.267 // EC-2.2.1.7	EV-COMP	polyprenyl_synt,PF00348.14	Slyc-DF		SM-GM path	8	superpathway of linalool biosynthesis,SM path	linalool biosynthesis I,SM path	trans, trans-farnesyl diphosphate biosynthesis PWY-5123, SM-GM	superpathway of geranylgeranyldiphosphate biosynthesis I (via mevalonate),SM path	nonaprenyl diphosphate biosynthesis II,GM path	linalool biosynthesis II,SM path	geranyl diphosphate biosynthesis,GM path	superpathway of geranylgeranyl diphosphate biosynthesis II (via MEP),SM path
XP_010326166	1	SOLYC09G005370	Solyc09g005370.1.1			ec	NA//EC-1.14.19 // EC-1.1.1 // EC-1.14.13 // EC-2.5.1.21 // EC-1.14.13.132 // EC-1.3.1 // EC-1.3 // EC-2.1.1.143 // EC-1.3.1.21 // EC-5.3.3.5 // EC-1.3.1.70 // EC-1.14.13.70 // EC-5.5.1.9 // EC-2.1.1.41 // EC-5.4.99.8	EV-COMP	Myb_DNA-binding,PF00249.28	Slyc-DF		SM-GM path	1	plant sterol biosynthesis,SM-GM path
XP_010326994	1	SOLYC01G095750	Solyc01g095750.2.1			ec	6.2.1.3,RXN-7904,RXN-9644,RXN-9623,RXN-9673//EC-2.3.1.23 // EC-3.1.1.32 // EC-6.2.1.3 // EC-3.1.1.4 // EC-1.14.19.6 // EC-3.1.3 // EC-2.7.1.150 // EC-2.7.1.137 // EC-2.7.1.153 // EC-2.7.1.68 // EC-2.7.1.154 // EC-2.7.8.11 // EC-2.7.1.67 // EC-3.1.4.11 // EC-2.7.1.149 // EC-3.1.3.27 // EC-2.7.8.5 // EC-2.7.8.1 // EC-2.7.7.14 // EC-2.7.1.82 // EC-4.1.1.65 // EC-2.7.1.32 // EC-2.7.8.2 // EC-2.7.7.15…	EV-COMP	AMP-binding,PF00501.25	Slyc-DF		SM-GM path	6	phosphatidylcholine acyl editing,GM path	linoleate biosynthesis I (plants),GM path	3-phosphoinositide biosynthesis,GM path	D-myo-inositol (1,5)-trisphosphate biosynthesis, SM path	fatty acid activation,GM path	phospholipid biosynthesis II,GM path
XP_004230915	1	SOLYC01G109930	Solyc01g109930.2.1	Solyc01g109930		ec	HISTIDPHOS-RXN,3.1.3.25,3.1.3.15,MYO-INOSITOL-1OR-4-MONOPHOSPHATASE-RXN,RXNQT-4142,RXN0-5408//EC-2.4.2.17 // EC-3.5.4.19 // EC-3.6.1.31 // EC-5.3.1.16 // EC-2.4.2 // EC-4.2.1.19 // EC-2.6.1.9 // EC-3.1.3.15 // EC-5.1.3.18 // EC-2.7.7.13 // EC-5.4.2.8 // EC-5.3.1.8 // EC-2.7.7.69 // EC-3.1.3.93 // EC-1.1.1.316 // EC-1.3.2.3 // EC-3.1.3.25 // EC-5.5.1.4 // EC-3.1.3.56 // EC-3.1.3.57 // EC-3.1.3.8 /…	EV-COMP	Inositol_P,PF00459.22	Slyc-DF		SM-GM path	5	histidine biosynthesis,GM path	L-ascorbate biosynthesis I (L-galactose pathway),GM path	myo-inositol biosynthesis,SM path	D-myo-inositol (1,5)-trisphosphate degradation	phytate degradation I,GM path
XP_010327737	1	SOLYC10G078170	Solyc10g078170.1.1	Solyc10g078170		ec	2.7.1.67//EC-3.1.3 // EC-2.7.1.150 // EC-2.7.1.137 // EC-2.7.1.153 // EC-2.7.1.68 // EC-2.7.1.154 // EC-2.7.8.11 // EC-2.7.1.67 // EC-3.1.4.11 // EC-2.7.1.149	EV-COMP	PI3_PI4_kinase,PF00454.24	Slyc-DF		SM-GM path	2	3-phosphoinositide biosynthesis,GM path	D-myo-inositol (1,5)-trisphosphate biosynthesis, SM path
NP_001234087	1	SOLYC11G011240	Solyc11g011240.1.1	Solyc11g011240	GGPS1	ec	NA//EC-2.5.1.29 // EC-2.5.1.10 // EC-2.5.1.1 // EC-5.3.3.2 // EC-4.1.1.33 // EC-2.7.4.2 // EC-2.7.1.36 // EC-1.1.1.34 // EC-2.3.3.10 // EC-2.3.1.9 // EC-1.3.1 // EC-3.1.2.28 // EC-4.1.3.36 // EC-4.2.99.20 // EC-6.2.1.26 // EC-4.2.1.113 // EC-2.2.1.9 // EC-5.4.4.2 // EC-2.5.1 // EC-1.17.7 // EC-2.7.7.60 // EC-2.7.1.148 // EC-1.17.1.2 // EC-4.6.1.12 // EC-1.1.1.267 // EC-2.2.1.7	EV-COMP	polyprenyl_synt,PF00348.14	Slyc-GM	BM-DF	GM path	4	geranylgeranyl diphosphate biosynthesis,GM path	superpathway of geranylgeranyldiphosphate biosynthesis I (via mevalonate),SM-GM path	superpathway of phylloquinol biosynthesis,GM path	superpathway of geranylgeranyl diphosphate biosynthesis II (via MEP),SM-GM path
NP_001234302	1	SOLYC04G079960	Solyc04g079960.1.1	Solyc04g079960	GGPS2	ec	2.5.1.29//EC-2.5.1.29 // EC-2.5.1.10 // EC-2.5.1.1 // EC-5.3.3.2 // EC-4.1.1.33 // EC-2.7.4.2 // EC-2.7.1.36 // EC-1.1.1.34 // EC-2.3.3.10 // EC-2.3.1.9 // EC-1.3.1 // EC-3.1.2.28 // EC-4.1.3.36 // EC-4.2.99.20 // EC-6.2.1.26 // EC-4.2.1.113 // EC-2.2.1.9 // EC-5.4.4.2 // EC-2.5.1 // EC-1.17.7 // EC-2.7.7.60 // EC-2.7.1.148 // EC-1.17.1.2 // EC-4.6.1.12 // EC-1.1.1.267 // EC-2.2.1.7	EV-COMP	polyprenyl_synt,PF00348.14	Slyc-GM	BM-DF	GM path	4	geranylgeranyl diphosphate biosynthesis,GM path	superpathway of geranylgeranyldiphosphate biosynthesis I (via mevalonate),SM-GM path	superpathway of phylloquinol biosynthesis,GM path	superpathway of geranylgeranyl diphosphate biosynthesis II (via MEP),SM-GM path
NP_001233822	1	SOLYC11G011920	Solyc11g011920.1.1	Solyc11g011920		ec	4.1.1.15//EC-1.1.1 // EC-2.6.1.96 // EC-1.2.1.24 // EC-2.6.1.19 // EC-4.1.1.15	EV-COMP	Pyridoxal_deC,PF00282.16;Aminotran_5,PF00266.16	Slyc-GM	BM-GM	GM path	1	glutamate degradation IV,GM path
NP_001233873	1	SOLYC07G007870	Solyc07g007870.2.1	Solyc07g007870	OPR3	ec	1.3.1.42//EC-3.1.2.20 // EC-1.3.3.6 // EC-2.3.1.16 // EC-1.1.1.35 // EC-4.2.1.17 // EC-6.2.1 // EC-1.13.11.12 // EC-4.2.1.92 // EC-1.3.1.42 // EC-5.3.99.6	EV-COMP	Oxidored_FMN,PF00724.17	Slyc-GM	BM-GM	GM path	1	jasmonic acid biosynthesis,GM path
NP_001233918	1	SOLYC01G109790	Solyc01g109790.2.1	Solyc01g109790		ec	2.7.7.27//EC-3.2.1.68 // EC-2.4.1.242 // EC-2.4.1.18 // EC-2.4.1.1 // EC-5.1.3.15 // EC-2.4.1.21 // EC-2.7.7.27 // EC-5.4.2.5 // EC-5.4.2.2 // EC-5.3.1.9	EV-COMP	NTP_transferase,PF00483.20	Slyc-GM	BM-GM	GM path	1	starch biosynthesis,GM path
NP_001233977	1	SOLYC01G079790	Solyc01g079790.2.1	Solyc01g079790		ec	2.7.7.27//EC-3.2.1.68 // EC-2.4.1.242 // EC-2.4.1.18 // EC-2.4.1.1 // EC-5.1.3.15 // EC-2.4.1.21 // EC-2.7.7.27 // EC-5.4.2.5 // EC-5.4.2.2 // EC-5.3.1.9	EV-COMP	NTP_transferase,PF00483.20	Slyc-GM	BM-GM	GM path	1	starch biosynthesis,GM path
NP_001234008	1	SOLYC06G084240	Solyc06g084240.1.1	Solyc06g084240	TPS40	ec	5.5.1.13//EC-4.2.3.19 // EC-5.5.1.13	EV-COMP	Terpene_synth,PF01397.18;Terpene_synth_C,PF03936.13	Slyc-GM	BM-GM	GM path	2	ent-kaurene biosynthesis I,GM path	superpathway of gibberellin GA<sub>12</sub> biosynthesis,GM path
NP_001234019	1	SOLYC02G085730	Solyc02g085730.2.1	Solyc02g085730		ec	5.3.99.6//EC-3.1.2.20 // EC-1.3.3.6 // EC-2.3.1.16 // EC-1.1.1.35 // EC-4.2.1.17 // EC-6.2.1 // EC-1.13.11.12 // EC-4.2.1.92 // EC-1.3.1.42 // EC-5.3.99.6	EV-COMP	Allene_ox_cyc,PF06351.8	Slyc-GM	BM-GM	GM path	1	jasmonic acid biosynthesis,GM path
NP_001234021	1	SOLYC10G080210	Solyc10g080210.1.1	Solyc10g080210		ec	3.2.1.15//EC-3.2.1.15 // EC-3.1.1.11	EV-COMP	Glyco_hydro_28,PF00295.14	Slyc-GM	BM-GM	GM path	1	homogalacturonan degradation,GM path
NP_001234024	1	SOLYC07G049530	Solyc07g049530.2.1	Solyc07g049530		ec	1.14.17.4//EC-1.14.17.4 // EC-4.4.1.14 // EC-2.5.1.6	EV-COMP	2OG-FeII_Oxy,PF03171.17;DIOX_N,PF14226.3	Slyc-GM	BM-GM	GM path	1	ethylene biosynthesis I (plants),GM path
NP_001234446	1	SOLYC01G011050	Solyc01g011050.2.1	Solyc01g011050		ec	3.5.1.98//EC-3.2.1.15 // EC-3.1.1.11	EV-COMP	LRR_8,PF13855.3;LRRNT_2,PF08263.9;LRR_1,PF00560.30	Slyc-GM	BM-GM	GM path	1	homogalacturonan degradation,GM path
NP_001234486	1	SOLYC01G100830	Solyc01g100830.1.1	Solyc01g100830		ec	2.4.1.123//EC-2.4.1.67 // EC-2.4.1.82 // EC-2.4.1.123	EV-COMP	Glyco_transf_8,PF01501.17	Slyc-GM	BM-GM	GM path	1	stachyose biosynthesis,GM path
NP_001234517	1	SOLYC04G078900	Solyc04g078900.2.1	Solyc04g078900		ec	1.14.13.93//EC-1.1.1 // EC-1.14.13.93	EV-COMP	p450,PF00067.19	Slyc-GM	BM-GM	GM path	1	abscisic acid degradation to phaseic acid,GM path
NP_001234520	1	SOLYC02G065750	Solyc02g065750.1.1	Solyc02g065750		ec	RXN-720,RXN-779//EC-1.14.13 // EC-1.14 // EC-1.1 // EC-1.3.1 // EC-1.1.1 // EC-5.3.3.1 // EC-1.14.13.112	EV-COMP	p450,PF00067.19	Slyc-GM	BM-GM	GM path	2	brassinosteroid biosynthesis I,GM path	superpathway of C28 brassinosteroid biosynthesis,GM path
NP_001234592	1	SOLYC06G051400	Solyc06g051400.2.1	Solyc06g051400	SPR2	ec	RXN-8364,RXN-8309,RXN-1727,RXN-8299,RXN-8317,RXN-8303,RXN-8301,RXN-8306,RXN-8295,RXN-8365,RXN-8366,RXN-8368,RXN-8314,RXN-8369,RXN-9667,RXN-8367,RXN-8313,RXN-8310,RXN-8297,RXN-8311//EC-1.14.19 // EC-1.14.99	EV-COMP	DUF3474,PF11960.5;FA_desaturase,PF00487.21	Slyc-GM	BM-GM	GM path	3	glycolipid desaturation,GM path	phospholipid desaturation,GM path	&alpha;-linolenate biosynthesis,GM path
NP_001234609	1	SOLYC04G054710	Solyc04g054710.2.1	Solyc04g054710	PAT	ec	PREPHENATE-TRANSAMINE-RXN,2.6.1.78,2.6.1.79,2.6.1.1//EC-2.6.1.1 // EC-1.3.1.78 // EC-2.6.1.79 // EC-5.4.99.5 // EC-1.1.1.37 // EC-4.2.1.91 // EC-4.2.3.1 // EC-2.7.1.39 // EC-1.1.1.3 // EC-1.2.1.11 // EC-2.7.2.4 // EC-3.5.99 // EC-2.2.1.6 // EC-1.1.1.86 // EC-2.6.1.42 // EC-4.2.1.9	EV-COMP	Aminotran_1_2,PF00155.18	Slyc-GM	BM-GM	GM path	8	aspartate biosynthesis,GM path	tyrosine biosynthesis II,GM path	aspartate degradation I,GM path	aspartate degradation II,GM path	phenylalanine biosynthesis II,GM path	threonine biosynthesis,GM path	isoleucine biosynthesis I,GM path	superpathway of phenylalanine and tyrosine biosynthesis,GM path
NP_001234658	1	SOLYC08G078400	Solyc08g078400.2.1	Solyc08g078400	ACX1A	ec	RXN-10696,RXN-10706,RXN-10707//EC-3.1.2.20 // EC-1.3.3.6 // EC-2.3.1.16 // EC-1.1.1.35 // EC-4.2.1.17 // EC-6.2.1 // EC-1.13.11.12 // EC-4.2.1.92 // EC-1.3.1.42 // EC-5.3.99.6	EV-COMP	Acyl-CoA_ox_N,PF14749.3;ACOX,PF01756.16;Acyl-CoA_dh_M,PF02770.16	Slyc-GM	BM-GM	GM path	1	jasmonic acid biosynthesis,GM path
NP_001234737	1	SOLYC12G006860	Solyc12g006860.1.1	Solyc12g006860		ec	RXN-11541,RXN-11540//EC-2.4.1	EV-COMP	p450,PF00067.19	Slyc-GM	BM-GM	GM path	1	brassinosteroids inactivation,GM path
NP_001234833	1	SOLYC04G079730	Solyc04g079730.1.1	Solyc04g079730	AOS1	ec	4.2.1.92//EC-3.1.2.20 // EC-1.3.3.6 // EC-2.3.1.16 // EC-1.1.1.35 // EC-4.2.1.17 // EC-6.2.1 // EC-1.13.11.12 // EC-4.2.1.92 // EC-1.3.1.42 // EC-5.3.99.6	EV-COMP	p450,PF00067.19	Slyc-GM	BM-GM	GM path	1	jasmonic acid biosynthesis,GM path
NP_001266072	1	SOLYC07G056160	Solyc07g056160.2.1	Solyc07g056160		ec	RXN-7877,RXN-7878,RXN-773,RXN-7875,RXN-7876,RXN-4225,RXN-4231,RXN-4230,RXN-715//EC-1.14.13 // EC-1.14 // EC-1.1 // EC-1.3.1 // EC-1.1.1 // EC-5.3.3.1 // EC-1.14.13.112	EV-COMP	p450,PF00067.19	Slyc-GM	BM-GM	GM path	3	brassinosteroid biosynthesis I,GM path	brassinosteroid biosynthesis II,GM path	superpathway of C28 brassinosteroid biosynthesis,GM path
XP_004230307	1	SOLYC01G100490	Solyc01g100490.2.1	Solyc01g100490		ec	2.5.1.43//EC-2.5.1.43	EV-COMP	NAS,PF03059.13	Slyc-GM	BM-GM	GM path	1	nicotianamine biosynthesis,GM path
XP_004234645	1	SOLYC03G043880	Solyc03g043880.2.1		BCAT4	ec	2.6.1.42//EC-1.3.8.4 // EC-4.1.3.4 // EC-4.2.1.18 // EC-6.4.1.4 // EC-1.2.1 // EC-2.6.1.6 // EC-2.6.1.42 // EC-2.3.3.13 // EC-3.5.99 // EC-2.2.1.6 // EC-1.1.1.86 // EC-4.2.1.9	EV-COMP	Aminotran_4,PF01063.16	Slyc-GM	BM-GM	GM path	3	leucine degradation I,GM path	leucine biosynthesis,GM path	superpathway of leucine, and isoleucine biosynthesis
XP_004236623	2	SOLYC04G015530	Solyc04g015530.1.1	Solyc04g015530		ec	3.2.1.15//EC-3.2.1.15 // EC-3.1.1.11	EV-COMP	Glyco_hydro_28,PF00295.14	Slyc-GM	BM-GM	GM path	1	homogalacturonan degradation,GM path
XP_004243964	1	SOLYC07G066670	Solyc07g066670.2.1	Solyc07g066670	TPS24	ec	4.2.3.19//EC-4.2.3.19 // EC-5.5.1.13	EV-COMP	Terpene_synth_C,PF03936.13;Terpene_synth,PF01397.18	Slyc-GM	BM-GM	GM path	2	ent-kaurene biosynthesis I,GM path	superpathway of gibberellin GA<sub>12</sub> biosynthesis,GM path
XP_004246333	1	SOLYC09G014350	Solyc09g014350.2.1	Solyc09g014350		ec	EC-1.1.1.94 // EC-2.3.1.15 // EC-2.3.1.51 // EC-2.7.7.41 // EC-2.7.1.174 // EC-2.3.1 // EC-2.3.1.158 // EC-2.3.1.20 // EC-3.1.3.4 // EC-3.1.3.27 // EC-2.7.8.5 // EC-2.7.8.1 // EC-2.7.7.14 // EC-2.7.1.82 // EC-4.1.1.65 // EC-2.7.1.32 // EC-2.7.8.2 // EC-2.7.7.15 // EC-2.1.1.103 // EC-2.7.8 // EC-2.1.1.71 // EC-2.7.7.57 // EC-2.7.7 // EC-2.7.8.8 // EC-2.7.8.29 // EC-2.7.8.11	EV-COMP	HAD,PF12710.4;Acyltransferase,PF01553.18	Slyc-GM	BM-GM	GM path	3	CDP-diacylglycerol biosynthesis I,GM path	triacylglycerol biosynthesis,GM path	phospholipid biosynthesis II,GM path
XP_004251527	1	SOLYC12G005940	Solyc12g005940.1.1	Solyc12g005940		ec	1.14.17.4//EC-1.14.17.4 // EC-4.4.1.14 // EC-2.5.1.6	EV-COMP	2OG-FeII_Oxy,PF03171.17;DIOX_N,PF14226.3	Slyc-GM	BM-GM	GM path	1	ethylene biosynthesis I (plants),GM path
NP_001234340	1	SOLYC12G006470	Solyc12g006470.1.1	Solyc12g006470	GAME12	ec	2.6.1.19,2.6.1.96//EC-1.2.1.24 // EC-2.6.1.96 // EC-2.6.1.19 // EC-1.1.1 // EC-4.1.1.15	EV-COMP	Aminotran_3,PF00202.18	Slyc-GM	BM-SM	GM path	3	4-aminobutyrate degradation IV,GM path	4-aminobutyrate degradation,GM path	glutamate degradation IV,GM path
XP_004243637	1	SOLYC07G043480	Solyc07g043480.1.1	Solyc07g043480	GAME17	ec	2.4.1.203//EC-2.4.1 // EC-2.4.1.215 // EC-2.4.1.203	EV-COMP	UDPGT,PF00201.15	Slyc-GM	BM-SM	GM path	1	cytokinin-O-glucosides biosynthesis,GM path
XP_004244758	2	SOLYC08G014230	Solyc08g014230.2.1	Solyc08g014230	SlIPMS3	ec	2.3.3.13//EC-2.3.3.13 // EC-2.6.1.6 // EC-2.6.1.42 // EC-3.5.99 // EC-2.2.1.6 // EC-1.1.1.86 // EC-4.2.1.9	EV-COMP	HMGL-like,PF00682.16	Slyc-GM	BM-SM	GM path	2	leucine biosynthesis,GM path	superpathway of leucine, and isoleucine biosynthesis
XP_010313690	1	SOLYC12G006460	Solyc12g006460.1.1	Solyc12g006460	GAME4	ec	1.14.13.79,RXN1F-160,1.14.13.79-RXN,RXN1F-161 // EC-4.2.3.19 // EC-5.5.1.13	EV-COMP	p450,PF00067.19	Slyc-GM	BM-SM	GM path	2	GA<sub>12</sub> biosynthesis,GM path	superpathway of gibberellin GA<sub>12</sub> biosynthesis,GM path
XP_010323708	1	SOLYC07G054880	Solyc07g054880.2.1	Solyc07g054880		ec	RXN-11669,RXN-13248,3-OXOLAURATE-DECARBOXYLASE-RXN,RXN-15283//EC-4.1.1 // EC-3.1.2 // EC-1.1.1.35 // EC-4.2.1.17 // EC-1.3.3.6 // EC-6.2.1.2 // EC-4.1.1.56	EV-COMP	Hydrolase_4,PF12146.5;Abhydrolase_6,PF12697.4;Abhydrolase_1,PF00561.17	Slyc-GM	BM-SM	GM path	2	methyl ketone biosynthesis,GM path	2-methylketone biosynthesis,SM-GM path
XP_004232551	2	SOLYC02G082870	Solyc02g082870.2.1	Solyc02g082870		ec	6.2.1.1,6.2.1.2//EC-4.1.1 // EC-3.1.2 // EC-1.1.1.35 // EC-4.2.1.17 // EC-1.3.3.6 // EC-6.2.1.2 // EC-2.3.1.23 // EC-3.1.1.32 // EC-6.2.1.3 // EC-3.1.1.4 // EC-2.3.1.16 // EC-6.2.1.1 // EC-1.14.13 // EC-6.2.1 // EC-1.14.19.6 // EC-2.6.1.18 // EC-1.3.8 // EC-1.1.1.59 // EC-3.1.2.4 // EC-4.2.1.116 // EC-6.2.1.17	EV-COMP	AMP-binding,PF00501.25;AMP-binding_C,PF13193.3	Slyc-GM		GM path	8	methyl ketone biosynthesis,GM path	phosphatidylcholine acyl editing,GM path	fatty acid &beta;-oxidation II (peroxisome),GM path	acetate conversion to acetyl-CoA,GM path	sporopollenin precursor biosynthesis,GM path	linoleate biosynthesis I (plants),GM path	fatty acid activation,GM path	&beta;-alanine biosynthesis II,GM path
XP_004242934	1	SOLYC07G019670	Solyc07g019670.2.1	Solyc07g019670		ec	RXN-10697,RXN-10698,5.1.2.3,RXN-10705,1.1.1.35,RXN-10703,RXN-10704,ENOYL-COA-HYDRAT-RXN,5.3.3.8,4.2.1.17,RXN-10702//EC-4.1.1 // EC-3.1.2 // EC-1.1.1.35 // EC-4.2.1.17 // EC-1.3.3.6 // EC-6.2.1.2 // EC-2.3.1.16 // EC-6.2.1.3 // EC-3.1.2.20 // EC-6.2.1 // EC-1.13.11.12 // EC-4.2.1.92 // EC-1.3.1.42 // EC-5.3.99.6 // EC-4.2.1.119 // EC-1.3.1.34 // EC-5.1.2.3 // EC-5.3.3.8 // EC-1.3.1.93 // EC-4.2.1.…	EV-COMP	3HCDH_N,PF02737.15;ECH_1,PF00378.17;3HCDH,PF00725.19;ECH_2,PF16113.2	Slyc-GM		GM path	5	methyl ketone biosynthesis,GM path	fatty acid &beta;-oxidation II (peroxisome),GM path	jasmonic acid biosynthesis,GM path	unsaturated,PWY-5138	very long chain fatty acid biosynthesis II,GM path
XP_004244085	1	SOLYC07G064990	Solyc07g064990.2.1	Solyc07g064990	SlSAMT1	ec	RXN-9825,2.1.1.278//EC-3.1.1.1 // EC-2.1.1.278	EV-COMP	Methyltransf_7,PF03492.12	Slyc-GM		GM path	1	methyl indole-3-acetate interconversion,GM path
XP_004246590	1	SOLYC09G008670	Solyc09g008670.2.1	Solyc09g008670	TD2	ec	4.3.1.19//EC-3.5.99 // EC-2.2.1.6 // EC-1.1.1.86 // EC-2.6.1.42 // EC-4.2.1.9 // EC-4.2.3.1 // EC-2.7.1.39 // EC-1.1.1.3 // EC-1.2.1.11 // EC-2.7.2.4 // EC-2.6.1.1 // EC-2.3.3.13 // EC-2.6.1.6	EV-COMP	PALP,PF00291.22;Thr_dehydrat_C,PF00585.15;Thr_dehydrat_C,PF00585.15	Slyc-GM		GM path	3	isoleucine biosynthesis I (from threonine),GM path	isoleucine biosynthesis I,GM path	superpathway of leucine, and isoleucine biosynthesis
XP_004251613	1	SOLYC12G007170	Solyc12g007170.1.1	Solyc12g007170		ec	RXN-10697,RXN-10698,5.1.2.3,RXN-10705,1.1.1.35,RXN-10703,RXN-10704,ENOYL-COA-HYDRAT-RXN,5.3.3.8,4.2.1.17,RXN-10702//EC-4.1.1 // EC-3.1.2 // EC-1.1.1.35 // EC-4.2.1.17 // EC-1.3.3.6 // EC-6.2.1.2 // EC-2.3.1.16 // EC-6.2.1.3 // EC-3.1.2.20 // EC-6.2.1 // EC-1.13.11.12 // EC-4.2.1.92 // EC-1.3.1.42 // EC-5.3.99.6 // EC-4.2.1.119 // EC-1.3.1.34 // EC-5.1.2.3 // EC-5.3.3.8 // EC-1.3.1.93 // EC-4.2.1.…	EV-COMP	3HCDH_N,PF02737.15;ECH_1,PF00378.17;3HCDH,PF00725.19;ECH_2,PF16113.2	Slyc-GM		GM path	5	methyl ketone biosynthesis,GM path	fatty acid &beta;-oxidation II (peroxisome),GM path	jasmonic acid biosynthesis,GM path	unsaturated,PWY-5138	very long chain fatty acid biosynthesis II,GM path
XP_010325170	1	SOLYC08G068390	Solyc08g068390.2.1	Solyc08g068390		ec	RXN-10697,RXN-10698,5.1.2.3,RXN-10705,1.1.1.35,RXN-10703,RXN-10704,ENOYL-COA-HYDRAT-RXN,5.3.3.8,4.2.1.17,RXN-10702//EC-4.1.1 // EC-3.1.2 // EC-1.1.1.35 // EC-4.2.1.17 // EC-1.3.3.6 // EC-6.2.1.2 // EC-2.3.1.16 // EC-6.2.1.3 // EC-3.1.2.20 // EC-6.2.1 // EC-1.13.11.12 // EC-4.2.1.92 // EC-1.3.1.42 // EC-5.3.99.6 // EC-4.2.1.119 // EC-1.3.1.34 // EC-5.1.2.3 // EC-5.3.3.8 // EC-1.3.1.93 // EC-4.2.1.…	EV-COMP	3HCDH_N,PF02737.15;ECH_1,PF00378.17;3HCDH,PF00725.19;3HCDH,PF00725.19;ECH_2,PF16113.2	Slyc-GM		GM path	5	methyl ketone biosynthesis,GM path	fatty acid &beta;-oxidation II (peroxisome),GM path	jasmonic acid biosynthesis,GM path	unsaturated,PWY-5138	very long chain fatty acid biosynthesis II,GM path
NP_001233777	1	SOLYC12G006450	Solyc12g006450.1.1	Solyc12g006450		ec	2.6.1.19,2.6.1.96//EC-1.2.1.24 // EC-2.6.1.96 // EC-2.6.1.19 // EC-1.1.1 // EC-4.1.1.15	EV-COMP	Aminotran_3,PF00202.18	Slyc-GM		GM path	3	4-aminobutyrate degradation IV,GM path	4-aminobutyrate degradation,GM path	glutamate degradation IV,GM path
NP_001233801	1	SOLYC05G048760	Solyc05g048760.2.1			ec	5.4.2.8//EC-1.1.1.22 // EC-5.4.2.5 // EC-5.4.2.2 // EC-5.1.3.15 // EC-2.7.7.9 // EC-2.7.7.13 // EC-5.4.2.8 // EC-5.3.1.8 // EC-5.3.1.9 // EC-1.1.1.271 // EC-4.2.1.47 // EC-5.1.3.2 // EC-5.1.3.18 // EC-2.7.7.69 // EC-3.1.3.93 // EC-1.1.1.316 // EC-1.3.2.3	EV-COMP	PMM,PF03332.10;Hydrolase_3,PF08282.9	Slyc-GM		GM path	3	colanic acid building blocks biosynthesis,GM path	L-ascorbate biosynthesis I (L-galactose pathway),GM path	GDP-mannose biosynthesis,GM path
NP_001233808	1	SOLYC10G079830	Solyc10g079830.1.1			ec	H2NEOPTERINALDOL-RXN//EC-6.3.4.3 // EC-3.5.4.9 // EC-6.3.2.17 // EC-4.1.3.38 // EC-2.6.1.85 // EC-1.5.1.3 // EC-6.3.2.12 // EC-2.5.1.15 // EC-2.7.6.3 // EC-4.1.2.25 // EC-3.6.1 // EC-3.5.4.16	EV-COMP	FolB,PF02152.15	Slyc-GM		GM path	2	tetrahydrofolate biosynthesis II,GM path	6-hydroxymethyl-dihydropterin diphosphate biosynthesis I,GM path
NP_001233813	1	SOLYC03G044790	Solyc03g044790.2.1	Solyc03g044790		ec	RXN-11669,RXN-13248,3-OXOLAURATE-DECARBOXYLASE-RXN,RXN-15283//EC-4.1.1 // EC-3.1.2 // EC-1.1.1.35 // EC-4.2.1.17 // EC-1.3.3.6 // EC-6.2.1.2 // EC-4.1.1.56	EV-COMP	Abhydrolase_6,PF12697.4;Abhydrolase_1,PF00561.17;Hydrolase_4,PF12146.5	Slyc-GM		GM path	2	methyl ketone biosynthesis,GM path	2-methylketone biosynthesis,SM-GM path
NP_001233814	1	SOLYC08G076360	Solyc08g076360.2.1	Solyc08g076360		ec	2.1.1.95//EC-2.1.1.95 // EC-5.5.1.24 // EC-2.1.1.295 // EC-2.5.1.116 // EC-2.5.1.115 // EC-1.13.11.27	EV-COMP	Methyltransf_11,PF08241.9;Methyltransf_25,PF13649.3;Methyltransf_23,PF13489.3;Methyltransf_31,PF13847.3;CMAS,PF02353.17;Methyltransf_12,PF08242.9;Ubie_methyltran,PF01209.15	Slyc-GM		GM path	2	vitamin E biosynthesis (tocotrienols),GM path	vitamin E biosynthesis (tocopherols),GM path
NP_001233827	1	SOLYC01G005000	Solyc01g005000.2.1	Solyc01g005000		ec	4.1.1.15//EC-1.1.1 // EC-2.6.1.96 // EC-1.2.1.24 // EC-2.6.1.19 // EC-4.1.1.15	EV-COMP	Pyridoxal_deC,PF00282.16	Slyc-GM		GM path	1	glutamate degradation IV,GM path
NP_001233832	1			Solyc09g018790		ec	SUCCINATE-SEMIALDEHYDE-DEHYDROGENASE-RXN//EC-1.2.1.24 // EC-2.6.1.96 // EC-2.6.1.19 // EC-1.1.1 // EC-4.1.1.15		NAD_binding_2,PF03446.12;NAD_binding_11,PF14833.3;ApbA,PF02558.13	Slyc-GM		GM path	3	L-glutamate degradation IV	4-aminobutanoate degradation IV	4-aminobutanoate degradation I
NP_001233841	1	SOLYC09G090700	Solyc09g090700.1.1			ec	SUCCINATE-SEMIALDEHYDE-DEHYDROGENASE-RXN,1.2.1.24//EC-1.2.1.24 // EC-2.6.1.96 // EC-2.6.1.19 // EC-1.1.1 // EC-4.1.1.15	EV-COMP	Aldedh,PF00171.19	Slyc-GM		GM path	3	4-aminobutyrate degradation IV,GM path	4-aminobutyrate degradation,GM path	glutamate degradation IV,GM path
NP_001233848	1	SOLYC06G066820	Solyc06g066820.2.1	Solyc06g066820		ec	1.14.11.15//EC-1.14.11 // EC-1.14.11.15 // EC-1.14.11.12	EV-COMP	2OG-FeII_Oxy,PF03171.17;DIOX_N,PF14226.3	Slyc-GM		GM path	1	gibberellin biosynthesis III (early C-13 hydroxylation),GM path
NP_001233855	1	SOLYC03G119910	Solyc03g119910.2.1	Solyc03g119910		ec	1.14.11.15//EC-1.14.11 // EC-1.14.11.15 // EC-1.14.11.12	EV-COMP	2OG-FeII_Oxy,PF03171.17;DIOX_N,PF14226.3	Slyc-GM		GM path	1	gibberellin biosynthesis III (early C-13 hydroxylation),GM path
NP_001233861	1	SOLYC01G102380	Solyc01g102380.2.1	Solyc01g102380		ec	1.15.1.1//EC-1.11.1.9 // EC-1.11.1.21 // EC-1.11.1.6 // EC-1.15.1.1	EV-COMP	Cupin_1,PF00190.19;Cupin_2,PF07883.8	Slyc-GM		GM path	2	reactive oxygen species degradation (mammalian),GM path	superoxide radicals degradation,GM path
NP_001233867	1	SOLYC02G081190	Solyc02g081190.2.1	Solyc02g081190		ec	1.14.17.4//EC-1.14.17.4 // EC-4.4.1.14 // EC-2.5.1.6	EV-COMP	2OG-FeII_Oxy,PF03171.17;DIOX_N,PF14226.3	Slyc-GM		GM path	1	ethylene biosynthesis I (plants),GM path
NP_001233870	1	SOLYC01G100030	Solyc01g100030.2.1	Solyc01g100030		ec	3.6.1.23//EC-3.6.1 // EC-3.6.1.19 // EC-3.6.1.23 // EC-3.6.1.65 // EC-3.6.1.12 // EC-2.1.1.45 // EC-3.6.1.15 // EC-1.17.4.1 // EC-2.7.4.6 // EC-2.7.4.12 // EC-2.7.4.13 // EC-2.7.4.9 // EC-1.17.4.2 // EC-3.5.4.13 // EC-6.3.4.2 // EC-2.7.4.22 // EC-2.7.4.14 // EC-1.3.5.2 // EC-4.1.1.23 // EC-2.4.2.10 // EC-3.5.2.3 // EC-2.1.3.2 // EC-6.3.5.5	EV-COMP	dUTPase,PF00692.16	Slyc-GM		GM path	5	pyrimidine deoxyribonucleotides dephosphorylation,GM path	pyrimidine deoxyribonucleotides de novo biosynthesis I,GM path	pyrimidine deoxyribonucleotides de novo biosynthesis II,GM path	superpathway of pyrimidine deoxyribonucleotides de novo biosynthesis (E. coli),GM path	superpathway of pyrimidine deoxyribonucleotides de novo biosynthesis,GM path
NP_001233878	1	SOLYC07G052480	Solyc07g052480.2.1	Solyc07g052480		ec	4.1.3.1//EC-1.1.1.37 // EC-2.3.3.16 // EC-2.3.3.1 // EC-4.1.3.1 // EC-2.3.3.9	EV-COMP	ICL,PF00463.18;PEP_mutase,PF13714.3	Slyc-GM		GM path	1	glyoxylate cycle,GM path
NP_001233888	1	SOLYC06G073190	Solyc06g073190.2.1	Solyc06g073190		ec	2.7.1.4//EC-2.7.1.4 // EC-5.1.3.15 // EC-2.7.1.2 // EC-2.7.1.1 // EC-5.3.1.9 // EC-3.2.1.26	EV-COMP	PfkB,PF00294.21	Slyc-GM		GM path	1	sucrose degradation III (sucrose invertase),GM path
NP_001233893	1	SOLYC03G006860	Solyc03g006860.2.1	Solyc03g006860		ec	2.7.1.4//EC-2.7.1.4 // EC-5.1.3.15 // EC-2.7.1.2 // EC-2.7.1.1 // EC-5.3.1.9 // EC-3.2.1.26	EV-COMP	PfkB,PF00294.21	Slyc-GM		GM path	1	sucrose degradation III (sucrose invertase),GM path
NP_001233907	1	SOLYC08G043170	Solyc08g043170.2.1	Solyc08g043170		ec	1.2.1.41,2.7.2.11//EC-2.7.2.11 // EC-1.2.1.41 // EC-1.5.1.2	EV-COMP	AA_kinase,PF00696.25;Aldedh,PF00171.19	Slyc-GM		GM path	1	proline biosynthesis I,GM path
NP_001233920	1	SOLYC07G007790	Solyc07g007790.2.1	Solyc07g007790		ec	2.4.1.14//EC-5.3.1.9 // EC-5.4.2.5 // EC-5.4.2.2 // EC-5.1.3.15 // EC-2.7.7.9 // EC-3.1.3.11 // EC-4.1.2.13 // EC-1.2.1.12 // EC-2.7.2.3 // EC-3.1.3.24 // EC-2.4.1.14 // EC-2.4.1.1 // EC-2.4.1.25 // EC-2.7.1.2	EV-COMP	Glycos_transf_1,PF00534.17;Glyco_trans_1_4,PF13692.3;Sucrose_synth,PF00862.16;S6PP,PF05116.10	Slyc-GM		GM path	2	sucrose biosynthesis I (from photosynthesis),GM path	sucrose biosynthesis II,GM path
NP_001233922	1	SOLYC00G095860, SOLYC08G081550	Solyc00g095860.1.1, Solyc08g077830	Solyc08g081550		ec	4.4.1.14//EC-1.14.17.4 // EC-4.4.1.14 // EC-2.5.1.6 // EC-3.5.1.111 // EC-2.6.1 // EC-1.13.11.54 // EC-3.1.3.87 // EC-5.3.2.5 // EC-4.2.1.109 // EC-5.3.1.23 // EC-2.7.1.100 // EC-3.2.2.16	EV-COMP	Aminotran_1_2,PF00155.18	Slyc-GM		GM path	2	ethylene biosynthesis I (plants),GM path	methionine salvage cycle II (plants),GM path
NP_001233928	1	SOLYC07G049550	Solyc07g049550.2.1	Solyc07g049550		ec	ETHYL-RXN,1.14.17.4//EC-1.14.17.4 // EC-4.4.1.14 // EC-2.5.1.6	EV-COMP	2OG-FeII_Oxy,PF03171.17;DIOX_N,PF14226.3	Slyc-GM		GM path	1	ethylene biosynthesis I (plants),GM path
NP_001233951	1	SOLYC05G050120	Solyc05g050120.2.1	Solyc05g050120		ec	1.1.1.40//EC-1.1.1.37 // EC-1.1.1.38 // EC-1.1.1.39 // EC-5.3.1.1 // EC-1.1.1.40 // EC-2.7.9.2 // EC-4.1.1.49 // EC-4.2.1.11 // EC-5.4.2.12 // EC-2.7.2.3 // EC-1.2.1.12 // EC-4.1.2.13 // EC-3.1.3.11 // EC-5.3.1.9	EV-COMP	Malic_M,PF03949.12;malic,PF00390.16	Slyc-GM		GM path	1	gluconeogenesis I,GM path
NP_001233952	1	SOLYC11G007830	Solyc11g007830.1.1	Solyc11g007830		ec	RXN-12277,RXN-12218,RXN-12217,RXN-12276//EC-2.4.1.25 // EC-3.2.1.2 // EC-3.2.1.68 // EC-3.1.3 // EC-2.7.9.5 // EC-2.7.9.4	EV-COMP	AMPK1_CBM,PF16561.2;DSPc,PF00782.17	Slyc-GM		GM path	1	starch degradation II,GM path
NP_001233988	1	SOLYC06G005260	Solyc06g005260.2.1	Solyc06g005260		ec	1.8.1.9//EC-1.8.1.9	EV-COMP	Glutaredoxin,PF00462.21	Slyc-GM		GM path	1	thioredoxin pathway,GM path
NP_001234001	1	SOLYC07G062650	Solyc07g062650.2.1	Solyc07g062650		ec	1.1.1.37//EC-1.2.1 // EC-1.1.1.38 // EC-1.1.1.39 // EC-1.1.1.41 // EC-1.3.5.1 // EC-2.3.3.16 // EC-2.3.3.1 // EC-6.2.1.5 // EC-4.2.1.2 // EC-1.1.1.37 // EC-4.1.3.1 // EC-2.3.3.9 // EC-1.2.1.9 // EC-2.7.1.40 // EC-4.2.1.11 // EC-5.4.2.12 // EC-2.7.2.3 // EC-1.2.1.12 // EC-5.3.1.1 // EC-4.1.2.13 // EC-2.7.1.90 // EC-2.7.1.11 // EC-1.2.4.1 // EC-1.8.1.4 // EC-2.3.1.12 // EC-2.6.1.1 // EC-1.1.1.40 //…	EV-COMP	Ldh_1_C,PF02866.15;Ldh_1_N,PF00056.20	Slyc-GM		GM path	6	TCA cycle variation V (plant),GM path	glyoxylate cycle,GM path	TCA cycle II (plants and fungi),GM path	superpathway of cytosolic glycolysis (plants),PWY-5464	aspartate degradation II,GM path	gluconeogenesis I,GM path
NP_001234003	1	SOLYC06G062560	Solyc06g062560.1.1	Solyc06g062560		ec	3.6.1.1,3.1.3.75//EC-3.1.3.75 // EC-2.1.1.103 // EC-2.7.1.82 // EC-4.1.1 // EC-2.7.8.2 // EC-3.1.4.4 // EC-2.7.7.15 // EC-2.1.1	EV-COMP	Put_Phosphatase,PF06888.9;HAD,PF12710.4	Slyc-GM		GM path	2	choline biosynthesis I,GM path	superpathway of choline biosynthesis,GM path
NP_001234004	1	SOLYC09G008280	Solyc09g008280.1.1			ec	2.5.1.6//EC-2.1.1 // EC-3.3.1.1 // EC-2.5.1.6 // EC-3.5.1.111 // EC-2.6.1 // EC-1.13.11.54 // EC-3.1.3.87 // EC-5.3.2.5 // EC-4.2.1.109 // EC-5.3.1.23 // EC-2.4.2.28 // EC-4.1.1.50 // EC-2.5.1.16 // EC-2.7.1.100 // EC-3.2.2.16 // EC-1.14.17.4 // EC-4.4.1.14 // EC-2.1.1.14	EV-COMP	S-AdoMet_synt_C,PF02773.13;S-AdoMet_synt_M,PF02772.13;S-AdoMet_synt_N,PF00438.17	Slyc-GM		GM path	7	methionine degradation I (to homocysteine),GM path	methionine salvage cycle III (animals),GM path	methionine salvage cycle I (bacteria and plants),GM path	ethylene biosynthesis I (plants),GM path	S-adenosyl-L-methionine biosynthesis,GM path	S-adenosyl-L-methionine cycle II,GM path	methionine salvage cycle II (plants),GM path
NP_001234005	1	SOLYC01G106480	Solyc01g106480.2.1	Solyc01g106480		ec	1.1.1.37//EC-1.2.1 // EC-1.1.1.38 // EC-1.1.1.39 // EC-1.1.1.41 // EC-1.3.5.1 // EC-2.3.3.16 // EC-2.3.3.1 // EC-6.2.1.5 // EC-4.2.1.2 // EC-1.1.1.37 // EC-4.1.3.1 // EC-2.3.3.9 // EC-1.2.1.9 // EC-2.7.1.40 // EC-4.2.1.11 // EC-5.4.2.12 // EC-2.7.2.3 // EC-1.2.1.12 // EC-5.3.1.1 // EC-4.1.2.13 // EC-2.7.1.90 // EC-2.7.1.11 // EC-1.2.4.1 // EC-1.8.1.4 // EC-2.3.1.12 // EC-2.6.1.1 // EC-1.1.1.40 //…	EV-COMP	Ldh_1_C,PF02866.15;Ldh_1_N,PF00056.20	Slyc-GM		GM path	6	TCA cycle variation V (plant),GM path	glyoxylate cycle,GM path	TCA cycle II (plants and fungi),GM path	superpathway of cytosolic glycolysis (plants),PWY-5464	aspartate degradation II,GM path	gluconeogenesis I,GM path
NP_001234010	1	SOLYC08G081010	Solyc08g081010.2.1			ec	6.3.2.2//EC-6.3.2.3 // EC-6.3.2.2 // EC-2.3.2.4 // EC-3.5.2.9 // EC-2.3.2.2 // EC-3.4.13.18	EV-COMP	GCS2,PF04107.10	Slyc-GM		GM path	2	glutathione biosynthesis,GM path	&gamma;-glutamyl cycle,GM path
NP_001234012	1	SOLYC09G092380	Solyc09g092380.2.1	Solyc09g092380		ec	3.3.1.1//EC-2.1.1 // EC-3.3.1.1 // EC-2.5.1.6 // EC-2.1.1.14	EV-COMP	AdoHcyase,PF05221.14;AdoHcyase_NAD,PF00670.18;2-Hacid_dh_C,PF02826.16	Slyc-GM		GM path	2	methionine degradation I (to homocysteine),GM path	S-adenosyl-L-methionine cycle II,GM path
NP_001234014	1	SOLYC01G098610	Solyc01g098610.2.1	Solyc01g098610		ec	6.3.2.3//EC-6.3.2.3 // EC-6.3.2.2 // EC-2.3.2.4 // EC-3.5.2.9 // EC-2.3.2.2 // EC-3.4.13.18	EV-COMP	GSH_synth_ATP,PF03917.14;GSH_synthase,PF03199.12	Slyc-GM		GM path	2	glutathione biosynthesis,GM path	&gamma;-glutamyl cycle,GM path
NP_001234016	1	SOLYC05G023800	Solyc05g023800.2.1	Solyc05g023800		ec	3.6.5.2//EC-4.1.1 // EC-3.1.2 // EC-1.1.1.35 // EC-4.2.1.17 // EC-1.3.3.6 // EC-6.2.1.2 // EC-2.3.1.16 // EC-6.2.1.3 // EC-4.2.1.119 // EC-1.3.1.34 // EC-5.1.2.3 // EC-5.3.3.8 // EC-1.3.1.93 // EC-4.2.1.134 // EC-1.1.1.330 // EC-2.3.1.199	EV-COMP	Ras,PF00071.19;Roc,PF08477.10;Arf,PF00025.18;RNA_helicase,PF00910.19	Slyc-GM		GM path	4	methyl ketone biosynthesis,GM path	fatty acid &beta;-oxidation II (peroxisome),GM path	unsaturated,PWY-5138	very long chain fatty acid biosynthesis II,GM path
NP_001234025	1	SOLYC03G096730	Solyc03g096730.2.1	Solyc03g096730		ec	2.7.7.22//EC-1.1.1.22 // EC-5.4.2.5 // EC-5.4.2.2 // EC-5.1.3.15 // EC-2.7.7.9 // EC-2.7.7.13 // EC-5.4.2.8 // EC-5.3.1.8 // EC-5.3.1.9 // EC-1.1.1.271 // EC-4.2.1.47 // EC-5.1.3.2 // EC-5.1.3.18 // EC-2.7.7.69 // EC-3.1.3.93 // EC-1.1.1.316 // EC-1.3.2.3	EV-COMP	NTP_transferase,PF00483.20;NTP_transf_3,PF12804.4;Hexapep,PF00132.21	Slyc-GM		GM path	3	colanic acid building blocks biosynthesis,GM path	L-ascorbate biosynthesis I (L-galactose pathway),GM path	GDP-mannose biosynthesis,GM path
NP_001234026	1	SOLYC02G091990	Solyc02g091990.2.1	Solyc02g091990		ec	4.4.1.14//EC-1.14.17.4 // EC-4.4.1.14 // EC-2.5.1.6 // EC-3.5.1.111 // EC-2.6.1 // EC-1.13.11.54 // EC-3.1.3.87 // EC-5.3.2.5 // EC-4.2.1.109 // EC-5.3.1.23 // EC-2.7.1.100 // EC-3.2.2.16	EV-COMP	Aminotran_1_2,PF00155.18	Slyc-GM		GM path	2	ethylene biosynthesis I (plants),GM path	methionine salvage cycle II (plants),GM path
NP_001234027	1	SOLYC08G061970	Solyc08g061970.2.1	Solyc08g061970		ec	2.5.1.16//EC-3.5.1.111 // EC-2.6.1 // EC-1.13.11.54 // EC-3.1.3.87 // EC-5.3.2.5 // EC-4.2.1.109 // EC-5.3.1.23 // EC-2.4.2.28 // EC-4.1.1.50 // EC-2.5.1.16 // EC-2.5.1.6 // EC-2.7.1.100 // EC-3.2.2.16 // EC-2.5.1.22 // EC-3.5.1.53 // EC-3.5.3.12 // EC-4.1.1.19 // EC-4.1.1.17	EV-COMP	Spermine_synth,PF01564.14	Slyc-GM		GM path	4	methionine salvage cycle III (animals),GM path	methionine salvage cycle I (bacteria and plants),GM path	superpathway of polyamine biosynthesis II,GM path	spermidine biosynthesis I,GM path
NP_001234031	1	SOLYC01G067740	Solyc01g067740.2.1			ec	1.15.1.1//EC-1.11.1.9 // EC-1.11.1.21 // EC-1.11.1.6 // EC-1.15.1.1	EV-COMP	Sod_Cu,PF00080.17	Slyc-GM		GM path	2	reactive oxygen species degradation (mammalian),GM path	superoxide radicals degradation,GM path
NP_001234037	1	SOLYC07G026650	Solyc07g026650.2.1	Solyc07g026650		ec	1.14.17.4//EC-1.14.17.4 // EC-4.4.1.14 // EC-2.5.1.6	EV-COMP	2OG-FeII_Oxy,PF03171.17;DIOX_N,PF14226.3	Slyc-GM		GM path	1	ethylene biosynthesis I (plants),GM path
NP_001234041	1	SOLYC03G098240	Solyc03g098240.2.1	Solyc03g098240		ec	4.1.1.15,GLUTDECARBOX-RXN//EC-1.1.1 // EC-2.6.1.96 // EC-1.2.1.24 // EC-2.6.1.19 // EC-4.1.1.15	EV-COMP	Pyridoxal_deC,PF00282.16	Slyc-GM		GM path	1	glutamate degradation IV,GM path
NP_001234051	1	SOLYC01G067750	Solyc01g067750.2.1			ec	4.2.1.10,1.1.1.25//EC-1.1.1.282 // EC-4.2.1.10 // EC-1.1.1.25 // EC-2.7.1.71 // EC-2.5.1.19 // EC-4.2.3.5 // EC-2.5.1.54 // EC-4.2.3.4	EV-COMP	DHquinase_I,PF01487.12;Shikimate_dh_N,PF08501.8;Shikimate_DH,PF01488.17	Slyc-GM		GM path	2	chorismate biosynthesis from 3-dehydroquinate,GM path	chorismate biosynthesis I,GM path
NP_001234061	1	SOLYC03G119060	Solyc03g119060.2.1			ec	RXN-4121,RXNQT-4370//EC-1.2.1.3 // EC-1.13.11	EV-COMP	An_peroxidase,PF03098.12	Slyc-GM		GM path	1	fatty acid &alpha;-oxidation I,GM path
NP_001234064	1	SOLYC10G054440	Solyc10g054440.1.1	Solyc10g054440	ADC1	ec	4.1.1.19//EC-4.1.1.17 // EC-3.5.3.11 // EC-3.5.3.1 // EC-4.1.1.19 // EC-2.5.1.22 // EC-3.5.1.53 // EC-3.5.3.12 // EC-4.1.1.50 // EC-2.5.1.16	EV-COMP	Orn_Arg_deC_N,PF02784.13;Orn_DAP_Arg_deC,PF00278.19	Slyc-GM		GM path	3	putrescine biosynthesis IV,GM path	superpathway of polyamine biosynthesis II,GM path	putrescine biosynthesis II,GM path
NP_001234066	1	SOLYC06G059840	Solyc06g059840.2.1			ec	1.2.4.4//EC-1.8.1.4 // EC-2.3.1.168 // EC-1.2.4.4	EV-COMP	E1_dh,PF00676.17	Slyc-GM		GM path	1	2-oxoisovalerate decarboxylation to isobutanoyl-CoA,GM path
NP_001234070	1	SOLYC03G006880	Solyc03g006880.2.1	Solyc03g006880		ec	NA//EC-4.2.3.19 // EC-5.5.1.13 // EC-1.14.11 // EC-1.14.11.15 // EC-1.14.11.12	EV-COMP	2OG-FeII_Oxy,PF03171.17;DIOX_N,PF14226.3	Slyc-GM		GM path	3	ent-kaurene biosynthesis I,GM path	gibberellin biosynthesis III (early C-13 hydroxylation),GM path	superpathway of gibberellin GA<sub>12</sub> biosynthesis,GM path
NP_001234071	1	SOLYC06G034110	Solyc06g034110.2.1	Solyc06g034110		ec	NA//EC-3.1.3.2	EV-COMP	Acid_phosphat_B,PF03767.11	Slyc-GM		GM path	1	phosphate acquisition,GM path
NP_001234079	1	SOLYC04G076880	Solyc04g076880.2.1	Solyc04g076880		ec	NA//EC-1.1.1.37 // EC-1.1.1.38 // EC-1.1.1.39 // EC-5.3.1.1 // EC-1.1.1.40 // EC-2.7.9.2 // EC-4.1.1.49 // EC-4.2.1.11 // EC-5.4.2.12 // EC-2.7.2.3 // EC-1.2.1.12 // EC-4.1.2.13 // EC-3.1.3.11 // EC-5.3.1.9	EV-COMP	PEPCK_ATP,PF01293.17	Slyc-GM		GM path	1	gluconeogenesis I,GM path
NP_001234080	1	SOLYC09G009020	Solyc09g009020.2.1	Solyc09g009020		ec	EC-1.1.1.37 // EC-1.1.1.41 // EC-1.3.5.1 // EC-2.3.3.16 // EC-2.3.3.1 // EC-6.2.1.5 // EC-4.2.1.2 // EC-1.2.1.9 // EC-2.7.1.40 // EC-4.2.1.11 // EC-5.4.2.12 // EC-2.7.2.3 // EC-1.2.1.12 // EC-5.3.1.1 // EC-4.1.2.13 // EC-2.7.1.90 // EC-2.7.1.11 // EC-1.2.4.1 // EC-1.8.1.4 // EC-2.3.1.12 // EC-5.4.2.11 // EC-3.1.3.11 // EC-2.7.9.2 // EC-5.3.1.9 // EC-1.1.1.38 // EC-1.1.1.39 // EC-1.1.1.40 // EC-4.…	EV-COMP	Enolase_C,PF00113.19;Enolase_N,PF03952.13;MR_MLE_C,PF13378.3;MAAL_C,PF07476.8	Slyc-GM		GM path	4	superpathway of cytosolic glycolysis (plants),PWY-5464	glycolysis IV (plant cytosol),GM path	glycolysis I (from glucose 6-phosphate),GM path	gluconeogenesis I,GM path
NP_001234099	1	SOLYC06G059740	Solyc06g059740.2.1	Solyc06g059740		ec	NA//EC-4.1.1.1 // EC-1.1.1.1		ADH_zinc_N,PF00107.23;ADH_N,PF08240.9	Slyc-GM		GM path	2	pyruvate fermentation to ethanol II,GM path	acetaldehyde biosynthesis I,GM path
NP_001234117	1	SOLYC08G075540	Solyc08g075540.2.1	Solyc08g075540		ec	NA//EC-1.6.5.3 // EC-1.3.5.1 // EC-1.10.3.11	EV-COMP	AOX,PF01786.14	Slyc-GM		GM path	1	aerobic respiration III (alternative oxidase pathway),GM path
NP_001234124	1	SOLYC05G005250	Solyc05g005250.2.1	Solyc05g005250		ec	NA//EC-2.7.1.33 // EC-2.1.2.11 // EC-1.1.1.169 // EC-6.3.2.1	EV-COMP	Fumble,PF03630.11	Slyc-GM		GM path	1	phosphopantothenate biosynthesis I,GM path
NP_001234141	1	SOLYC06G083230	Solyc06g083230.2.1	Solyc06g083230		ec	NA//EC-6.3.4.3 // EC-3.5.4.9 // EC-6.3.2.17 // EC-4.1.3.38 // EC-2.6.1.85 // EC-1.5.1.3 // EC-6.3.2.12 // EC-2.5.1.15 // EC-2.7.6.3 // EC-4.1.2.25 // EC-3.6.1 // EC-3.5.4.16	EV-COMP	GTP_cyclohydroI,PF01227.19;GTP_cyclohydroI,PF01227.19	Slyc-GM		GM path	2	tetrahydrofolate biosynthesis II,GM path	6-hydroxymethyl-dihydropterin diphosphate biosynthesis I,GM path
NP_001234156	1	SOLYC04G077410	Solyc04g077410.2.1	Solyc04g077410		ec	NA//EC-1.14.17.4 // EC-4.4.1.14 // EC-2.5.1.6 // EC-3.5.1.111 // EC-2.6.1 // EC-1.13.11.54 // EC-3.1.3.87 // EC-5.3.2.5 // EC-4.2.1.109 // EC-5.3.1.23 // EC-2.7.1.100 // EC-3.2.2.16	EV-COMP	Aminotran_1_2,PF00155.18	Slyc-GM		GM path	2	ethylene biosynthesis I (plants),GM path	methionine salvage cycle II (plants),GM path
NP_001234160	1	SOLYC03G043890	Solyc03g043890.2.1	Solyc03g043890		ec	NA//EC-1.14.17.4 // EC-4.4.1.14 // EC-2.5.1.6 // EC-3.5.1.111 // EC-2.6.1 // EC-1.13.11.54 // EC-3.1.3.87 // EC-5.3.2.5 // EC-4.2.1.109 // EC-5.3.1.23 // EC-2.7.1.100 // EC-3.2.2.16	EV-COMP	Aminotran_1_2,PF00155.18	Slyc-GM		GM path	2	ethylene biosynthesis I (plants),GM path	methionine salvage cycle II (plants),GM path
NP_001234166	1	SOLYC06G060780	Solyc06g060780.2.1	Solyc06g060780		ec	NA//EC-4.1.1.65 // EC-2.7.8.8 // EC-3.1.3.27 // EC-2.7.8.5 // EC-2.7.8.1 // EC-2.7.7.14 // EC-2.7.1.82 // EC-2.7.1.32 // EC-2.7.8.2 // EC-2.7.7.15 // EC-2.1.1.103 // EC-2.7.8 // EC-2.1.1.71 // EC-2.7.7.57 // EC-2.7.7 // EC-2.3.1.15 // EC-2.3.1.51 // EC-1.1.1.94 // EC-2.7.7.41 // EC-2.7.8.29 // EC-2.7.8.11	EV-COMP	PS_Dcarbxylase,PF02666.12	Slyc-GM		GM path	3	phosphatidylethanolamine biosynthesis I,GM path	cardiolipin and phosphatidylethanolamine biosynthesis (Xanthomonas),GM path	phospholipid biosynthesis II,GM path
NP_001234174	1	SOLYC01G089970	Solyc01g089970.2.1	Solyc01g089970		ec	NA//EC-2.7.4.6 // EC-1.17.4.1 // EC-3.6.3.14 // EC-2.7.4.3 // EC-4.3.2.2 // EC-6.3.4.4 // EC-2.7.4.14 // EC-2.7.4.25 // EC-6.3.4.2 // EC-2.7.4.22 // EC-2.4.2.9 // EC-2.7.1.48 // EC-3.2.2.3 // EC-3.5.4.5 // EC-2.1.1.45 // EC-2.7.1.74 // EC-2.7.1.145 // EC-2.7.1.21 // EC-2.7.4.13 // EC-2.7.4.12 // EC-2.7.4.9 // EC-2.7.4.8 // EC-6.3.5.2 // EC-1.1.1.205 // EC-3.5.4.10 // EC-2.1.2.3 // EC-6.3.2.6 // E…	EV-COMP	NDK,PF00334.16	Slyc-GM		GM path	19	superpathway of adenosine nucleotides de novo biosynthesis I,GM path	superpathway of pyrimidine ribonucleosides salvage,GM path	superpathway of pyrimidine nucleobases salvage,GM path	superpathway of pyrimidine deoxyribonucleoside salvage,GM path	pyrimidine deoxyribonucleotide phosphorylation,GM path	superpathway of purine nucleotides de novo biosynthesis I,GM path	UTP and CTP de novo biosynthesis,GM path	CMP phosphorylation,GM path	guanosine ribonucleotides de novo biosynthesis,GM path	purine deoxyribonucleosides salvage,GM path	adenosine deoxyribonucleotides de novo biosynthesis,GM path	guanosine deoxyribonucleotides de novo biosynthesis I,GM path	pyrimidine ribonucleotides interconversion,GM path	pyrimidine deoxyribonucleotides de novo biosynthesis I,GM path	pyrimidine deoxyribonucleotides de novo biosynthesis II,GM path	superpathway of pyrimidine ribonucleotides de novo biosynthesis,GM path	superpathway of pyrimidine deoxyribonucleotides de novo biosynthesis (E. coli),GM path	superpathway of guanosine nucleotides de novo biosynthesis I,GM path	superpathway of pyrimidine deoxyribonucleotides de novo biosynthesis,GM path
NP_001234178	1	SOLYC01G095080	Solyc01g095080.2.1	Solyc01g095080		ec	NA//EC-1.14.17.4 // EC-4.4.1.14 // EC-2.5.1.6 // EC-3.5.1.111 // EC-2.6.1 // EC-1.13.11.54 // EC-3.1.3.87 // EC-5.3.2.5 // EC-4.2.1.109 // EC-5.3.1.23 // EC-2.7.1.100 // EC-3.2.2.16	EV-COMP	Aminotran_1_2,PF00155.18	Slyc-GM		GM path	2	ethylene biosynthesis I (plants),GM path	methionine salvage cycle II (plants),GM path
NP_001234186	1	SOLYC02G082760	Solyc02g082760.2.1	Solyc02g082760		ec	1.11.1.6//EC-1.11.1.9 // EC-1.11.1.21 // EC-1.11.1.6 // EC-1.15.1.1	EV-COMP	Catalase,PF00199.16;Catalase-rel,PF06628.9	Slyc-GM		GM path	2	reactive oxygen species degradation (mammalian),GM path	superoxide radicals degradation,GM path
NP_001234200	1	SOLYC08G060970	Solyc08g060970.2.1	Solyc08g060970		ec	3.2.1.15//EC-3.2.1.15 // EC-3.1.1.11	EV-COMP	Glyco_hydro_28,PF00295.14	Slyc-GM		GM path	1	homogalacturonan degradation,GM path
NP_001234206	1	SOLYC10G017620	Solyc10g017620.2.1	Solyc10g017620		ec	2.7.1.4//EC-2.7.1.4 // EC-5.1.3.15 // EC-2.7.1.2 // EC-2.7.1.1 // EC-5.3.1.9 // EC-3.2.1.26	EV-COMP	PfkB,PF00294.21	Slyc-GM		GM path	1	sucrose degradation III (sucrose invertase),GM path
NP_001234208	1	SOLYC11G006550	Solyc11g006550.1.1	Solyc11g006550		ec	1.7.3.3//EC-3.5.2.17 // EC-4.1.1.97 // EC-1.7.3.3	EV-COMP	Uricase,PF01014.15;Uricase,PF01014.15	Slyc-GM		GM path	1	urate degradation to allantoin I,GM path
NP_001234224	1	SOLYC11G011250	Solyc11g011250.1.1	Solyc11g011250		ec	1.8.5.1//EC-1.6.5 // EC-1.8.5.1	EV-COMP	GST_N_3,PF13417.3;GST_N_2,PF13409.3;GST_N,PF02798.17	Slyc-GM		GM path	1	ascorbate glutathione cycle,GM path
NP_001234234	1	SOLYC10G083760	Solyc10g083760.1.1	Solyc10g083760	TD1	ec	THREDEHYD-RXN,4.3.1.19//EC-3.5.99 // EC-2.2.1.6 // EC-1.1.1.86 // EC-2.6.1.42 // EC-4.2.1.9 // EC-4.2.3.1 // EC-2.7.1.39 // EC-1.1.1.3 // EC-1.2.1.11 // EC-2.7.2.4 // EC-2.6.1.1 // EC-2.3.3.13 // EC-2.6.1.6	EV-COMP	PALP,PF00291.22;Thr_dehydrat_C,PF00585.15;Thr_dehydrat_C,PF00585.15	Slyc-GM		GM path	3	isoleucine biosynthesis I (from threonine),GM path	isoleucine biosynthesis I,GM path	superpathway of leucine, and isoleucine biosynthesis
NP_001234243	1	SOLYC09G065900	Solyc09g065900.2.1	Solyc09g065900		ec	1.8.1.7//EC-1.8.1.7 // EC-1.11.1.12 // EC-1.11.1.9 // EC-1.8.4	EV-COMP	Pyr_redox_2,PF07992.11;Pyr_redox_dim,PF02852.19;Pyr_redox,PF00070.24;Pyr_redox_3,PF13738.3	Slyc-GM		GM path	2	glutathione redox reactions I,GM path	glutathione redox reactions II,GM path
NP_001234256	1	SOLYC03G116500	Solyc03g116500.2.1	Solyc03g116500		ec	3.2.1.15//EC-3.2.1.15 // EC-3.1.1.11	EV-COMP	Glyco_hydro_28,PF00295.14	Slyc-GM		GM path	1	homogalacturonan degradation,GM path
NP_001234263	1	SOLYC02G089160	Solyc02g089160.2.1	Solyc02g089160		ec	NA//EC-1.14.13 // EC-1.14 // EC-1.1 // EC-1.3.1 // EC-1.1.1 // EC-5.3.3.1 // EC-1.14.13.112	EV-COMP	p450,PF00067.19	Slyc-GM		GM path	2	brassinosteroid biosynthesis I,GM path	superpathway of C28 brassinosteroid biosynthesis,GM path
NP_001234268	1	SOLYC02G085700	Solyc02g085700.1.1	Solyc02g085700		ec	2.5.1.29,2.5.1.10//EC-2.5.1.29 // EC-5.3.3.2 // EC-2.5.1.10 // EC-2.5.1.1 // EC-4.1.1.33 // EC-2.7.4.2 // EC-2.7.1.36 // EC-1.1.1.34 // EC-2.3.3.10 // EC-2.3.1.9 // EC-1.3.1 // EC-3.1.2.28 // EC-4.1.3.36 // EC-4.2.99.20 // EC-6.2.1.26 // EC-4.2.1.113 // EC-2.2.1.9 // EC-5.4.4.2 // EC-2.5.1 // EC-1.17.7 // EC-2.7.7.60 // EC-2.7.1.148 // EC-1.17.1.2 // EC-4.6.1.12 // EC-1.1.1.267 // EC-2.2.1.7	EV-COMP	polyprenyl_synt,PF00348.14	Slyc-GM		GM path	5	geranylgeranyl diphosphate biosynthesis,GM path	trans, trans-farnesyl diphosphate biosynthesis PWY-5123, SM-GM	superpathway of geranylgeranyldiphosphate biosynthesis I (via mevalonate),SM-GM path	superpathway of phylloquinol biosynthesis,GM path	superpathway of geranylgeranyl diphosphate biosynthesis II (via MEP),SM-GM path
NP_001234269	1	SOLYC08G063080	Solyc08g063080.2.1			ec	3.13.1.1//EC-3.13.1.1	EV-COMP	Epimerase,PF01370.18;GDP_Man_Dehyd,PF16363.2	Slyc-GM		GM path	1	sulfolipid biosynthesis,GM path
NP_001234270	1	SOLYC09G005620	Solyc09g005620.2.1	Solyc09g005620		ec	1.8.5.1-RXN//EC-1.6.5 // EC-1.8.5.1	EV-COMP	Glutaredoxin,PF00462.21	Slyc-GM		GM path	1	ascorbate glutathione cycle,GM path
NP_001234277	1	SOLYC01G007910	Solyc01g007910.2.1	Solyc01g007910		ec	6.2.1.5//EC-1.2.1 // EC-1.1.1.38 // EC-1.1.1.39 // EC-1.1.1.41 // EC-1.3.5.1 // EC-2.3.3.16 // EC-2.3.3.1 // EC-6.2.1.5 // EC-4.2.1.2 // EC-1.1.1.37 // EC-1.2.1.9 // EC-2.7.1.40 // EC-4.2.1.11 // EC-5.4.2.12 // EC-2.7.2.3 // EC-1.2.1.12 // EC-5.3.1.1 // EC-4.1.2.13 // EC-2.7.1.90 // EC-2.7.1.11 // EC-1.2.4.1 // EC-1.8.1.4 // EC-2.3.1.12	EV-COMP	CoA_binding,PF02629.16;Ligase_CoA,PF00549.16;Succ_CoA_lig,PF13607.3	Slyc-GM		GM path	3	TCA cycle variation V (plant),GM path	TCA cycle II (plants and fungi),GM path	superpathway of cytosolic glycolysis (plants),PWY-5464
NP_001234280	1	SOLYC05G050010	Solyc05g050010.2.1	Solyc05g050010		ec	4.4.1.14//EC-1.14.17.4 // EC-4.4.1.14 // EC-2.5.1.6 // EC-3.5.1.111 // EC-2.6.1 // EC-1.13.11.54 // EC-3.1.3.87 // EC-5.3.2.5 // EC-4.2.1.109 // EC-5.3.1.23 // EC-2.7.1.100 // EC-3.2.2.16	EV-COMP	Aminotran_1_2,PF00155.18;Beta_elim_lyase,PF01212.18	Slyc-GM		GM path	2	ethylene biosynthesis I (plants),GM path	methionine salvage cycle II (plants),GM path
NP_001234281	1	SOLYC12G055800	Solyc12g055800.1.1	Solyc12g055800		ec	3.6.3.14//EC-2.7.4.6 // EC-1.17.4.1 // EC-3.6.3.14 // EC-2.7.4.3 // EC-4.3.2.2 // EC-6.3.4.4 // EC-2.7.4.8 // EC-6.3.5.2 // EC-1.1.1.205 // EC-3.5.4.10 // EC-2.1.2.3 // EC-6.3.2.6 // EC-4.1.1.21 // EC-6.3.3.1 // EC-6.3.5.3 // EC-2.1.2.2 // EC-6.3.4.13 // EC-2.4.2.14	EV-COMP	ATP-synt_ab,PF00006.22;ATP-synt_ab_Xtn,PF16886.2;ATP-synt_ab_N,PF02874.20	Slyc-GM		GM path	3	superpathway of adenosine nucleotides de novo biosynthesis I,GM path	superpathway of purine nucleotides de novo biosynthesis I,GM path	adenosine ribonucleotides de novo biosynthesis,GM path
NP_001234287	1	SOLYC06G063330	Solyc06g063330.2.1	Solyc06g063330		ec	3.6.3.14//EC-2.7.4.6 // EC-1.17.4.1 // EC-3.6.3.14 // EC-2.7.4.3 // EC-4.3.2.2 // EC-6.3.4.4 // EC-2.7.4.8 // EC-6.3.5.2 // EC-1.1.1.205 // EC-3.5.4.10 // EC-2.1.2.3 // EC-6.3.2.6 // EC-4.1.1.21 // EC-6.3.3.1 // EC-6.3.5.3 // EC-2.1.2.2 // EC-6.3.4.13 // EC-2.4.2.14	EV-COMP	ATP-synt_ab,PF00006.22;ATP-synt_ab_Xtn,PF16886.2;ATP-synt_ab_N,PF02874.20	Slyc-GM		GM path	3	superpathway of adenosine nucleotides de novo biosynthesis I,GM path	superpathway of purine nucleotides de novo biosynthesis I,GM path	adenosine ribonucleotides de novo biosynthesis,GM path
NP_001234329	1	SOLYC01G094910	Solyc01g094910.2.1	Solyc01g094910		ec	1.16.1.7//EC-1.16.1.7	EV-COMP	NAD_binding_6,PF08030.9;FAD_binding_8,PF08022.9;Ferric_reduct,PF01794.16;NAD_binding_1,PF00175.18	Slyc-GM		GM path	1	iron reduction and absorption,GM path
NP_001234336	1	SOLYC07G043310	Solyc07g043310.2.1	Solyc07g043310		ec	2.6.1.19,2.6.1.96//EC-1.2.1.24 // EC-2.6.1.96 // EC-2.6.1.19 // EC-1.1.1 // EC-4.1.1.15	EV-COMP	Aminotran_3,PF00202.18	Slyc-GM		GM path	3	4-aminobutyrate degradation IV,GM path	4-aminobutyrate degradation,GM path	glutamate degradation IV,GM path
NP_001234343	1	SOLYC06G065630	Solyc06g065630.2.1	Solyc06g065630		ec	1.14.13.168//EC-1.14.13.168 // EC-2.6.1.99	EV-COMP	FMO-like,PF00743.16;Pyr_redox_3,PF13738.3;K_oxygenase,PF13434.3;Pyr_redox_2,PF07992.11	Slyc-GM		GM path	1	indole-3-acetate biosynthesis I,GM path
NP_001234346	1	SOLYC02G063540	Solyc02g063540.1.1	Solyc02g063540		ec	4.4.1.14//EC-1.14.17.4 // EC-4.4.1.14 // EC-2.5.1.6 // EC-3.5.1.111 // EC-2.6.1 // EC-1.13.11.54 // EC-3.1.3.87 // EC-5.3.2.5 // EC-4.2.1.109 // EC-5.3.1.23 // EC-2.7.1.100 // EC-3.2.2.16	EV-COMP	Aminotran_1_2,PF00155.18	Slyc-GM		GM path	2	ethylene biosynthesis I (plants),GM path	methionine salvage cycle II (plants),GM path
NP_001234354	1	SOLYC00G006800	Solyc00g006800.2.1	Solyc00g006800		ec	2.2.1.2//EC-5.3.1.6 // EC-5.1.3.1 // EC-2.2.1.1 // EC-2.2.1.2 // EC-1.1.1.44 // EC-1.1.1.49 // EC-1.1.1.351 // EC-3.1.1.31	EV-COMP	Transaldolase,PF00923.16	Slyc-GM		GM path	2	pentose phosphate pathway (non-oxidative branch),GM path	pentose phosphate pathway,GM path
NP_001234385	1	SOLYC11G068540	Solyc11g068540.1.1	Solyc11g068540		ec	3.5.1.53//EC-2.5.1.22 // EC-3.5.1.53 // EC-3.5.3.12 // EC-4.1.1.19 // EC-4.1.1.17 // EC-4.1.1.50 // EC-2.5.1.16	EV-COMP	CN_hydrolase,PF00795.19	Slyc-GM		GM path	2	superpathway of polyamine biosynthesis II,GM path	putrescine biosynthesis II,GM path
NP_001234387	1	SOLYC07G042830	Solyc07g042830.2.1	Solyc07g042830		ec	2.4.1.21//EC-3.2.1.68 // EC-2.4.1.242 // EC-2.4.1.18 // EC-2.4.1.1 // EC-5.1.3.15 // EC-2.4.1.21 // EC-2.7.7.27 // EC-5.4.2.5 // EC-5.4.2.2 // EC-5.3.1.9	EV-COMP	Glyco_transf_5,PF08323.8;Glycos_transf_1,PF00534.17;Glyco_transf_4,PF13439.3;Glyco_trans_1_4,PF13692.3	Slyc-GM		GM path	1	starch biosynthesis,GM path
NP_001234394	1	SOLYC04G009900	Solyc04g009900.2.1	Solyc04g009900		ec	2.7.11.1,4.1.1.49//EC-1.1.1.37 // EC-1.1.1.38 // EC-1.1.1.39 // EC-5.3.1.1 // EC-1.1.1.40 // EC-2.7.9.2 // EC-4.1.1.49 // EC-4.2.1.11 // EC-5.4.2.12 // EC-2.7.2.3 // EC-1.2.1.12 // EC-4.1.2.13 // EC-3.1.3.11 // EC-5.3.1.9	EV-COMP	Pkinase,PF00069.22;Pkinase_Tyr,PF07714.14;Kinase-like,PF14531.3	Slyc-GM		GM path	1	gluconeogenesis I,GM path
NP_001234396	1	SOLYC02G091490	Solyc02g091490.2.1	Solyc02g091490		ec	2.7.1.4//EC-2.7.1.4 // EC-5.1.3.15 // EC-2.7.1.2 // EC-2.7.1.1 // EC-5.3.1.9 // EC-3.2.1.26	EV-COMP	PfkB,PF00294.21	Slyc-GM		GM path	1	sucrose degradation III (sucrose invertase),GM path
NP_001234407	1	SOLYC03G007240	Solyc03g007240.2.1	Solyc03g007240		ec	SPERMINE-SYNTHASE-RXN//EC-3.5.1.111 // EC-2.6.1 // EC-1.13.11.54 // EC-3.1.3.87 // EC-5.3.2.5 // EC-4.2.1.109 // EC-5.3.1.23 // EC-2.4.2.28 // EC-4.1.1.50 // EC-2.5.1.16 // EC-2.5.1.6 // EC-2.7.1.100 // EC-3.2.2.16 // EC-2.5.1.22 // EC-3.5.1.53 // EC-3.5.3.12 // EC-4.1.1.19 // EC-4.1.1.17	EV-COMP	Spermine_synth,PF01564.14	Slyc-GM		GM path	5	methionine salvage cycle III (animals),GM path	methionine salvage cycle I (bacteria and plants),GM path	superpathway of polyamine biosynthesis II,GM path	spermidine biosynthesis I,GM path	spermine biosynthesis,GM path
NP_001234410	1	SOLYC02G087070	Solyc02g087070.2.1	Solyc02g087070		ec	RXN-4121//EC-1.2.1.3 // EC-1.13.11	EV-COMP	An_peroxidase,PF03098.12	Slyc-GM		GM path	1	fatty acid &alpha;-oxidation I,GM path
NP_001234411	1	SOLYC04G009620	Solyc04g009620.2.1	Solyc04g009620		ec	4.2.3.5//EC-1.1.1.282 // EC-4.2.1.10 // EC-1.1.1.25 // EC-2.7.1.71 // EC-2.5.1.19 // EC-4.2.3.5 // EC-2.5.1.54 // EC-4.2.3.4	EV-COMP	Chorismate_synt,PF01264.18	Slyc-GM		GM path	2	chorismate biosynthesis from 3-dehydroquinate,GM path	chorismate biosynthesis I,GM path
NP_001234414	1	SOLYC02G087090	Solyc02g087090.2.1			ec	RXN-4121//EC-1.2.1.3 // EC-1.13.11	EV-COMP	An_peroxidase,PF03098.12	Slyc-GM		GM path	1	fatty acid &alpha;-oxidation I,GM path
NP_001234415	1	SOLYC11G009080	Solyc11g009080.1.1	Solyc11g009080		ec	2.5.1.54//EC-2.5.1.54 // EC-4.2.3.4 // EC-1.1.1.282 // EC-4.2.1.10 // EC-1.1.1.25 // EC-2.7.1.71 // EC-2.5.1.19 // EC-4.2.3.5	EV-COMP	DAHP_synth_2,PF01474.13	Slyc-GM		GM path	2	3-dehydroquinate biosynthesis I,GM path	chorismate biosynthesis I,GM path
NP_001234418	1	SOLYC04G074480	Solyc04g074480.2.1	Solyc04g074480		ec	2.5.1.54//EC-2.5.1.54 // EC-4.2.3.4 // EC-1.1.1.282 // EC-4.2.1.10 // EC-1.1.1.25 // EC-2.7.1.71 // EC-2.5.1.19 // EC-4.2.3.5	EV-COMP	DAHP_synth_2,PF01474.13	Slyc-GM		GM path	2	3-dehydroquinate biosynthesis I,GM path	chorismate biosynthesis I,GM path
NP_001234422	1	SOLYC04G049350	Solyc04g049350.2.1	Solyc04g049350		ec	4.2.3.5//EC-1.1.1.282 // EC-4.2.1.10 // EC-1.1.1.25 // EC-2.7.1.71 // EC-2.5.1.19 // EC-4.2.3.5 // EC-2.5.1.54 // EC-4.2.3.4	EV-COMP	Chorismate_synt,PF01264.18	Slyc-GM		GM path	2	chorismate biosynthesis from 3-dehydroquinate,GM path	chorismate biosynthesis I,GM path
NP_001234425	1	SOLYC01G101060	Solyc01g101060.2.1	Solyc01g101060		ec	2.5.1.6//EC-2.1.1 // EC-3.3.1.1 // EC-2.5.1.6 // EC-3.5.1.111 // EC-2.6.1 // EC-1.13.11.54 // EC-3.1.3.87 // EC-5.3.2.5 // EC-4.2.1.109 // EC-5.3.1.23 // EC-2.4.2.28 // EC-4.1.1.50 // EC-2.5.1.16 // EC-2.7.1.100 // EC-3.2.2.16 // EC-1.14.17.4 // EC-4.4.1.14 // EC-2.1.1.14	EV-COMP	S-AdoMet_synt_C,PF02773.13;S-AdoMet_synt_M,PF02772.13;S-AdoMet_synt_N,PF00438.17	Slyc-GM		GM path	7	methionine degradation I (to homocysteine),GM path	methionine salvage cycle III (animals),GM path	methionine salvage cycle I (bacteria and plants),GM path	ethylene biosynthesis I (plants),GM path	S-adenosyl-L-methionine biosynthesis,GM path	S-adenosyl-L-methionine cycle II,GM path	methionine salvage cycle II (plants),GM path
NP_001234433	1	SOLYC01G090660	Solyc01g090660.2.1	Solyc01g090660		ec	1.13.11.68,1.13.11.71//EC-1.13.11.69 // EC-1.13.11.68 // EC-5.2.1.14	EV-COMP	RPE65,PF03055.12	Slyc-GM		GM path	1	5-deoxystrigol biosynthesis,GM path
NP_001234434	1	SOLYC07G062270	Solyc07g062270.2.1	Solyc07g062270		ec	3.4.19.9//EC-3.4.19.9	EV-COMP	Peptidase_C26,PF07722.10;GATase,PF00117.25	Slyc-GM		GM path	1	glutamate removal from folates,GM path
NP_001234438	1	SOLYC07G062280	Solyc07g062280.2.1	Solyc07g062280		ec	3.4.19.9//EC-3.4.19.9	EV-COMP	Peptidase_C26,PF07722.10;GATase,PF00117.25	Slyc-GM		GM path	1	glutamate removal from folates,GM path
NP_001234445	1	SOLYC06G074240	Solyc06g074240.1.1	Solyc06g074240		ec	RXN1F-155,5.3.99.9//EC-5.3.99.9 // EC-5.2.1 // EC-1.13.11.51 // EC-1.2.3.14 // EC-1.1.1.288	EV-COMP	Lycopene_cycl,PF05834.9;Pyr_redox_2,PF07992.11;FAD_binding_3,PF01494.16	Slyc-GM		GM path	1	abscisic acid biosynthesis,GM path
NP_001234455	1	SOLYC07G056570	Solyc07g056570.1.1	Solyc07g056570		ec	1.13.11.51//EC-5.3.99.9 // EC-5.2.1 // EC-1.13.11.51 // EC-1.2.3.14 // EC-1.1.1.288	EV-COMP	RPE65,PF03055.12	Slyc-GM		GM path	1	abscisic acid biosynthesis,GM path
NP_001234458	1	SOLYC12G044600	Solyc12g044600.2.1	Solyc12g044600		ec	1.1.1.40//EC-1.1.1.37 // EC-1.1.1.38 // EC-1.1.1.39 // EC-5.3.1.1 // EC-1.1.1.40 // EC-2.7.9.2 // EC-4.1.1.49 // EC-4.2.1.11 // EC-5.4.2.12 // EC-2.7.2.3 // EC-1.2.1.12 // EC-4.1.2.13 // EC-3.1.3.11 // EC-5.3.1.9	EV-COMP	Malic_M,PF03949.12;malic,PF00390.16	Slyc-GM		GM path	1	gluconeogenesis I,GM path
NP_001234467	1	SOLYC04G049360	Solyc04g049360.2.1			ec	2.6.1.85,PABASYN-RXN//EC-6.3.4.3 // EC-3.5.4.9 // EC-6.3.2.17 // EC-4.1.3.38 // EC-2.6.1.85 // EC-1.5.1.3 // EC-6.3.2.12 // EC-2.5.1.15 // EC-2.7.6.3 // EC-4.1.2.25 // EC-3.6.1 // EC-3.5.4.16	EV-COMP	Chorismate_bind,PF00425.15;GATase,PF00117.25;GATase,PF00117.25;Anth_synt_I_N,PF04715.10	Slyc-GM		GM path	2	tetrahydrofolate biosynthesis II,GM path	4-aminobenzoate biosynthesis,GM path
NP_001234476	1	SOLYC07G054830	Solyc07g054830.2.1			ec	2.7.1.107//EC-3.1.4.11 // EC-2.7.4 // EC-3.1.4.4 // EC-3.1.3.81 // EC-2.7.1.107	EV-COMP	DAGK_acc,PF00609.16;DAGK_cat,PF00781.21	Slyc-GM		GM path	1	phosphatidate metabolism,PWY-7039
NP_001234489	1	SOLYC02G067180	Solyc02g067180.2.1	Solyc02g067180		ec	2.5.1.48//EC-2.3.1.30 // EC-2.1.1.14 // EC-4.4.1.8 // EC-2.5.1 // EC-2.5.1.47 // EC-2.1.1.10 // EC-2.1.1 // EC-2.7.1.39 // EC-1.17.1.8 // EC-4.1.1.20 // EC-5.1.1.7 // EC-2.6.1.83 // EC-4.3.3.7 // EC-1.1.1.3 // EC-1.2.1.11 // EC-2.7.2.4 // EC-4.2.3.1	EV-COMP	Cys_Met_Meta_PP,PF01053.17	Slyc-GM		GM path	3	seleno-amino acid biosynthesis,GM path	methionine biosynthesis II,GM path	superpathway of lysine,PWY-724
NP_001234493	1	SOLYC05G005710	Solyc05g005710.2.1	Solyc05g005710		ec	2.5.1.16//EC-3.5.1.111 // EC-2.6.1 // EC-1.13.11.54 // EC-3.1.3.87 // EC-5.3.2.5 // EC-4.2.1.109 // EC-5.3.1.23 // EC-2.4.2.28 // EC-4.1.1.50 // EC-2.5.1.16 // EC-2.5.1.6 // EC-2.7.1.100 // EC-3.2.2.16 // EC-2.5.1.22 // EC-3.5.1.53 // EC-3.5.3.12 // EC-4.1.1.19 // EC-4.1.1.17	EV-COMP	Spermine_synth,PF01564.14	Slyc-GM		GM path	4	methionine salvage cycle III (animals),GM path	methionine salvage cycle I (bacteria and plants),GM path	superpathway of polyamine biosynthesis II,GM path	spermidine biosynthesis I,GM path
NP_001234495	1	SOLYC02G080800	Solyc02g080800.2.1	Solyc02g080800		ec	2.5.1.46-RXN,2.5.1.46//EC-1.14.99.29	EV-COMP	DS,PF01916.14	Slyc-GM		GM path	1	hypusine biosynthesis,GM path
NP_001234510	1	SOLYC10G006290	Solyc10g006290.2.1	Solyc10g006290		ec	3.5.99.10//EC-3.5.99.10 // EC-5.1.1.18	EV-COMP	Ribonuc_L-PSP,PF01042.18	Slyc-GM		GM path	2	D-serine degradation,GM path	serine racemization,GM path
NP_001234535	1	SOLYC11G066440	Solyc11g066440.1.1	Solyc11g066440		ec	1.14.12.20,RXN-7740//EC-1.3.1.80 // EC-3.1.1.14 // EC-1.14.12.20 // EC-3.1.1.82	EV-COMP	PaO,PF08417.9;Rieske,PF00355.23	Slyc-GM		GM path	2	chlorophyll a degradation II,GM path	chlorophyll a degradation I,GM path
NP_001234549	1	SOLYC03G118750	Solyc03g118750.2.1	Solyc03g118750		ec	2.1.1.103,RXN-5642,RXN-5643,2.1.1.103-RXN//EC-2.7.8 // EC-2.7.7 // EC-2.1.1.71 // EC-2.7.7.57 // EC-2.1.1.103 // EC-2.7.8.2 // EC-2.7.7.15 // EC-2.7.1.32 // EC-3.1.3.75 // EC-2.7.1.82 // EC-4.1.1 // EC-3.1.4.4 // EC-2.1.1 // EC-3.1.3.27 // EC-2.7.8.5 // EC-2.7.8.1 // EC-2.7.7.14 // EC-4.1.1.65 // EC-2.3.1.15 // EC-2.3.1.51 // EC-1.1.1.94 // EC-2.7.7.41 // EC-2.7.8.8 // EC-2.7.8.29 // EC-2.7.8.11	EV-COMP	Methyltransf_25,PF13649.3;Methyltransf_25,PF13649.3;Methyltransf_11,PF08241.9;Methyltransf_11,PF08241.9;Methyltransf_31,PF13847.3;Methyltransf_31,PF13847.3;Methyltransf_23,PF13489.3;Methyltransf_12,PF08242.9;Methyltransf_12,PF08242.9;CMAS,PF02353.17;Ubie_methyltran,PF01209.15;Methyltransf_PK,PF05891.9;NodS,PF05401.8;TehB,PF03848.11	Slyc-GM		GM path	7	superpathway of phosphatidylcholine biosynthesis,GM path	phosphatidylcholine biosynthesis III,GM path	phosphatidylcholine biosynthesis IV,GM path	phosphatidylcholine biosynthesis II,GM path	choline biosynthesis I,GM path	superpathway of choline biosynthesis,GM path	phospholipid biosynthesis II,GM path
NP_001234567	1	SOLYC08G080940	Solyc08g080940.2.1	Solyc08g080940		ec	1.11.1.12-RXN//EC-1.8.1.7 // EC-1.11.1.12 // EC-1.11.1.9	EV-COMP	GSHPx,PF00255.16;AhpC-TSA,PF00578.18	Slyc-GM		GM path	1	glutathione redox reactions I,GM path
NP_001234574	1	SOLYC02G005350	Solyc02g005350.2.1	Solyc02g005350		ec	6.2.1.5//EC-1.2.1 // EC-1.1.1.38 // EC-1.1.1.39 // EC-1.1.1.41 // EC-1.3.5.1 // EC-2.3.3.16 // EC-2.3.3.1 // EC-6.2.1.5 // EC-4.2.1.2 // EC-1.1.1.37 // EC-1.2.1.9 // EC-2.7.1.40 // EC-4.2.1.11 // EC-5.4.2.12 // EC-2.7.2.3 // EC-1.2.1.12 // EC-5.3.1.1 // EC-4.1.2.13 // EC-2.7.1.90 // EC-2.7.1.11 // EC-1.2.4.1 // EC-1.8.1.4 // EC-2.3.1.12	EV-COMP	CoA_binding,PF02629.16;Ligase_CoA,PF00549.16;Succ_CoA_lig,PF13607.3	Slyc-GM		GM path	3	TCA cycle variation V (plant),GM path	TCA cycle II (plants and fungi),GM path	superpathway of cytosolic glycolysis (plants),PWY-5464
NP_001234578	1	SOLYC01G091160	Solyc01g091160.2.1	Solyc01g091160	ARG1	ec	3.5.3.1//EC-3.5.3.1 // EC-2.6.1.13 // EC-1.5.1.2 // EC-1.2.1.88 // EC-4.1.1.17 // EC-3.5.3.11 // EC-4.1.1.19 // EC-1.5.5.2 // EC-2.3.1	EV-COMP	Arginase,PF00491.18	Slyc-GM		GM path	4	arginine degradation VI (arginase 2 pathway),GM path	arginine degradation I (arginase pathway),GM path	putrescine biosynthesis IV,GM path	L-N&delta;-acetylornithine biosynthesis,GM path
NP_001234579	1	SOLYC11G072310	Solyc11g072310.1.1	Solyc11g072310		ec	4.2.3.19//EC-4.2.3.19 // EC-5.5.1.13	EV-COMP	2OG-FeII_Oxy,PF03171.17;DIOX_N,PF14226.3	Slyc-GM		GM path	2	ent-kaurene biosynthesis I,GM path	superpathway of gibberellin GA<sub>12</sub> biosynthesis,GM path
NP_001234583	1	SOLYC04G076090	Solyc04g076090.2.1	Solyc04g076090		ec	PGLUCISOM-RXN,5.3.1.9//EC-2.7.1.4 // EC-5.1.3.15 // EC-2.7.1.2 // EC-2.7.1.1 // EC-5.3.1.9 // EC-3.2.1.26 // EC-1.1.1.22 // EC-5.4.2.5 // EC-5.4.2.2 // EC-2.7.7.9 // EC-2.7.7.13 // EC-5.4.2.8 // EC-5.3.1.8 // EC-1.1.1.271 // EC-4.2.1.47 // EC-5.1.3.2 // EC-5.4.2.11 // EC-3.1.3.11 // EC-2.7.9.2 // EC-2.7.1.11 // EC-4.1.2.13 // EC-5.3.1.1 // EC-1.2.1.12 // EC-2.7.2.3 // EC-5.4.2.12 // EC-4.2.1.11 /…	EV-COMP	PGI,PF00342.16;PGI,PF00342.16	Slyc-GM		GM path	8	sucrose degradation III (sucrose invertase),GM path	colanic acid building blocks biosynthesis,GM path	glycolysis I (from glucose 6-phosphate),GM path	gluconeogenesis I,GM path	starch biosynthesis,GM path	sucrose biosynthesis I (from photosynthesis),GM path	sucrose biosynthesis II,GM path	GDP-mannose biosynthesis,GM path
NP_001234585	1	SOLYC05G052600	Solyc05g052600.2.1	Solyc05g052600		ec	3.1.3.37//EC-5.3.1.6 // EC-2.7.1.19 // EC-5.1.3.1 // EC-3.1.3.37 // EC-2.2.1.1 // EC-3.1.3.11 // EC-4.1.2 // EC-4.1.2.13 // EC-5.3.1.1 // EC-1.2.1.13 // EC-2.7.2.3 // EC-4.1.1.39 // EC-1.10.9.1 // EC-1.18.1.2 // EC-1.97.1.12 // EC-1.10.3.9	EV-COMP	FBPase,PF00316.17	Slyc-GM		GM path	2	oxygenic photosynthesis,GM path	Calvin-Benson-Bassham cycle,GM path
NP_001234589	1	SOLYC09G082990	Solyc09g082990.2.1			ec	5.1.3.18//EC-5.1.3.18 // EC-5.1.3 // EC-2.7.7.13 // EC-5.4.2.8 // EC-5.3.1.8 // EC-2.7.7.69 // EC-3.1.3.93 // EC-1.1.1.316 // EC-1.3.2.3	EV-COMP	Epimerase,PF01370.18;GDP_Man_Dehyd,PF16363.2;3Beta_HSD,PF01073.16	Slyc-GM		GM path	4	GDP-L-galactose biosynthesis,GM path	L-ascorbate biosynthesis I (L-galactose pathway),GM path	extended VTC2 cycle,GM path	VTC2 cycle,GM path
NP_001234593	1	SOLYC12G008650	Solyc12g008650.1.1	Solyc12g008640		ec	1.13.99.1,MYO-INOSITOL-OXYGENASE-RXN//EC-2.7.7.44 // EC-2.7.1.43 // EC-1.13.99.1	EV-COMP	MIOX,PF05153.12	Slyc-GM		GM path	1	UDP-&alpha;-D-glucuronate biosynthesis (from myo-inositol),GM path
NP_001234603	1	SOLYC10G079470	Solyc10g079470.2.1	Solyc10g079470		ec	1.3.2.3//EC-5.1.3.18 // EC-2.7.7.13 // EC-5.4.2.8 // EC-5.3.1.8 // EC-2.7.7.69 // EC-3.1.3.93 // EC-1.1.1.316 // EC-1.3.2.3	EV-COMP	FAD_binding_4,PF01565.20;ALO,PF04030.11	Slyc-GM		GM path	1	L-ascorbate biosynthesis I (L-galactose pathway),GM path
NP_001234616	1	SOLYC04G082030	Solyc04g082030.1.1	Solyc04g082030	ODC	ec	4.1.1.17//EC-4.1.1.17 // EC-3.5.3.11 // EC-3.5.3.1 // EC-4.1.1.19 // EC-2.5.1.22 // EC-3.5.1.53 // EC-3.5.3.12 // EC-4.1.1.50 // EC-2.5.1.16	EV-COMP	Orn_Arg_deC_N,PF02784.13;Orn_DAP_Arg_deC,PF00278.19	Slyc-GM		GM path	3	putrescine biosynthesis IV,GM path	superpathway of polyamine biosynthesis II,GM path	putrescine biosynthesis III,GM path
NP_001234617	1	SOLYC02G071040	Solyc02g071040.2.1			ec	GLYCOGENSYN-RXN//EC-3.2.1.68 // EC-2.4.1.242 // EC-2.4.1.18 // EC-2.4.1.1 // EC-5.1.3.15 // EC-2.4.1.21 // EC-2.7.7.27 // EC-5.4.2.5 // EC-5.4.2.2 // EC-5.3.1.9	EV-COMP	Glyco_transf_5,PF08323.8;Glyco_transf_4,PF13439.3;Glyco_trans_1_4,PF13692.3;Glycos_transf_1,PF00534.17;Glyco_trans_4_4,PF13579.3	Slyc-GM		GM path	1	starch biosynthesis,GM path
NP_001234623	1	SOLYC02G080570	Solyc02g080570.2.1	Solyc02g080570		ec	2.4.1.21,GLYCOGENSYN-RXN//EC-3.2.1.68 // EC-2.4.1.242 // EC-2.4.1.18 // EC-2.4.1.1 // EC-5.1.3.15 // EC-2.4.1.21 // EC-2.7.7.27 // EC-5.4.2.5 // EC-5.4.2.2 // EC-5.3.1.9	EV-COMP	CBM53,PF16760.2;CBM53,PF16760.2;CBM53,PF16760.2;Glyco_transf_5,PF08323.8;Glyco_transf_4,PF13439.3;Glycos_transf_1,PF00534.17	Slyc-GM		GM path	1	starch biosynthesis,GM path
NP_001234628	1	SOLYC06G035530	Solyc06g035530.2.1	Solyc06g035530		ec	4.2.3.19//EC-4.2.3.19 // EC-5.5.1.13	EV-COMP	2OG-FeII_Oxy,PF03171.17;DIOX_N,PF14226.3	Slyc-GM		GM path	2	ent-kaurene biosynthesis I,GM path	superpathway of gibberellin GA<sub>12</sub> biosynthesis,GM path
NP_001234638	1	SOLYC02G036350	Solyc02g036350.2.1	Solyc02g036350		ec	1.14.17.4//EC-1.14.17.4 // EC-4.4.1.14 // EC-2.5.1.6	EV-COMP	2OG-FeII_Oxy,PF03171.17;DIOX_N,PF14226.3	Slyc-GM		GM path	1	ethylene biosynthesis I (plants),GM path
NP_001234649	1	SOLYC01G110440	Solyc01g110440.2.1	Solyc01g110440		ec	4.1.1.19//EC-4.1.1.17 // EC-3.5.3.11 // EC-3.5.3.1 // EC-4.1.1.19 // EC-2.5.1.22 // EC-3.5.1.53 // EC-3.5.3.12 // EC-4.1.1.50 // EC-2.5.1.16	EV-COMP	Orn_Arg_deC_N,PF02784.13;Orn_DAP_Arg_deC,PF00278.19	Slyc-GM		GM path	3	putrescine biosynthesis IV,GM path	superpathway of polyamine biosynthesis II,GM path	putrescine biosynthesis II,GM path
NP_001234668	1	SOLYC02G084980	Solyc02g084980.2.1	Solyc02g084980		ec	2.4.1.123//EC-2.4.1.67 // EC-2.4.1.82 // EC-2.4.1.123	EV-COMP	Glyco_transf_8,PF01501.17	Slyc-GM		GM path	1	stachyose biosynthesis,GM path
NP_001234676	1	SOLYC10G009030	Solyc10g009030.2.1	Solyc10g009030		ec	RXN-11341//EC-2.7.1.91 // EC-2.4.1 // EC-2.7.1.138 // EC-1.14.13 // EC-2.7.1 // EC-2.4.1.80 // EC-2.3.1 // EC-1.14.13.169 // EC-2.3.1.50 // EC-1.1.1.102	EV-COMP	FA_desaturase,PF00487.21;Lipid_DES,PF08557.7	Slyc-GM		GM path	1	sphingolipid biosynthesis (plants),GM path
NP_001234681	1	SOLYC02G094120	Solyc02g094120.2.1	Solyc02g094120		ec	1.8.3.1//EC-1.8.3.1	EV-COMP	Oxidored_molyb,PF00174.16;Mo-co_dimer,PF03404.13	Slyc-GM		GM path	1	sulfite oxidation IV,GM path
NP_001234683	1	SOLYC10G081660	Solyc10g081660.1.1	Solyc10g081660		ec	3.1.3.24//EC-5.3.1.9 // EC-5.4.2.5 // EC-5.4.2.2 // EC-5.1.3.15 // EC-2.7.7.9 // EC-3.1.3.11 // EC-4.1.2.13 // EC-1.2.1.12 // EC-2.7.2.3 // EC-3.1.3.24 // EC-2.4.1.14 // EC-2.4.1.1 // EC-2.4.1.25 // EC-2.7.1.2	EV-COMP	S6PP,PF05116.10;S6PP_C,PF08472.7;Hydrolase_3,PF08282.9	Slyc-GM		GM path	2	sucrose biosynthesis I (from photosynthesis),GM path	sucrose biosynthesis II,GM path
NP_001234690	1	SOLYC04G009200	Solyc04g009200.2.1	Solyc04g009200		ec	5.4.3.8//EC-1.2.1.70 // EC-5.4.3.8 // EC-4.2.1.24 // EC-2.5.1.61 // EC-4.2.1.75 // EC-1.3.3.3 // EC-4.99.1.1 // EC-1.3.3.4 // EC-4.1.1.37	EV-COMP	Aminotran_3,PF00202.18	Slyc-GM		GM path	2	tetrapyrrole biosynthesis I (from glutamate),GM path	superpathay of heme biosynthesis from glutamate,GM path
NP_001234693	1	SOLYC11G011850	Solyc11g011850.1.1	Solyc11g011850		ec	2.4.2.24//EC-2.4.1 // EC-2.4.2 // EC-2.4.2.24	EV-COMP	Glyco_transf_43,PF03360.13	Slyc-GM		GM path	1	xylan biosynthesis,GM path
NP_001234696	1	SOLYC07G056140	Solyc07g056140.2.1	Solyc07g056140		ec	2.7.7.27//EC-3.2.1.68 // EC-2.4.1.242 // EC-2.4.1.18 // EC-2.4.1.1 // EC-5.1.3.15 // EC-2.4.1.21 // EC-2.7.7.27 // EC-5.4.2.5 // EC-5.4.2.2 // EC-5.3.1.9	EV-COMP	NTP_transferase,PF00483.20	Slyc-GM		GM path	1	starch biosynthesis,GM path
NP_001234704	1	SOLYC08G075160	Solyc08g075160.2.1	Solyc08g075160		ec	2.1.2.3,AICARTRANSFORM-RXN,IMPCYCLOHYDROLASE-RXN,3.5.4.10//EC-3.5.4.10 // EC-2.1.2.3 // EC-4.3.2.2 // EC-6.3.2.6 // EC-4.1.1.21 // EC-2.7.4.6 // EC-1.17.4.1 // EC-2.7.4.8 // EC-6.3.5.2 // EC-1.1.1.205 // EC-3.6.3.14 // EC-2.7.4.3 // EC-6.3.4.4 // EC-6.3.3.1 // EC-6.3.5.3 // EC-2.1.2.2 // EC-6.3.4.13 // EC-2.4.2.14	EV-COMP	AICARFT_IMPCHas,PF01808.15;MGS,PF02142.19	Slyc-GM		GM path	2	inosine-5'-phosphate biosynthesis II,GM path	superpathway of purine nucleotides de novo biosynthesis I,GM path
NP_001234713	1	SOLYC11G065760	Solyc11g065760.1.1	Solyc11g065760		ec	2.7.1.21//EC-2.1.1.45 // EC-2.7.1.74 // EC-2.7.1.145 // EC-2.7.1.21 // EC-3.5.4.5 // EC-2.7.4.6 // EC-2.7.4.25 // EC-2.7.4.14 // EC-2.7.4.13 // EC-2.7.4.12 // EC-2.7.4.9	EV-COMP	TK,PF00265.15	Slyc-GM		GM path	2	superpathway of pyrimidine deoxyribonucleoside salvage,GM path	pyrimidine deoxyribonucleosides salvage,GM path
NP_001234717	1	SOLYC04G081400	Solyc04g081400.2.1	Solyc04g081400		ec	MANNKIN-RXN,2.7.1.1//EC-2.7.1.4 // EC-5.1.3.15 // EC-2.7.1.2 // EC-2.7.1.1 // EC-5.3.1.9 // EC-3.2.1.26	EV-COMP	Hexokinase_2,PF03727.13;Hexokinase_1,PF00349.18	Slyc-GM		GM path	1	sucrose degradation III (sucrose invertase),GM path
NP_001234731	1	SOLYC03G113590	Solyc03g113590.2.1	Solyc03g113590		ec	5-FORMYL-THF-CYCLO-LIGASE-RXN,6.3.3.2//EC-2.1.1.45 // EC-2.1.2.1 // EC-1.5.1.5 // EC-6.3.4.3 // EC-3.5.4.9 // EC-2.1.1.13 // EC-1.5.1.20 // EC-6.3.3.2 // EC-1.5.1.3	EV-COMP	5-FTHF_cyc-lig,PF01812.17	Slyc-GM		GM path	1	folate transformations II,GM path
NP_001234734	1	SOLYC01G097340	Solyc01g097340.2.1			ec	5.1.3.18//EC-5.1.3.18 // EC-5.1.3 // EC-2.7.7.13 // EC-5.4.2.8 // EC-5.3.1.8 // EC-2.7.7.69 // EC-3.1.3.93 // EC-1.1.1.316 // EC-1.3.2.3	EV-COMP	Epimerase,PF01370.18;GDP_Man_Dehyd,PF16363.2;3Beta_HSD,PF01073.16	Slyc-GM		GM path	4	GDP-L-galactose biosynthesis,GM path	L-ascorbate biosynthesis I (L-galactose pathway),GM path	extended VTC2 cycle,GM path	VTC2 cycle,GM path
NP_001234738	1	SOLYC03G097910	Solyc03g097910.2.1	Solyc03g097910		ec	3.5.2.2//EC-3.5.1.6 // EC-3.5.2.2 // EC-1.3.1.2	EV-COMP	DHO_dh,PF01180.18	Slyc-GM		GM path	1	uracil degradation I (reductive),GM path
NP_001234755	1	SOLYC02G068920	Solyc02g068920.2.1	Solyc02g068920		ec	3.1.1.32,PHOSPHOLIPASE-A1-RXN//EC-2.3.1.23 // EC-3.1.1.32 // EC-6.2.1.3 // EC-3.1.1.4 // EC-3.1.4.11 // EC-3.1.4.3 // EC-3.1.4.4	EV-COMP	LCAT,PF02450.12	Slyc-GM		GM path	2	phosphatidylcholine acyl editing,GM path	phospholipases,GM path
NP_001234763	1	SOLYC07G065980	Solyc07g065980.2.1	Solyc07g065980		ec	RXN-11501//EC-2.7.7.9 // EC-2.7.1.6 // EC-2.7.7.12 // EC-3.2.1 // EC-3.2.1.22 // EC-5.1.3.2 // EC-2.7.7.10	EV-COMP	Raffinose_syn,PF05691.9	Slyc-GM		GM path	1	stachyose degradation,GM path
NP_001234769	1	SOLYC11G066390	Solyc11g066390.1.1	Solyc11g066390		ec	1.15.1.1//EC-1.11.1.9 // EC-1.11.1.21 // EC-1.11.1.6 // EC-1.15.1.1	EV-COMP	Sod_Cu,PF00080.17	Slyc-GM		GM path	2	reactive oxygen species degradation (mammalian),GM path	superoxide radicals degradation,GM path
NP_001234770	1	SOLYC05G053300	Solyc05g053300.2.1	Solyc05g053300		ec	RXN-8629,1.8.1.4//EC-1.8.1.4 // EC-2.3.1.168 // EC-1.2.4.4 // EC-1.1.1.37 // EC-1.1.1.41 // EC-1.3.5.1 // EC-2.3.3.16 // EC-2.3.3.1 // EC-6.2.1.5 // EC-4.2.1.2 // EC-1.2.1.9 // EC-2.7.1.40 // EC-4.2.1.11 // EC-5.4.2.12 // EC-2.7.2.3 // EC-1.2.1.12 // EC-5.3.1.1 // EC-4.1.2.13 // EC-2.7.1.90 // EC-2.7.1.11 // EC-1.2.4.1 // EC-2.3.1.12 // EC-2.3.3.8 // EC-2.3.1.61 // EC-1.2.4.2 // EC-2.1.2.10 // EC…	EV-COMP	Pyr_redox_2,PF07992.11;Pyr_redox_dim,PF02852.19;Pyr_redox,PF00070.24;Pyr_redox_3,PF13738.3;GIDA,PF01134.19;FAD_oxidored,PF12831.4;FAD_binding_2,PF00890.21;NAD_binding_8,PF13450.3	Slyc-GM		GM path	6	2-oxoisovalerate decarboxylation to isobutanoyl-CoA,GM path	superpathway of cytosolic glycolysis (plants),PWY-5464	superpathway of acetyl-CoA biosynthesis,GM path	2-oxoglutarate decarboxylation to succinyl-CoA,GM path	glycine cleavage,GM path	pyruvate decarboxylation to acetyl CoA,GM path
NP_001234776	1	SOLYC01G105560	Solyc01g105560.2.1	Solyc01g105560		ec	3.5.4.25//EC-3.5.4.25 // EC-3.5.4.26 // EC-1.1.1.193 // EC-4.1.99.12 // EC-2.5.1.78 // EC-2.5.1.9 // EC-2.7.7.2 // EC-2.7.1.26	EV-COMP	DHBP_synthase,PF00926.16;GTP_cyclohydro2,PF00925.17	Slyc-GM		GM path	1	flavin biosynthesis I (bacteria and plants),GM path
NP_001234782	1	SOLYC06G005160	Solyc06g005160.2.1	Solyc06g005160		ec	1.11.1.11//EC-1.11.1.11 // EC-1.6.5 // EC-1.8.5.1	EV-COMP	peroxidase,PF00141.20	Slyc-GM		GM path	2	L-ascorbate degradation V,GM path	ascorbate glutathione cycle,GM path
NP_001234788	1	SOLYC06G005150	Solyc06g005150.2.1			ec	1.11.1.11//EC-1.11.1.11 // EC-1.6.5 // EC-1.8.5.1	EV-COMP	peroxidase,PF00141.20	Slyc-GM		GM path	2	L-ascorbate degradation V,GM path	ascorbate glutathione cycle,GM path
NP_001234794	1	SOLYC06G071030	Solyc06g071030.2.1	Solyc06g071030		ec	5.4.4.2//EC-3.1.2.28 // EC-4.1.3.36 // EC-4.2.99.20 // EC-6.2.1.26 // EC-4.2.1.113 // EC-2.2.1.9 // EC-5.4.4.2 // EC-2.5.1.29 // EC-1.3.1 // EC-2.5.1	EV-COMP	Chorismate_bind,PF00425.15	Slyc-GM		GM path	2	1,PWY-5791	superpathway of phylloquinol biosynthesis,GM path
NP_001234822	1	SOLYC05G054760	Solyc05g054760.2.1	Solyc05g054760		ec	1.8.5.1//EC-1.6.5 // EC-1.8.5.1	EV-COMP	GST_N_3,PF13417.3;GST_N_2,PF13409.3;GST_N,PF02798.17;GST_C_2,PF13410.3	Slyc-GM		GM path	1	ascorbate glutathione cycle,GM path
NP_001234827	1	SOLYC12G094620	Solyc12g094620.1.1	Solyc12g094620		ec	1.11.1.6//EC-1.11.1.9 // EC-1.11.1.21 // EC-1.11.1.6 // EC-1.15.1.1	EV-COMP	Catalase,PF00199.16;Catalase-rel,PF06628.9	Slyc-GM		GM path	2	reactive oxygen species degradation (mammalian),GM path	superoxide radicals degradation,GM path
NP_001234863	1	SOLYC08G066790	Solyc08g066790.2.1	Solyc08g066790		ec	3.1.4.4//EC-3.1.4.11 // EC-2.7.4 // EC-3.1.4.4 // EC-3.1.3.81 // EC-2.7.1.107 // EC-2.7.8.2 // EC-2.7.7.15 // EC-3.1.4.3 // EC-3.1.1.32 // EC-3.1.1.4 // EC-2.1.1 // EC-3.1.3.75 // EC-2.1.1.103 // EC-2.7.1.82 // EC-4.1.1	EV-COMP	PLD_C,PF12357.5;PLDc,PF00614.19;PLDc,PF00614.19;C2,PF00168.27;PLDc_2,PF13091.3	Slyc-GM		GM path	4	phosphatidate metabolism,PWY-7039	choline biosynthesis III,GM path	phospholipases,GM path	superpathway of choline biosynthesis,GM path
NP_001238796	1	SOLYC09G064370	Solyc09g064370.2.1	Solyc09g064370		ec	1.1.1.284//EC-4.1.1.1 // EC-1.1.1.1 // EC-1.1.1.284 // EC-4.4.1.22 // EC-3.1.2.12	EV-COMP	ADH_zinc_N,PF00107.23;ADH_N,PF08240.9	Slyc-GM		GM path	3	pyruvate fermentation to ethanol II,GM path	formaldehyde oxidation II (glutathione-dependent),GM path	acetaldehyde biosynthesis I,GM path
NP_001244907	1	SOLYC04G016430	Solyc04g016430.2.1	Solyc04g016430		ec	RXN-4641,RXN-4621,RXN-4662,RXN-4681,1.5.99.12//EC-1.5.99	EV-COMP	Cytokin-bind,PF09265.7;FAD_binding_4,PF01565.20	Slyc-GM		GM path	1	cytokinins degradation,GM path
NP_001244908	1	SOLYC10G079870	Solyc10g079870.1.1	Solyc10g079870		ec	RXN-4641,RXN-4621,RXN-4662,RXN-4681,1.5.99.12//EC-1.5.99	EV-COMP	Cytokin-bind,PF09265.7;FAD_binding_4,PF01565.20	Slyc-GM		GM path	1	cytokinins degradation,GM path
NP_001244910	1	SOLYC10G082020	Solyc10g082020.1.1	Solyc10g082020		ec	RXN-4313,RXN-4314//EC-2.5.1.27 // EC-2.5.1.112 // EC-3.2.2	EV-COMP	Lysine_decarbox,PF03641.11	Slyc-GM		GM path	1	trans-zeatin biosynthesis,GM path
NP_001244911	1	SOLYC10G084150	Solyc10g084150.1.1	Solyc10g084150		ec	RXN-4313,RXN-4314//EC-2.5.1.27 // EC-2.5.1.112 // EC-3.2.2	EV-COMP	Lysine_decarbox,PF03641.11	Slyc-GM		GM path	1	trans-zeatin biosynthesis,GM path
NP_001244912	1	SOLYC06G075090	Solyc06g075090.2.1	Solyc06g075090		ec	RXN-4313,RXN-4314//EC-2.5.1.27 // EC-2.5.1.112 // EC-3.2.2	EV-COMP	Lysine_decarbox,PF03641.11	Slyc-GM		GM path	1	trans-zeatin biosynthesis,GM path
NP_001244913	1	SOLYC05G009410	Solyc05g009410.1.1	Solyc05g009410		ec	2.5.1.27,2.5.1.112//EC-2.5.1.27 // EC-2.5.1.112 // EC-3.2.2	EV-COMP	IPPT,PF01715.14;IPPT,PF01715.14	Slyc-GM		GM path	1	trans-zeatin biosynthesis,GM path
NP_001244914	1	SOLYC04G007240	Solyc04g007240.1.1	Solyc04g007240		ec	2.5.1.27,2.5.1.112//EC-2.5.1.75 // EC-2.5.1.27 // EC-2.5.1.112 // EC-3.2.2	EV-COMP	IPPT,PF01715.14;IPPT,PF01715.14	Slyc-GM		GM path	2	cis-zeatin biosynthesis,GM path	trans-zeatin biosynthesis,GM path
NP_001244915	1	SOLYC09G064910	Solyc09g064910.1.1	Solyc09g064910		ec	2.5.1.112,RXN-4307//EC-2.5.1.27 // EC-2.5.1.112 // EC-3.2.2	EV-COMP	IPPT,PF01715.14;IPPT,PF01715.14;IPT,PF01745.13	Slyc-GM		GM path	1	trans-zeatin biosynthesis,GM path
NP_001265946	1	SOLYC12G099930	Solyc12g099930.1.1			ec	GLYCINE-AMINOTRANSFERASE-RXN,SERINE--PYRUVATE-AMINOTRANSFERASE-RXN,2.6.1.51,2.6.1.44,2.6.1.45,ALANINE--GLYOXYLATE-AMINOTRANSFERASE-RXN,SERINE-GLYOXYLATE-AMINOTRANSFERASE-RXN//EC-2.1.2.1 // EC-2.6.1.45 // EC-1.1.1.29 // EC-2.6.1.4 // EC-2.7.1.31 // EC-1.1.3 // EC-3.1.3.18 // EC-4.1.1 // EC-4.1.2.48 // EC-4.1.2.5 // EC-2.6.1.44	EV-COMP	Aminotran_5,PF00266.16	Slyc-GM		GM path	3	photorespiration,GM path	glycine biosynthesis,GM path	glycine biosynthesis III,GM path
NP_001266020	1	SOLYC08G007420	Solyc08g007420.2.1	Solyc08g007420		ec	1.1.1.27//EC-1.1.1.27	EV-COMP	Ldh_1_N,PF00056.20;Ldh_1_C,PF02866.15	Slyc-GM		GM path	1	pyruvate fermentation to lactate,GM path
NP_001266150	1	SOLYC09G092130	Solyc09g092130.2.1	Solyc09g092130		ec	2.4.1.14//EC-5.3.1.9 // EC-5.4.2.5 // EC-5.4.2.2 // EC-5.1.3.15 // EC-2.7.7.9 // EC-3.1.3.11 // EC-4.1.2.13 // EC-1.2.1.12 // EC-2.7.2.3 // EC-3.1.3.24 // EC-2.4.1.14 // EC-2.4.1.1 // EC-2.4.1.25 // EC-2.7.1.2	EV-COMP	Glycos_transf_1,PF00534.17;Glyco_trans_1_4,PF13692.3;S6PP,PF05116.10;Sucrose_synth,PF00862.16	Slyc-GM		GM path	2	sucrose biosynthesis I (from photosynthesis),GM path	sucrose biosynthesis II,GM path
NP_001266167	1	SOLYC02G094860	Solyc02g094860.1.1			ec	RXN-4304,RXN-4306,RXN-4308//EC-2.5.1.27 // EC-2.5.1.112 // EC-3.2.2	EV-COMP	p450,PF00067.19	Slyc-GM		GM path	1	trans-zeatin biosynthesis,GM path
NP_001266171	1	SOLYC02G085880	Solyc02g085880.1.1	Solyc02g085880		ec	RXN-4304,RXN-4306,RXN-4308//EC-2.5.1.27 // EC-2.5.1.112 // EC-3.2.2	EV-COMP	p450,PF00067.19;p450,PF00067.19	Slyc-GM		GM path	1	trans-zeatin biosynthesis,GM path
NP_001266241	1	SOLYC11G072410	Solyc11g072410.1.1	Solyc11g072410		ec	DEOXYADENYLATE-KINASE-RXN,2.7.4.3,ADENYL-KIN-RXN//EC-2.7.4.6 // EC-1.17.4.1 // EC-3.6.3.14 // EC-2.7.4.3 // EC-4.3.2.2 // EC-6.3.4.4 // EC-2.7.4.8 // EC-6.3.5.2 // EC-1.1.1.205 // EC-3.5.4.10 // EC-2.1.2.3 // EC-6.3.2.6 // EC-4.1.1.21 // EC-6.3.3.1 // EC-6.3.5.3 // EC-2.1.2.2 // EC-6.3.4.13 // EC-2.4.2.14 // EC-2.7.4.13 // EC-2.7.4.11 // EC-2.7.4.12 // EC-2.7.1.74 // EC-2.7.1.76 // EC-2.7.1.145 /…	EV-COMP	AAA_18,PF13238.3;AAA_17,PF13207.3	Slyc-GM		GM path	4	superpathway of adenosine nucleotides de novo biosynthesis I,GM path	superpathway of purine nucleotides de novo biosynthesis I,GM path	purine deoxyribonucleosides salvage,GM path	adenosine ribonucleotides de novo biosynthesis,GM path
NP_001266248	1	SOLYC11G065620	Solyc11g065620.1.1	Solyc11g065620		ec	1.8.7.1//EC-1.8.4.9 // EC-1.8.7.1 // EC-2.7.7.4	EV-COMP	NIR_SIR,PF01077.19;NIR_SIR,PF01077.19;NIR_SIR_ferr,PF03460.14;NIR_SIR_ferr,PF03460.14	Slyc-GM		GM path	1	sulfate reduction II (assimilatory),GM path
NP_001266259	1	SOLYC02G085360	Solyc02g085360.2.1	Solyc02g085360		ec	RXN-7877,RXN-7878,RXN-773,RXN-7875,RXN-7876,RXN-4225,RXN-4231,RXN-4230,RXN-715//EC-1.14.13 // EC-1.14 // EC-1.1 // EC-1.3.1 // EC-1.1.1 // EC-5.3.3.1 // EC-1.14.13.112	EV-COMP	p450,PF00067.19	Slyc-GM		GM path	3	brassinosteroid biosynthesis I,GM path	brassinosteroid biosynthesis II,GM path	superpathway of C28 brassinosteroid biosynthesis,GM path
NP_001266265	1	SOLYC08G078850	Solyc08g078850.2.1	Solyc08g078850		ec	1.1.1.27//EC-1.1.1.27	EV-COMP	Ldh_1_N,PF00056.20;Ldh_1_C,PF02866.15	Slyc-GM		GM path	1	pyruvate fermentation to lactate,GM path
NP_001266269	1	SOLYC07G064600	Solyc07g064600.2.1	Solyc07g064600		ec	3.5.99.10//EC-3.5.99.10 // EC-5.1.1.18	EV-COMP	Ribonuc_L-PSP,PF01042.18	Slyc-GM		GM path	2	D-serine degradation,GM path	serine racemization,GM path
NP_001266270	1	SOLYC01G080150	Solyc01g080150.2.1	Solyc01g080150		ec	RXN-4303,RXN-4305,RXN-4307,2.5.1.112//EC-2.5.1.27 // EC-2.5.1.112 // EC-3.2.2	EV-COMP	IPPT,PF01715.14;IPPT,PF01715.14;IPT,PF01745.13	Slyc-GM		GM path	1	trans-zeatin biosynthesis,GM path
NP_001266271	1	SOLYC08G081540	Solyc08g081540.2.1	Solyc08g081540		ec	4.4.1.14//EC-1.14.17.4 // EC-4.4.1.14 // EC-2.5.1.6 // EC-3.5.1.111 // EC-2.6.1 // EC-1.13.11.54 // EC-3.1.3.87 // EC-5.3.2.5 // EC-4.2.1.109 // EC-5.3.1.23 // EC-2.7.1.100 // EC-3.2.2.16	EV-COMP	Aminotran_1_2,PF00155.18	Slyc-GM		GM path	2	ethylene biosynthesis I (plants),GM path	methionine salvage cycle II (plants),GM path
NP_001266276	1	SOLYC08G066650	Solyc08g066650.2.1	Solyc08g066650		ec	1.13.11.70,1.13.11.69//EC-1.13.11.69 // EC-1.13.11.68 // EC-5.2.1.14	EV-COMP	RPE65,PF03055.12	Slyc-GM		GM path	1	5-deoxystrigol biosynthesis,GM path
XP_004228361	2	SOLYC01G011510	Solyc01g011510.2.1	Solyc01g011510		ec	1.2.1.3//EC-1.2.1.3 // EC-1.13.11 // EC-6.2.1 // EC-4.3.1.25 // EC-4.3.1.24 // EC-1.2.1.28		Aldedh,PF00171.19	Slyc-GM		GM path	2	fatty acid &alpha;-oxidation I,GM path	benzoate biosynthesis III (CoA-dependent,PWY-6446), GM path
XP_004228362	1	SOLYC01G011430	Solyc01g011430.2.1	Solyc01g011430		ec	2.3.1.75-RXN,DIACYLGLYCEROL-O-ACYLTRANSFERASE-RXN,RXN-9356//EC-1.2.1.84 // EC-2.3.1.75 // EC-2.7.1.174 // EC-2.3.1 // EC-2.3.1.158 // EC-2.3.1.51 // EC-2.3.1.15 // EC-2.3.1.20 // EC-3.1.3.4	EV-COMP	DUF1298,PF06974.10;WES_acyltransf,PF03007.13	Slyc-GM		GM path	2	wax esters biosynthesis I,GM path	triacylglycerol biosynthesis,GM path
XP_004228374	1	SOLYC01G010900	Solyc01g010900.2.1	Solyc01g010900		ec	RXN-4464//EC-1.14.13 // EC-6.2.1 // EC-1.1.1 // EC-1.2.1 // EC-6.2.1.34 // EC-2.3.1.110 // EC-2.1.1.104 // EC-6.2.1.12 // EC-2.1.1.68 // EC-1.14.13.11 // EC-4.3.1.25 // EC-4.3.1.24 // EC-3.1.2.2 // EC-3.3.2 // EC-1.11	EV-COMP	p450,PF00067.19	Slyc-GM		GM path	5	sporopollenin precursor biosynthesis,GM path	suberin monomers biosynthesis,GM path	&omega;- hydroxylation of laurate,GM path	&omega;-hydroxylation of caprate and laurate,GM path	cutin biosynthesis,GM path
XP_004228378	1	SOLYC01G010860	Solyc01g010860.2.1	Solyc01g010860		ec	RXN3O-1380,1.14.13.169//EC-2.7.1.91 // EC-2.4.1 // EC-2.7.1.138 // EC-1.14.13 // EC-2.7.1 // EC-2.4.1.80 // EC-2.3.1 // EC-1.14.13.169 // EC-2.3.1.50 // EC-1.1.1.102	EV-COMP	FA_hydroxylase,PF04116.10	Slyc-GM		GM path	1	sphingolipid biosynthesis (plants),GM path
XP_004228431	1	SOLYC01G009900	Solyc01g009900.2.1	Solyc01g009900		ec	1.8.1.9//EC-1.8.1.9	EV-COMP	Glutaredoxin,PF00462.21	Slyc-GM		GM path	1	thioredoxin pathway,GM path
XP_004228454	1	SOLYC01G009500	Solyc01g009500.2.1			ec	3.1.1.3//EC-3.1.1.79 // EC-3.1.1.34 // EC-3.1.1.23 // EC-3.1.1.3	EV-COMP	Abhydrolase_1,PF00561.17;Abhydrolase_6,PF12697.4;Hydrolase_4,PF12146.5	Slyc-GM		GM path	1	triacylglycerol degradation,GM path
XP_004228458	1	SOLYC01G009420	Solyc01g009420.2.1	Solyc01g009420		ec	UDP-GLUCURONATE-DECARBOXYLASE-RXN,RXN-7770//EC-5.1.3.2 // EC-4.1.1 // EC-5.1.3.6 // EC-1.1.1.22 // EC-4.1.1.35 // EC-5.1.3.5 // EC-4.2.1.76	EV-COMP	Epimerase,PF01370.18;GDP_Man_Dehyd,PF16363.2;Sacchrp_dh_NADP,PF03435.15;3Beta_HSD,PF01073.16	Slyc-GM		GM path	3	UDP-sugars interconversion,GM path	UDP-D-apiose biosynthesis (from UDP-D-glucuronate),GM path	UDP-D-xylose biosynthesis,GM path
XP_004228469	1	SOLYC01G009180	Solyc01g009180.2.1	Solyc01g009180		ec	2.1.1.14//EC-2.1.1.10 // EC-2.1.1 // EC-2.1.1.14 // EC-2.5.1 // EC-2.7.1.39 // EC-1.17.1.8 // EC-4.1.1.20 // EC-5.1.1.7 // EC-2.6.1.83 // EC-4.3.3.7 // EC-1.1.1.3 // EC-1.2.1.11 // EC-2.7.2.4 // EC-4.2.3.1 // EC-3.3.1.1 // EC-2.5.1.6	EV-COMP	Meth_synt_2,PF01717.15;Meth_synt_1,PF08267.9;Meth_synt_1,PF08267.9	Slyc-GM		GM path	3	methionine biosynthesis II,GM path	superpathway of lysine,PWY-724	S-adenosyl-L-methionine cycle II,GM path
XP_004228477	1	SOLYC01G009050	Solyc01g009050.2.1	Solyc01g009050		ec	RXN-8344,2.10.1.1,2.7.7.75,RXN-8348//EC-2.8.1.7 // EC-2.8.1.11 // EC-2.7.7.80 // EC-2.10.1.1 // EC-2.7.7.75 // EC-2.8.1.12 // EC-4.1.99.18	EV-COMP	MoCF_biosynth,PF00994.21;MoCF_biosynth,PF00994.21;MoeA_N,PF03453.14;MoeA_C,PF03454.12	Slyc-GM		GM path	1	molybdenum cofactor biosynthesis,GM path
XP_004228500	1	SOLYC01G008790	Solyc01g008790.2.1	Solyc01g008790		ec	PHOSPHOLIPASE-C-RXN,3.1.4.3//EC-3.1.4.11 // EC-3.1.4.3 // EC-3.1.1.32 // EC-3.1.1.4 // EC-3.1.4.4	EV-COMP	Phosphoesterase,PF04185.11	Slyc-GM		GM path	1	phospholipases,GM path
XP_004228514	1	SOLYC01G008560	Solyc01g008560.2.1	Solyc01g008560		ec	2.7.1.23,2.7.1.86,NAD-KIN-RXN//EC-3.1.3 // EC-2.7.1.86 // EC-1.6.5.3 // EC-2.7.1.23 // EC-1.6.1.2 // EC-1.6.1.3 // EC-1.6.1.1	EV-COMP	NAD_kinase,PF01513.18	Slyc-GM		GM path	1	NAD/NADH phosphorylation and dephosphorylation,GM path
XP_004228519	1	SOLYC01G008460	Solyc01g008460.2.1	Solyc01g008460		ec	2.8.1.6//EC-2.6.1.62 // EC-2.8.1.6 // EC-6.3.3.3	EV-COMP	Fer2,PF00111.24	Slyc-GM		GM path	1	biotin biosynthesis from 8-amino-7-oxononanoate I,GM path
XP_004228528	1	SOLYC01G008290	Solyc01g008290.2.1	Solyc01g008290		ec	RXN0-6491,1.3.5.2//EC-1.3.5.2 // EC-4.1.1.23 // EC-2.4.2.10 // EC-3.5.2.3 // EC-2.1.3.2 // EC-6.3.5.5 // EC-6.3.4.2 // EC-2.7.4.6 // EC-2.7.4.22 // EC-2.7.4.14 // EC-2.1.1.45 // EC-3.6.1.15 // EC-1.17.4.1 // EC-2.7.4.12 // EC-2.7.4.13 // EC-2.7.4.9 // EC-3.6.1.19 // EC-3.6.1.23	EV-COMP	DHO_dh,PF01180.18	Slyc-GM		GM path	3	UMP biosynthesis,GM path	superpathway of pyrimidine ribonucleotides de novo biosynthesis,GM path	superpathway of pyrimidine deoxyribonucleotides de novo biosynthesis,GM path
XP_004228555	1	SOLYC01G007940	Solyc01g007940.2.1	Solyc01g007940		ec	GLYCINE-AMINOTRANSFERASE-RXN,2.6.1.4,2.6.1.2,2.6.1.44,ALANINE-AMINOTRANSFERASE-RXN,ALANINE--GLYOXYLATE-AMINOTRANSFERASE-RXN//EC-2.1.2.1 // EC-2.6.1.45 // EC-1.1.1.29 // EC-2.6.1.4 // EC-2.7.1.31 // EC-1.1.3 // EC-3.1.3.18 // EC-4.1.1 // EC-2.6.1.2 // EC-1.4.1.2 // EC-1.1.1.28 // EC-4.1.2.48 // EC-4.1.2.5 // EC-2.6.1.44	EV-COMP	Aminotran_1_2,PF00155.18	Slyc-GM		GM path	6	photorespiration,GM path	alanine biosynthesis II,GM path	alanine degradation II (to D-lactate),GM path	alanine degradation III,GM path	glycine biosynthesis,GM path	glycine biosynthesis III,GM path
XP_004228593	1	SOLYC01G006370	Solyc01g006370.2.1	Solyc01g006370		ec	2.4.1.34//EC-2.4.1.34	EV-COMP	Glucan_synthase,PF02364.12;FKS1_dom1,PF14288.3;Vta1,PF04652.13	Slyc-GM		GM path	1	callose biosynthesis,GM path
XP_004228600	1	SOLYC01G006280	Solyc01g006280.2.1	Solyc01g006280		ec	6.3.4.3//EC-6.3.4.3 // EC-3.5.4.9 // EC-6.3.2.17 // EC-4.1.3.38 // EC-2.6.1.85 // EC-1.5.1.3 // EC-6.3.2.12 // EC-2.5.1.15 // EC-2.7.6.3 // EC-4.1.2.25 // EC-3.6.1 // EC-3.5.4.16 // EC-2.1.2.1 // EC-2.1.1.45 // EC-1.5.1.5 // EC-2.1.1.13 // EC-1.5.1.20 // EC-6.3.3.2	EV-COMP	FTHFS,PF01268.16	Slyc-GM		GM path	3	tetrahydrofolate biosynthesis II,GM path	folate polyglutamylation,GM path	folate transformations II,GM path
XP_004228603	1	SOLYC01G007100	Solyc01g007100.2.1	Solyc01g007100		ec	2.4.1.241//EC-2.4.1.184 // EC-2.4.1.241 // EC-2.4.1.46	EV-COMP	Glyco_trans_1_4,PF13692.3;Glycos_transf_1,PF00534.17	Slyc-GM		GM path	1	glycolipid biosynthesis,GM path
XP_004228607	1	SOLYC01G005560	Solyc01g005560.2.1	Solyc01g005560		ec	1.1.1.42//EC-1.1.1.42 // EC-6.3.1.2 // EC-1.4.7.1 // EC-1.1.1.41 // EC-2.3.3.16 // EC-2.3.3.1 // EC-4.1.1.31 // EC-2.7.9.1	EV-COMP	Iso_dh,PF00180.17	Slyc-GM		GM path	1	glutamine biosynthesis III,GM path
XP_004228628	1	SOLYC01G006980	Solyc01g006980.2.1	Solyc01g006980		ec	MALONYL-COA-ACP-TRANSACYL-RXN//EC-2.3.1.86 // EC-2.3.1.85 // EC-4.2.1.59 // EC-3.1.2.21 // EC-3.1.2.14 // EC-1.3.1.9 // EC-1.1.1.100 // EC-2.3.1.41 // EC-1.14.19.2 // EC-2.3.1.180 // EC-2.3.1.39 // EC-6.4.1.2 // EC-1.3.1.10 // EC-1.3.1.39 // EC-6.2.1 // EC-2.3.1	EV-COMP	Acyl_transf_1,PF00698.18	Slyc-GM		GM path	4	superpathway of fatty acid biosynthesis II (plant),GM path	octanoyl-ACP biosynthesis (mitochondria,PWY-7388	fatty acid biosynthesis initiation I,GM path	fatty acid biosynthesis (plant mitochondria),GM path
XP_004228647	1	SOLYC01G005490	Solyc01g005490.2.1	Solyc01g005490		ec	RXN-2982//EC-3.5.1	EV-COMP	Peptidase_M20,PF01546.25;M20_dimer,PF07687.11	Slyc-GM		GM path	1	indole-3-acetate activation I,GM path
XP_004228652	1	SOLYC01G006180	Solyc01g006180.2.1	Solyc01g006180		ec	1.14.13.39//EC-4.3.2.1 // EC-6.3.4.5 // EC-1.14.13.39	EV-COMP	MMR_HSR1,PF01926.20	Slyc-GM		GM path	2	citrulline-nitric oxide cycle,GM path	nitric oxide biosynthesis (plants),GM path
XP_004228699	1	SOLYC01G006480	Solyc01g006480.2.1	Solyc01g006480		ec	3.1.1.23//EC-3.1.1.79 // EC-3.1.1.34 // EC-3.1.1.23 // EC-3.1.1.3	EV-COMP	Abhydrolase_1,PF00561.17;Hydrolase_4,PF12146.5;Peptidase_S15,PF02129.15	Slyc-GM		GM path	1	triacylglycerol degradation,GM path
XP_004228702	1	SOLYC01G005680	Solyc01g005680.2.1	Solyc01g005680		ec	RXN-4313,RXN-4314//EC-2.5.1.27 // EC-2.5.1.112 // EC-3.2.2	EV-COMP	Lysine_decarbox,PF03641.11	Slyc-GM		GM path	1	trans-zeatin biosynthesis,GM path
XP_004228744	1	SOLYC01G005250	Solyc01g005250.2.1	Solyc01g005250		ec	ASPARTATE-SEMIALDEHYDE-DEHYDROGENASE-RXN//EC-1.17.1.8 // EC-4.1.1.20 // EC-5.1.1.7 // EC-2.6.1.83 // EC-4.3.3.7 // EC-1.1.1.3 // EC-1.2.1.11 // EC-2.7.2.4 // EC-2.1.1.10 // EC-2.1.1 // EC-2.1.1.14 // EC-2.5.1 // EC-4.2.3.1 // EC-2.7.1.39 // EC-2.6.1.1 // EC-3.5.99 // EC-2.2.1.6 // EC-1.1.1.86 // EC-2.6.1.42 // EC-4.2.1.9	EV-COMP	Semialdhyde_dhC,PF02774.15;Semialdhyde_dh,PF01118.21	Slyc-GM		GM path	5	superpathway of lysine,PWY-724	lysine biosynthesis VI,GM path	homoserine biosynthesis,GM path	threonine biosynthesis,GM path	isoleucine biosynthesis I,GM path
XP_004228754	1	SOLYC01G005110	Solyc01g005110.2.1	Solyc01g005110		ec	2.4.1.83-RXN//EC-2.4.1.117 // EC-2.4.1.83 // EC-2.4.1.256 // EC-2.4.1.265 // EC-2.4.1.267 // EC-2.4.1.261 // EC-2.4.1.260 // EC-2.4.1.259 // EC-2.4.1.258 // EC-2.4.1.131 // EC-2.4.1.132 // EC-2.4.1.257 // EC-2.4.1.142 // EC-2.4.1.141 // EC-2.7.8.15	EV-COMP	DPM3,PF08285.8	Slyc-GM		GM path	1	dolichyl-diphosphooligosaccharide biosynthesis,GM path
XP_004228780	1	SOLYC01G018020	Solyc01g018020.1.1	Solyc01g018020		ec	2.2.1.1//EC-5.3.1.6 // EC-2.7.1.19 // EC-5.1.3.1 // EC-3.1.3.37 // EC-2.2.1.1 // EC-3.1.3.11 // EC-4.1.2 // EC-4.1.2.13 // EC-5.3.1.1 // EC-1.2.1.13 // EC-2.7.2.3 // EC-4.1.1.39 // EC-1.10.9.1 // EC-1.18.1.2 // EC-1.97.1.12 // EC-1.10.3.9 // EC-2.2.1.2 // EC-1.1.1.44 // EC-1.1.1.49 // EC-1.1.1.351 // EC-3.1.1.31	EV-COMP	Transketolase_N,PF00456.18;Transket_pyr,PF02779.21;Transketolase_C,PF02780.17	Slyc-GM		GM path	4	oxygenic photosynthesis,GM path	Calvin-Benson-Bassham cycle,GM path	pentose phosphate pathway (non-oxidative branch),GM path	pentose phosphate pathway,GM path
XP_004228854	1	SOLYC01G009910	Solyc01g009910.1.1	Solyc01g009910		ec	1.8.1.9//EC-1.8.1.9	EV-COMP	Glutaredoxin,PF00462.21	Slyc-GM		GM path	1	thioredoxin pathway,GM path
XP_004228950	1	SOLYC01G028900	Solyc01g028900.2.1	Solyc01g028900		ec	1.2.4.4//EC-1.8.1.4 // EC-2.3.1.168 // EC-1.2.4.4	EV-COMP	Transket_pyr,PF02779.21;Transketolase_C,PF02780.17	Slyc-GM		GM path	1	2-oxoisovalerate decarboxylation to isobutanoyl-CoA,GM path
XP_004228967	1	SOLYC01G049650	Solyc01g049650.2.1	Solyc01g049650		ec	2.7.1.40//EC-1.1.1.37 // EC-1.1.1.41 // EC-1.3.5.1 // EC-2.3.3.16 // EC-2.3.3.1 // EC-6.2.1.5 // EC-4.2.1.2 // EC-1.2.1.9 // EC-2.7.1.40 // EC-4.2.1.11 // EC-5.4.2.12 // EC-2.7.2.3 // EC-1.2.1.12 // EC-5.3.1.1 // EC-4.1.2.13 // EC-2.7.1.90 // EC-2.7.1.11 // EC-1.2.4.1 // EC-1.8.1.4 // EC-2.3.1.12 // EC-5.4.2.11 // EC-3.1.3.11 // EC-2.7.9.2 // EC-5.3.1.9	EV-COMP	PK,PF00224.18;PK_C,PF02887.13	Slyc-GM		GM path	3	superpathway of cytosolic glycolysis (plants),PWY-5464	glycolysis IV (plant cytosol),GM path	glycolysis I (from glucose 6-phosphate),GM path
XP_004228999	1	SOLYC01G060180	Solyc01g060180.2.1	Solyc01g060180		ec	6.2.1.1,6.2.1.2//EC-4.1.1 // EC-3.1.2 // EC-1.1.1.35 // EC-4.2.1.17 // EC-1.3.3.6 // EC-6.2.1.2 // EC-2.3.1.23 // EC-3.1.1.32 // EC-6.2.1.3 // EC-3.1.1.4 // EC-2.3.1.16 // EC-6.2.1.1 // EC-1.14.13 // EC-6.2.1 // EC-1.14.19.6 // EC-2.6.1.18 // EC-1.3.8 // EC-1.1.1.59 // EC-3.1.2.4 // EC-4.2.1.116 // EC-6.2.1.17	EV-COMP	AMP-binding,PF00501.25;AMP-binding_C,PF13193.3	Slyc-GM		GM path	8	methyl ketone biosynthesis,GM path	phosphatidylcholine acyl editing,GM path	fatty acid &beta;-oxidation II (peroxisome),GM path	acetate conversion to acetyl-CoA,GM path	sporopollenin precursor biosynthesis,GM path	linoleate biosynthesis I (plants),GM path	fatty acid activation,GM path	&beta;-alanine biosynthesis II,GM path
XP_004229010	1	SOLYC01G059880	Solyc01g059880.2.1	Solyc01g059880		ec	2.3.3.8//EC-2.3.3.8 // EC-1.2.4.1 // EC-1.8.1.4 // EC-2.3.1.12	EV-COMP	Citrate_synt,PF00285.18;Ligase_CoA,PF00549.16;Succ_CoA_lig,PF13607.3	Slyc-GM		GM path	2	superpathway of acetyl-CoA biosynthesis,GM path	acetyl-CoA biosynthesis III (from citrate),GM path
XP_004229021	1	SOLYC01G058390	Solyc01g058390.2.1	Solyc01g058390		ec	GALACTOKIN-RXN//EC-5.1.3.2 // EC-2.7.7.10 // EC-2.7.1.6 // EC-2.7.7.9 // EC-2.7.7.12 // EC-3.2.1 // EC-3.2.1.22 // EC-1.1.1.22 // EC-5.4.2.5 // EC-5.4.2.2 // EC-5.1.3.15 // EC-5.4.99.9 // EC-5.1.3.6 // EC-2.7.7.13 // EC-5.4.2.8 // EC-5.3.1.8 // EC-5.3.1.9 // EC-1.1.1.271 // EC-4.2.1.47 // EC-4.1.1 // EC-4.1.1.35 // EC-5.1.3.5 // EC-4.2.1.76	EV-COMP	GalKase_gal_bdg,PF10509.6;GHMP_kinases_C,PF08544.10;GHMP_kinases_N,PF00288.23	Slyc-GM		GM path	6	galactose degradation III,GM path	stachyose degradation,GM path	superpathway of UDP-glucose-derived O-antigen building blocks biosynthesis,GM path	colanic acid building blocks biosynthesis,GM path	UDP-sugars interconversion,GM path	UDP-D-galactose biosynthesis,GM path
XP_004229051	1	SOLYC01G056850	Solyc01g056850.2.1			ec	6.3.4.2//EC-2.7.4.6 // EC-2.7.4.14 // EC-2.7.4.25 // EC-6.3.4.2 // EC-2.7.4.22 // EC-2.4.2.9 // EC-2.7.1.48 // EC-3.2.2.3 // EC-3.5.4.5 // EC-3.6.1.15 // EC-3.6.1.6 // EC-3.6.1.5 // EC-3.1.3.91 // EC-3.1.3.5 // EC-3.5.1.38 // EC-3.5.1.2 // EC-1.3.5.2 // EC-4.1.1.23 // EC-2.4.2.10 // EC-3.5.2.3 // EC-2.1.3.2 // EC-6.3.5.5 // EC-2.1.1.45 // EC-1.17.4.1 // EC-2.7.4.12 // EC-2.7.4.13 // EC-2.7.4.9 //…	EV-COMP	CTP_synth_N,PF06418.11;GATase,PF00117.25;Peptidase_C26,PF07722.10	Slyc-GM		GM path	9	superpathway of pyrimidine ribonucleosides salvage,GM path	superpathway of pyrimidine nucleobases salvage,GM path	UTP and CTP de novo biosynthesis,GM path	pyrimidine ribonucleotides interconversion,GM path	UTP and CTP dephosphorylation II,GM path	UTP and CTP dephosphorylation I,GM path	glutamine degradation I,GM path	superpathway of pyrimidine ribonucleotides de novo biosynthesis,GM path	superpathway of pyrimidine deoxyribonucleotides de novo biosynthesis,GM path
XP_004229097	1	SOLYC01G058250	Solyc01g058250.1.1	Solyc01g058250		ec	RXN1F-170,RXN1F-165//EC-1.14.11 // EC-1.14.11.15 // EC-1.14.11.12	EV-COMP	2OG-FeII_Oxy,PF03171.17;DIOX_N,PF14226.3	Slyc-GM		GM path	1	gibberellin biosynthesis III (early C-13 hydroxylation),GM path
XP_004229182	1	SOLYC01G068080	Solyc01g068080.2.1	Solyc01g068080		ec	RXN-12182//EC-1.14.13 // EC-6.2.1	EV-COMP	Epimerase,PF01370.18;3Beta_HSD,PF01073.16;NAD_binding_4,PF07993.9;GDP_Man_Dehyd,PF16363.2;NAD_binding_10,PF13460.3;NmrA,PF05368.10;KR,PF08659.7	Slyc-GM		GM path	1	sporopollenin precursor biosynthesis,GM path
XP_004229187	1	SOLYC01G067930	Solyc01g067930.2.1	Solyc01g067930		ec	2.4.1.169-RXN,RXN-9461,2.4.2.39,2.4.2.39-RXN//EC-2.4.1.168 // EC-2.4.2.39 // EC-2.4.1	EV-COMP	Glyco_transf_34,PF05637.9	Slyc-GM		GM path	1	xyloglucan biosynthesis,GM path
XP_004229211	1	SOLYC01G067460	Solyc01g067460.1.1	Solyc01g067460		ec	1.8.1.9//EC-1.8.1.9	EV-COMP	Glutaredoxin,PF00462.21	Slyc-GM		GM path	1	thioredoxin pathway,GM path
XP_004229212	1	SOLYC01G067440	Solyc01g067440.2.1	Solyc01g067440		ec	1.8.1.9//EC-1.8.1.9	EV-COMP	Glutaredoxin,PF00462.21	Slyc-GM		GM path	1	thioredoxin pathway,GM path
XP_004229215	1	SOLYC01G067380	Solyc01g067380.2.1	Solyc01g067380		ec	3.1.1.3//EC-3.1.1.79 // EC-3.1.1.34 // EC-3.1.1.23 // EC-3.1.1.3	EV-COMP	Lipase_3,PF01764.22	Slyc-GM		GM path	1	triacylglycerol degradation,GM path
XP_004229249	1	SOLYC01G066700	Solyc01g066710.2.1	Solyc01g066700		ec	4.1.1.35//EC-5.1.3.2 // EC-4.1.1 // EC-5.1.3.6 // EC-1.1.1.22 // EC-4.1.1.35 // EC-5.1.3.5 // EC-4.2.1.76	EV-COMP	GDP_Man_Dehyd,PF16363.2;Epimerase,PF01370.18	Slyc-GM		GM path	2	UDP-sugars interconversion,GM path	UDP-D-xylose biosynthesis,GM path
XP_004229256	1	SOLYC01G066520	Solyc01g066520.2.1	Solyc01g066520		ec	2KETO-4METHYL-PENTANOATE-DEHYDROG-RXN,2KETO-3METHYLVALERATE-RXN,1.2.1.25-RXN,2.3.1.168//EC-1.8.1.4 // EC-2.3.1.168 // EC-1.2.4.4 // EC-1.3.8.4 // EC-4.1.3.4 // EC-4.2.1.18 // EC-6.4.1.4 // EC-1.2.1 // EC-2.6.1.6 // EC-2.6.1.42 // EC-1.3.8.5 // EC-2.3.1.9 // EC-4.2.1.17 // EC-1.1.1.178 // EC-1.2.1.27 // EC-2.6.1.22 // EC-1.2.1.25 // EC-1.1.1.31 // EC-3.1.2.4 // EC-1.3.8	EV-COMP	2-oxoacid_dh,PF00198.20;Biotin_lipoyl,PF00364.19;E3_binding,PF02817.14	Slyc-GM		GM path	4	2-oxoisovalerate decarboxylation to isobutanoyl-CoA,GM path	leucine degradation I,GM path	isoleucine degradation I,GM path	valine degradation I,GM path
XP_004229274	1	SOLYC01G065720	Solyc01g065720.2.1	Solyc01g065720		ec	3.1.4.4//EC-3.1.4.11 // EC-2.7.4 // EC-3.1.4.4 // EC-3.1.3.81 // EC-2.7.1.107 // EC-2.7.8.2 // EC-2.7.7.15 // EC-3.1.4.3 // EC-3.1.1.32 // EC-3.1.1.4 // EC-2.1.1 // EC-3.1.3.75 // EC-2.1.1.103 // EC-2.7.1.82 // EC-4.1.1	EV-COMP	PLDc,PF00614.19;PLDc,PF00614.19;PLDc_2,PF13091.3	Slyc-GM		GM path	4	phosphatidate metabolism,PWY-7039	choline biosynthesis III,GM path	phospholipases,GM path	superpathway of choline biosynthesis,GM path
XP_004229303	1	SOLYC01G067520	Solyc01g067520.2.1	Solyc01g067520		ec	2.4.2.24//EC-2.4.1 // EC-2.4.2 // EC-2.4.2.24	EV-COMP	Cellulose_synt,PF03552.11;Cellulose_synt,PF03552.11;zf-RING_4,PF14570.3	Slyc-GM		GM path	1	xylan biosynthesis,GM path
XP_004229341	1	SOLYC01G073730	Solyc01g073730.2.1	Solyc01g073730		ec	RXN-8340,4.1.99.18//EC-2.8.1.7 // EC-2.8.1.11 // EC-2.7.7.80 // EC-2.10.1.1 // EC-2.7.7.75 // EC-2.8.1.12 // EC-4.1.99.18	EV-COMP	Mob_synth_C,PF06463.10;Radical_SAM,PF04055.18;Fer4_12,PF13353.3	Slyc-GM		GM path	1	molybdenum cofactor biosynthesis,GM path
XP_004229342	1	SOLYC01G073740	Solyc01g073740.2.1	Solyc01g073740		ec	2.3.3.16//EC-1.2.1 // EC-1.1.1.38 // EC-1.1.1.39 // EC-1.1.1.41 // EC-1.3.5.1 // EC-2.3.3.16 // EC-2.3.3.1 // EC-6.2.1.5 // EC-4.2.1.2 // EC-1.1.1.37 // EC-4.1.3.1 // EC-2.3.3.9 // EC-1.2.1.9 // EC-2.7.1.40 // EC-4.2.1.11 // EC-5.4.2.12 // EC-2.7.2.3 // EC-1.2.1.12 // EC-5.3.1.1 // EC-4.1.2.13 // EC-2.7.1.90 // EC-2.7.1.11 // EC-1.2.4.1 // EC-1.8.1.4 // EC-2.3.1.12 // EC-1.1.1.42 // EC-6.3.1.2 //…	EV-COMP	Citrate_synt,PF00285.18	Slyc-GM		GM path	5	TCA cycle variation V (plant),GM path	glyoxylate cycle,GM path	TCA cycle II (plants and fungi),GM path	superpathway of cytosolic glycolysis (plants),PWY-5464	glutamine biosynthesis III,GM path
XP_004229365	1	SOLYC01G079090	Solyc01g079090.2.1	Solyc01g079090		ec	1.3.3.4//EC-1.3.3.3 // EC-4.99.1.1 // EC-1.3.3.4 // EC-4.1.1.37 // EC-1.2.1.70 // EC-5.4.3.8 // EC-4.2.1.24 // EC-2.5.1.61 // EC-4.2.1.75 // EC-1.3.1.33 // EC-1.3.1.75 // EC-2.1.1.11 // EC-6.6.1.1	EV-COMP	Amino_oxidase,PF01593.21;NAD_binding_8,PF13450.3	Slyc-GM		GM path	3	heme biosynthesis I (aerobic),GM path	superpathay of heme biosynthesis from glutamate,GM path	chlorophyllide a biosynthesis I (aerobic,CHLOROPHYLL-SYN
XP_004229370	1	SOLYC01G079170	Solyc01g079170.2.1	Solyc01g079170		ec	2.4.1.123//EC-2.4.1.67 // EC-2.4.1.82 // EC-2.4.1.123	EV-COMP	Glyco_transf_8,PF01501.17	Slyc-GM		GM path	1	stachyose biosynthesis,GM path
XP_004229371	1	SOLYC01G079180	Solyc01g079180.2.1	Solyc01g079180		ec	PECTINESTERASE-RXN,RXN-2102,3.1.1.11//EC-3.2.1.15 // EC-3.1.1.11	EV-COMP	Pectinesterase,PF01095.16	Slyc-GM		GM path	1	homogalacturonan degradation,GM path
XP_004229375	1	SOLYC01G079240	Solyc01g079240.2.1	Solyc01g079240		ec	6.2.1.3,RXN-7904,RXN-9644,RXN-9623,RXN-9673//EC-2.3.1.23 // EC-3.1.1.32 // EC-6.2.1.3 // EC-3.1.1.4 // EC-1.14.19.6	EV-COMP	AMP-binding,PF00501.25	Slyc-GM		GM path	3	phosphatidylcholine acyl editing,GM path	linoleate biosynthesis I (plants),GM path	fatty acid activation,GM path
XP_004229378	1	SOLYC01G079300	Solyc01g079300.2.1	Solyc01g079300		ec	2.4.1.67//EC-2.4.1.67 // EC-2.4.1.82 // EC-2.4.1.123	EV-COMP	Raffinose_syn,PF05691.9	Slyc-GM		GM path	1	stachyose biosynthesis,GM path
XP_004229408	1	SOLYC01G079650	Solyc01g079650.2.1	Solyc01g079650		ec	6.3.4.2//EC-2.7.4.6 // EC-2.7.4.14 // EC-2.7.4.25 // EC-6.3.4.2 // EC-2.7.4.22 // EC-2.4.2.9 // EC-2.7.1.48 // EC-3.2.2.3 // EC-3.5.4.5 // EC-3.6.1.15 // EC-3.6.1.6 // EC-3.6.1.5 // EC-3.1.3.91 // EC-3.1.3.5 // EC-3.5.1.38 // EC-3.5.1.2 // EC-1.3.5.2 // EC-4.1.1.23 // EC-2.4.2.10 // EC-3.5.2.3 // EC-2.1.3.2 // EC-6.3.5.5 // EC-2.1.1.45 // EC-1.17.4.1 // EC-2.7.4.12 // EC-2.7.4.13 // EC-2.7.4.9 //…	EV-COMP	CTP_synth_N,PF06418.11;GATase,PF00117.25;Peptidase_C26,PF07722.10	Slyc-GM		GM path	9	superpathway of pyrimidine ribonucleosides salvage,GM path	superpathway of pyrimidine nucleobases salvage,GM path	UTP and CTP de novo biosynthesis,GM path	pyrimidine ribonucleotides interconversion,GM path	UTP and CTP dephosphorylation II,GM path	UTP and CTP dephosphorylation I,GM path	glutamine degradation I,GM path	superpathway of pyrimidine ribonucleotides de novo biosynthesis,GM path	superpathway of pyrimidine deoxyribonucleotides de novo biosynthesis,GM path
XP_004229450	1	SOLYC01G080170	Solyc01g080170.2.1	Solyc01g080170		ec	4.1.3.4//EC-1.3.8.4 // EC-4.1.3.4 // EC-4.2.1.18 // EC-6.4.1.4 // EC-1.2.1 // EC-2.6.1.6 // EC-2.6.1.42	EV-COMP	HMGL-like,PF00682.16	Slyc-GM		GM path	1	leucine degradation I,GM path
XP_004229461	1	SOLYC01G080280	Solyc01g080280.2.1			ec	6.3.1.2//EC-1.4.7.1 // EC-1.4.1.14 // EC-6.3.1.2 // EC-1.7.7.1 // EC-1.7.1.1 // EC-2.7.2.2 // EC-2.1.3.3 // EC-6.3.5.5 // EC-1.1.1.42 // EC-1.1.1.41 // EC-2.3.3.16 // EC-2.3.3.1 // EC-4.1.1.31 // EC-2.7.9.1	EV-COMP	Gln-synt_C,PF00120.21;Gln-synt_N,PF03951.16	Slyc-GM		GM path	7	superpathway of ammonia assimilation (plants),GM path	ammonia assimilation cycle II,GM path	glutamine biosynthesis I,GM path	nitrate reduction II (assimilatory),GM path	ornithine-citrulline shuttle,GM path	ammonia assimilation cycle I,GM path	glutamine biosynthesis III,GM path
XP_004229470	1	SOLYC01G080380	Solyc01g080380.2.1	Solyc01g080380		ec	4.1.1.50//EC-3.5.1.111 // EC-2.6.1 // EC-1.13.11.54 // EC-3.1.3.87 // EC-5.3.2.5 // EC-4.2.1.109 // EC-5.3.1.23 // EC-2.4.2.28 // EC-4.1.1.50 // EC-2.5.1.16 // EC-2.5.1.6 // EC-2.7.1.100 // EC-3.2.2.16 // EC-2.5.1.22 // EC-3.5.1.53 // EC-3.5.3.12 // EC-4.1.1.19 // EC-4.1.1.17	EV-COMP	SAM_decarbox,PF01536.13	Slyc-GM		GM path	5	methionine salvage cycle III (animals),GM path	methionine salvage cycle I (bacteria and plants),GM path	superpathway of polyamine biosynthesis II,GM path	spermidine biosynthesis I,GM path	spermine biosynthesis,GM path
XP_004229485	1	SOLYC01G080570	Solyc01g080570.2.1	Solyc01g080570		ec	ADENOSINE-NUCLEOSIDASE-RXN,INOSINE-NUCLEOSIDASE-RXN//EC-1.17.1.4 // EC-3.2.2.1 // EC-3.2.2.2 // EC-3.1.3.5 // EC-1.1.1.205 // EC-3.5.4.17 // EC-3.5.4.6 // EC-3.5.4.3 // EC-3.5.4.15 // EC-3.2.2.7 // EC-2.4.2.7	EV-COMP	IU_nuc_hydro,PF01156.16;IU_nuc_hydro,PF01156.16	Slyc-GM		GM path	3	adenosine nucleotides degradation I,GM path	purine nucleotides degradation I (plants),GM path	adenine and adenosine salvage II,GM path
XP_004229486	1	SOLYC01G080580	Solyc01g080580.2.1	Solyc01g080580		ec	ADENOSINE-NUCLEOSIDASE-RXN,INOSINE-NUCLEOSIDASE-RXN//EC-1.17.1.4 // EC-3.2.2.1 // EC-3.2.2.2 // EC-3.1.3.5 // EC-1.1.1.205 // EC-3.5.4.17 // EC-3.5.4.6 // EC-3.5.4.3 // EC-3.5.4.15 // EC-3.2.2.7 // EC-2.4.2.7	EV-COMP	IU_nuc_hydro,PF01156.16;IU_nuc_hydro,PF01156.16	Slyc-GM		GM path	3	adenosine nucleotides degradation I,GM path	purine nucleotides degradation I (plants),GM path	adenine and adenosine salvage II,GM path
XP_004229495	1	SOLYC01G080700	Solyc01g080700.2.1	Solyc01g080700		ec	ADENOSINE-NUCLEOSIDASE-RXN,INOSINE-NUCLEOSIDASE-RXN//EC-1.17.1.4 // EC-3.2.2.1 // EC-3.2.2.2 // EC-3.1.3.5 // EC-1.1.1.205 // EC-3.5.4.17 // EC-3.5.4.6 // EC-3.5.4.3 // EC-3.5.4.15 // EC-3.2.2.7 // EC-2.4.2.7	EV-COMP	IU_nuc_hydro,PF01156.16;IU_nuc_hydro,PF01156.16	Slyc-GM		GM path	3	adenosine nucleotides degradation I,GM path	purine nucleotides degradation I (plants),GM path	adenine and adenosine salvage II,GM path
XP_004229509	1	SOLYC01G080900	Solyc01g080900.2.1	Solyc01g080900		ec	1.14.13.79 // EC-4.2.3.19 // EC-5.5.1.13	EV-COMP	p450,PF00067.19	Slyc-GM		GM path	2	GA<sub>12</sub> biosynthesis,GM path	superpathway of gibberellin GA<sub>12</sub> biosynthesis,GM path
XP_004229511	1	SOLYC01G080930	Solyc01g080930.2.1	Solyc01g080930		ec	3-HYDROXYISOBUTYRYL-COA-HYDROLASE-RXN,3.1.2.4//EC-1.2.1.27 // EC-2.6.1.22 // EC-1.2.1.25 // EC-1.1.1.31 // EC-3.1.2.4 // EC-4.2.1.17 // EC-1.3.8 // EC-2.6.1.42	EV-COMP	ECH_2,PF16113.2;ECH_1,PF00378.17	Slyc-GM		GM path	1	valine degradation I,GM path
XP_004229512	1	SOLYC01G080940	Solyc01g080940.2.1	Solyc01g080940		ec	RXN-6201,3.5.2.17,4.1.1.97,3.5.2.17-RXN//EC-3.5.2.17 // EC-4.1.1.97 // EC-1.7.3.3	EV-COMP	Transthyretin,PF00576.18;OHCU_decarbox,PF09349.7	Slyc-GM		GM path	1	urate degradation to allantoin I,GM path
XP_004229526	1	SOLYC01G081300	Solyc01g081300.2.1	Solyc01g081300		ec	SAICARSYN-RXN,6.3.2.6//EC-3.5.4.10 // EC-2.1.2.3 // EC-4.3.2.2 // EC-6.3.2.6 // EC-4.1.1.21 // EC-2.7.4.6 // EC-1.17.4.1 // EC-2.7.4.8 // EC-6.3.5.2 // EC-1.1.1.205 // EC-3.6.3.14 // EC-2.7.4.3 // EC-6.3.4.4 // EC-6.3.3.1 // EC-6.3.5.3 // EC-2.1.2.2 // EC-6.3.4.13 // EC-2.4.2.14	EV-COMP	SAICAR_synt,PF01259.15	Slyc-GM		GM path	2	inosine-5'-phosphate biosynthesis II,GM path	superpathway of purine nucleotides de novo biosynthesis I,GM path
XP_004229545	1	SOLYC01G081520	Solyc01g081520.2.1	Solyc01g081520		ec	2.7.7.9//EC-2.7.7.9 // EC-2.7.1.6 // EC-2.7.7.12 // EC-3.2.1 // EC-3.2.1.22 // EC-5.1.3.2 // EC-2.7.7.10 // EC-1.1.1.22 // EC-5.4.2.5 // EC-5.4.2.2 // EC-5.1.3.15 // EC-3.1.1.17 // EC-1.1.1.19 // EC-1.1.1.365 // EC-5.1.3.6 // EC-5.4.99.9 // EC-2.7.7.13 // EC-5.4.2.8 // EC-5.3.1.8 // EC-5.3.1.9 // EC-1.1.1.271 // EC-4.2.1.47 // EC-3.1.3.11 // EC-4.1.2.13 // EC-1.2.1.12 // EC-2.7.2.3 // EC-3.1.3.24…	EV-COMP	UDPGP,PF01704.15;UDPGP,PF01704.15;Ribosomal_S2,PF00318.17;Ribosomal_S2,PF00318.17	Slyc-GM		GM path	8	stachyose degradation,GM path	L-ascorbate biosynthesis IV,GM path	L-ascorbate biosynthesis V,GM path	superpathway of UDP-glucose-derived O-antigen building blocks biosynthesis,GM path	colanic acid building blocks biosynthesis,GM path	UDP-glucose biosynthesis,GM path	sucrose biosynthesis I (from photosynthesis),GM path	sucrose biosynthesis II,GM path
XP_004229568	1	SOLYC01G080550, SOLYC01G080560	Solyc01g080560.1.1	Solyc01g080550		ec	ADENOSINE-NUCLEOSIDASE-RXN,INOSINE-NUCLEOSIDASE-RXN//EC-1.17.1.4 // EC-3.2.2.1 // EC-3.2.2.2 // EC-3.1.3.5 // EC-1.1.1.205 // EC-3.5.4.17 // EC-3.5.4.6 // EC-3.5.4.3 // EC-3.5.4.15 // EC-3.2.2.7 // EC-2.4.2.7	EV-COMP	IU_nuc_hydro,PF01156.16	Slyc-GM		GM path	3	adenosine nucleotides degradation I,GM path	purine nucleotides degradation I (plants),GM path	adenine and adenosine salvage II,GM path
XP_004229594	1	SOLYC01G086650	Solyc01g086650.2.1	Solyc01g086650		ec	UROPORIIIMETHYLTRANSA-RXN,RXN-8675//EC-4.99.1.4 // EC-1.3.1.76	EV-COMP	TP_methylase,PF00590.17	Slyc-GM		GM path	1	siroheme biosynthesis,GM path
XP_004229610	1	SOLYC01G086920	Solyc01g086920.2.1	Solyc01g086920		ec	3.2.1.15//EC-3.2.1.15 // EC-3.1.1.11	EV-COMP	LRR_8,PF13855.3;LRR_6,PF13516.3;LRR_6,PF13516.3;LRR_1,PF00560.30;LRR_1,PF00560.30	Slyc-GM		GM path	1	homogalacturonan degradation,GM path
XP_004229623	1	SOLYC01G087120	Solyc01g087120.2.1	Solyc01g087120		ec	3.6.3.14//EC-2.7.4.6 // EC-1.17.4.1 // EC-3.6.3.14 // EC-2.7.4.3 // EC-4.3.2.2 // EC-6.3.4.4 // EC-2.7.4.8 // EC-6.3.5.2 // EC-1.1.1.205 // EC-3.5.4.10 // EC-2.1.2.3 // EC-6.3.2.6 // EC-4.1.1.21 // EC-6.3.3.1 // EC-6.3.5.3 // EC-2.1.2.2 // EC-6.3.4.13 // EC-2.4.2.14	EV-COMP	OSCP,PF00213.15	Slyc-GM		GM path	3	superpathway of adenosine nucleotides de novo biosynthesis I,GM path	superpathway of purine nucleotides de novo biosynthesis I,GM path	adenosine ribonucleotides de novo biosynthesis,GM path
XP_004229630	1	SOLYC01G087210	Solyc01g087210.2.1	Solyc01g087210		ec	2.4.1.12//EC-2.4.1.12	EV-COMP	Cellulose_synt,PF03552.11;zf-UDP,PF14569.3;Glyco_trans_2_3,PF13632.3	Slyc-GM		GM path	1	cellulose biosynthesis,GM path
XP_004229651	1	SOLYC01G087590	Solyc01g087590.2.1	Solyc01g087590		ec	RXN-10464,1.5.3.17-RXN,RXN-9015,POLYAMINE-OXIDASE-RXN,1.5.3.16//EC-1.5.3.17 // EC-1.5.3.16	EV-COMP	Amino_oxidase,PF01593.21;Amino_oxidase,PF01593.21;NAD_binding_8,PF13450.3;DAO,PF01266.21;FAD_binding_3,PF01494.16	Slyc-GM		GM path	1	spermine and spermidine degradation III,GM path
XP_004229667	1	SOLYC01G087870	Solyc01g087870.2.1	Solyc01g087870		ec	L-GLN-FRUCT-6-P-AMINOTRANS-RXN//EC-2.7.7.23 // EC-5.4.2.3 // EC-2.3.1.4 // EC-2.6.1.16	EV-COMP	SIS,PF01380.19;SIS,PF01380.19;GATase_6,PF13522.3;GATase_7,PF13537.3	Slyc-GM		GM path	1	UDP-N-acetyl-D-glucosamine biosynthesis II,GM path
XP_004229685	1	SOLYC01G088150	Solyc01g088150.2.1	Solyc01g088150		ec	1.1.1.8//EC-1.1.5.3 // EC-1.1.1.8	EV-COMP	NAD_Gly3P_dh_C,PF07479.11;NAD_Gly3P_dh_N,PF01210.20	Slyc-GM		GM path	1	glycerol-3-phosphate shuttle,GM path
XP_004229692	1	SOLYC01G088360	Solyc01g088360.2.1	Solyc01g088360		ec	2.4.2.14//EC-2.7.4.6 // EC-1.17.4.1 // EC-2.7.4.8 // EC-6.3.5.2 // EC-1.1.1.205 // EC-3.6.3.14 // EC-2.7.4.3 // EC-4.3.2.2 // EC-6.3.4.4 // EC-3.5.4.10 // EC-2.1.2.3 // EC-6.3.2.6 // EC-4.1.1.21 // EC-6.3.3.1 // EC-6.3.5.3 // EC-2.1.2.2 // EC-6.3.4.13 // EC-2.4.2.14	EV-COMP	GATase_7,PF13537.3;GATase_6,PF13522.3;Pribosyltran,PF00156.24	Slyc-GM		GM path	2	superpathway of purine nucleotides de novo biosynthesis I,GM path	5-aminoimidazole ribonucleotide biosynthesis I,GM path
XP_004229696	2	SOLYC01G088400, SOLYC01G088410	Solyc01g088400.2.1	Solyc01g088400		ec	RXN-1025//EC-2.3.1.75 // EC-1.2.1 // EC-4.1.99.5 // EC-1.1.99 // EC-1.2.1.50	EV-COMP	Wax2_C,PF12076.5;FA_hydroxylase,PF04116.10	Slyc-GM		GM path	1	cuticular wax biosynthesis,GM path
XP_004229700	1	SOLYC01G088480	Solyc01g088480.2.1	Solyc01g088480		ec	RXN-7913,UMPKI-RXN,CMPKI-RXN,2.7.4.14,RXN-11832,RXN-12002//EC-2.7.4.6 // EC-2.7.4.14 // EC-2.7.4.25 // EC-6.3.4.2 // EC-2.7.4.22 // EC-2.4.2.9 // EC-2.7.1.48 // EC-3.2.2.3 // EC-3.5.4.5 // EC-2.1.1.45 // EC-2.7.1.74 // EC-2.7.1.145 // EC-2.7.1.21 // EC-2.7.4.13 // EC-2.7.4.12 // EC-2.7.4.9 // EC-3.6.1.15 // EC-3.6.1.6 // EC-3.6.1.5 // EC-1.3.5.2 // EC-4.1.1.23 // EC-2.4.2.10 // EC-3.5.2.3 // EC-2…	EV-COMP	ADK,PF00406.19;AAA_17,PF13207.3;AAA_18,PF13238.3;AAA_33,PF13671.3	Slyc-GM		GM path	9	superpathway of pyrimidine ribonucleosides salvage,GM path	superpathway of pyrimidine nucleobases salvage,GM path	superpathway of pyrimidine deoxyribonucleoside salvage,GM path	pyrimidine deoxyribonucleotide phosphorylation,GM path	UTP and CTP de novo biosynthesis,GM path	CMP phosphorylation,GM path	pyrimidine ribonucleotides interconversion,GM path	superpathway of pyrimidine ribonucleotides de novo biosynthesis,GM path	superpathway of pyrimidine deoxyribonucleotides de novo biosynthesis,GM path
XP_004229713	1	SOLYC01G088650	Solyc01g088650.2.1			ec	2.4.1.265//EC-2.4.1.117 // EC-2.4.1.83 // EC-2.4.1.256 // EC-2.4.1.265 // EC-2.4.1.267 // EC-2.4.1.261 // EC-2.4.1.260 // EC-2.4.1.259 // EC-2.4.1.258 // EC-2.4.1.131 // EC-2.4.1.132 // EC-2.4.1.257 // EC-2.4.1.142 // EC-2.4.1.141 // EC-2.7.8.15	EV-COMP	Alg6_Alg8,PF03155.12;Alg6_Alg8,PF03155.12	Slyc-GM		GM path	1	dolichyl-diphosphooligosaccharide biosynthesis,GM path
XP_004229723	1	SOLYC01G088760	Solyc01g088760.2.1	Solyc01g088760		ec	RXN-11387,RXN-11388,RXN-11385,1.14.14.1//EC-1.14	EV-COMP	p450,PF00067.19	Slyc-GM		GM path	1	gibberellin inactivation III (epoxidation),GM path
XP_004229733	1	SOLYC01G089900	Solyc01g089900.2.1	Solyc01g089900		ec	2.4.1.260//EC-2.4.1.117 // EC-2.4.1.83 // EC-2.4.1.256 // EC-2.4.1.265 // EC-2.4.1.267 // EC-2.4.1.261 // EC-2.4.1.260 // EC-2.4.1.259 // EC-2.4.1.258 // EC-2.4.1.131 // EC-2.4.1.132 // EC-2.4.1.257 // EC-2.4.1.142 // EC-2.4.1.141 // EC-2.7.8.15	EV-COMP	Glyco_transf_22,PF03901.14	Slyc-GM		GM path	1	dolichyl-diphosphooligosaccharide biosynthesis,GM path
XP_004229773	1	SOLYC01G090700	Solyc01g090700.2.1	Solyc01g090700		ec	3-HYDROXYISOBUTYRYL-COA-HYDROLASE-RXN,3.1.2.4//EC-1.2.1.27 // EC-2.6.1.22 // EC-1.2.1.25 // EC-1.1.1.31 // EC-3.1.2.4 // EC-4.2.1.17 // EC-1.3.8 // EC-2.6.1.42	EV-COMP	ECH_2,PF16113.2;ECH_1,PF00378.17	Slyc-GM		GM path	1	valine degradation I,GM path
XP_004229803	1	SOLYC01G091190	Solyc01g091190.2.1	Solyc01g091190		ec	2.5.1.19//EC-1.1.1.282 // EC-4.2.1.10 // EC-1.1.1.25 // EC-2.7.1.71 // EC-2.5.1.19 // EC-4.2.3.5 // EC-2.5.1.54 // EC-4.2.3.4	EV-COMP	EPSP_synthase,PF00275.17	Slyc-GM		GM path	2	chorismate biosynthesis from 3-dehydroquinate,GM path	chorismate biosynthesis I,GM path
XP_004229804	1	SOLYC01G091200	Solyc01g091200.2.1	Solyc01g091200		ec	5.1.3.6//EC-1.1.1.22 // EC-5.4.2.5 // EC-5.4.2.2 // EC-5.1.3.15 // EC-2.7.7.9 // EC-1.1.1.365 // EC-5.1.3.6 // EC-5.4.99.9 // EC-5.1.3.2 // EC-4.1.1 // EC-4.1.1.35 // EC-5.1.3.5 // EC-4.2.1.76	EV-COMP	Epimerase,PF01370.18;GDP_Man_Dehyd,PF16363.2;3Beta_HSD,PF01073.16;RmlD_sub_bind,PF04321.14;Polysacc_synt_2,PF02719.12;NAD_binding_4,PF07993.9	Slyc-GM		GM path	4	L-ascorbate biosynthesis V,GM path	superpathway of UDP-glucose-derived O-antigen building blocks biosynthesis,GM path	UDP-sugars interconversion,GM path	UDP-D-galacturonate biosynthesis I (from UDP-D-glucuronate),GM path
XP_004229827	1	SOLYC01G091520	Solyc01g091520.2.1	Solyc01g091520		ec	RXN-7836//EC-4.2.1.119 // EC-1.3.1.34 // EC-4.2.1.17 // EC-5.1.2.3 // EC-5.3.3.8 // EC-5.3.3 // EC-1.3.3.6	EV-COMP	ECH_1,PF00378.17	Slyc-GM		GM path	2	unsaturated,PWY-5138	fatty acid beta-oxidation V (unsaturated, di-isomerase-dependent)
XP_004229829	1	SOLYC01G091550	Solyc01g091550.2.1	Solyc01g091550		ec	3.1.2.20//EC-4.1.1 // EC-3.1.2 // EC-1.1.1.35 // EC-4.2.1.17 // EC-1.3.3.6 // EC-6.2.1.2 // EC-1.14.13 // EC-3.1.2.2		4HBT,PF03061.19	Slyc-GM		GM path	3	methyl ketone biosynthesis,GM path	&omega;-hydroxylation of caprate and laurate,GM path	acyl-CoA hydrolysis,GM path
XP_004229831	1	SOLYC01G091570	Solyc01g091570.2.1	Solyc01g091570		ec	3.1.2.20//EC-4.1.1 // EC-3.1.2 // EC-1.1.1.35 // EC-4.2.1.17 // EC-1.3.3.6 // EC-6.2.1.2 // EC-1.14.13 // EC-3.1.2.2		4HBT,PF03061.19;DUF4442,PF14539.3	Slyc-GM		GM path	3	methyl ketone biosynthesis,GM path	&omega;-hydroxylation of caprate and laurate,GM path	acyl-CoA hydrolysis,GM path
XP_004229870	1	SOLYC01G093970	Solyc01g093970.2.1	Solyc01g093970		ec	2.4.1.43,2.4.1.43-RXN//EC-2.1.1 // EC-2.4.1.43	EV-COMP	Glyco_transf_8,PF01501.17	Slyc-GM		GM path	1	homogalacturonan biosynthesis,GM path
XP_004229871	1	SOLYC01G093990	Solyc01g093990.2.1	Solyc01g093990		ec	1.1.1.79,1.1.1.81//EC-2.1.2.1 // EC-2.6.1.45 // EC-1.1.1.29 // EC-2.6.1.4 // EC-2.7.1.31 // EC-1.1.3 // EC-3.1.3.18 // EC-4.1.1		2-Hacid_dh_C,PF02826.16;2-Hacid_dh,PF00389.27	Slyc-GM		GM path	1	photorespiration,GM path
XP_004229896	2	SOLYC01G094890	Solyc01g094890.2.1	Solyc01g094890		ec	1.16.1.7//EC-1.16.1.7	EV-COMP	NAD_binding_6,PF08030.9;FAD_binding_8,PF08022.9;Ferric_reduct,PF01794.16	Slyc-GM		GM path	1	iron reduction and absorption,GM path
XP_004229898	1	SOLYC01G094530	Solyc01g094530.2.1	Solyc01g094530		ec	ACYL-COA-HYDROLASE-RXN,PALMITOYL-COA-HYDROLASE-RXN,3.1.2.2,RXN-9627,THIOESTER-RXN,RXN-9624//EC-4.1.1 // EC-3.1.2 // EC-1.1.1.35 // EC-4.2.1.17 // EC-1.3.3.6 // EC-6.2.1.2 // EC-1.14.13 // EC-3.1.2.2	EV-COMP	4HBT_3,PF13622.3;Acyl_CoA_thio,PF02551.12;cNMP_binding,PF00027.26	Slyc-GM		GM path	3	methyl ketone biosynthesis,GM path	&omega;-hydroxylation of caprate and laurate,GM path	acyl-CoA hydrolysis,GM path
XP_004229899	1	SOLYC01G094550	Solyc01g094550.2.1			ec	ACYL-COA-HYDROLASE-RXN,PALMITOYL-COA-HYDROLASE-RXN,3.1.2.2,RXN-9627,THIOESTER-RXN,RXN-9624//EC-4.1.1 // EC-3.1.2 // EC-1.1.1.35 // EC-4.2.1.17 // EC-1.3.3.6 // EC-6.2.1.2 // EC-1.14.13 // EC-3.1.2.2	EV-COMP	4HBT_3,PF13622.3;Acyl_CoA_thio,PF02551.12;cNMP_binding,PF00027.26	Slyc-GM		GM path	3	methyl ketone biosynthesis,GM path	&omega;-hydroxylation of caprate and laurate,GM path	acyl-CoA hydrolysis,GM path
XP_004229904	1	SOLYC01G095040	Solyc01g095040.2.1	Solyc01g095040		ec	1.1.1.29,HYDROXYPYRUVATE-REDUCTASE-RXN//EC-2.1.2.1 // EC-2.6.1.45 // EC-1.1.1.29 // EC-2.6.1.4 // EC-2.7.1.31 // EC-1.1.3 // EC-3.1.3.18 // EC-4.1.1	EV-COMP	2-Hacid_dh_C,PF02826.16	Slyc-GM		GM path	1	photorespiration,GM path
XP_004229909	1	SOLYC01G094790	Solyc01g094790.2.1	Solyc01g094790		ec	2.5.1.47,4.4.1.9//EC-2.5.1.47 // EC-2.3.1.30 // EC-4.4.1.9 // EC-3.5.5.4 // EC-4.2.1.65	EV-COMP	PALP,PF00291.22	Slyc-GM		GM path	3	cysteine biosynthesis I,GM path	cyanide degradation,GM path	cyanide detoxification I,GM path
XP_004229912	1	SOLYC01G095010	Solyc01g095010.2.1	Solyc01g095010		ec	2.7.1.107//EC-3.1.4.11 // EC-2.7.4 // EC-3.1.4.4 // EC-3.1.3.81 // EC-2.7.1.107	EV-COMP	DAGK_cat,PF00781.21	Slyc-GM		GM path	1	phosphatidate metabolism,PWY-7039
XP_004229918	1	SOLYC01G094280	Solyc01g094280.2.1	Solyc01g094280		ec	3.5.4.9,1.5.1.5//EC-3.5.4.9 // EC-2.1.2.2 // EC-2.1.1.45 // EC-2.1.2.1 // EC-1.5.1.5 // EC-6.3.4.3 // EC-2.1.1.13 // EC-1.5.1.20 // EC-6.3.3.2 // EC-1.5.1.3	EV-COMP	THF_DHG_CYH_C,PF02882.16;THF_DHG_CYH,PF00763.20	Slyc-GM		GM path	2	tetrahydrofolate salvage from 5,PWY-6613	folate transformations II,GM path
XP_004229919	1	SOLYC01G094170	Solyc01g094170.2.1			ec	2.4.1.241//EC-2.4.1.184 // EC-2.4.1.241 // EC-2.4.1.46	EV-COMP	Glyco_trans_1_4,PF13692.3;Glycos_transf_1,PF00534.17	Slyc-GM		GM path	1	glycolipid biosynthesis,GM path
XP_004229927	1	SOLYC01G094190	Solyc01g094190.2.1	Solyc01g094190		ec	2.5.1.6//EC-2.1.1 // EC-3.3.1.1 // EC-2.5.1.6 // EC-3.5.1.111 // EC-2.6.1 // EC-1.13.11.54 // EC-3.1.3.87 // EC-5.3.2.5 // EC-4.2.1.109 // EC-5.3.1.23 // EC-2.4.2.28 // EC-4.1.1.50 // EC-2.5.1.16 // EC-2.7.1.100 // EC-3.2.2.16 // EC-1.14.17.4 // EC-4.4.1.14 // EC-2.1.1.14	EV-COMP	RmlD_sub_bind,PF04321.14;Epimerase,PF01370.18;GDP_Man_Dehyd,PF16363.2;Polysacc_synt_2,PF02719.12	Slyc-GM		GM path	7	methionine degradation I (to homocysteine),GM path	methionine salvage cycle III (animals),GM path	methionine salvage cycle I (bacteria and plants),GM path	ethylene biosynthesis I (plants),GM path	S-adenosyl-L-methionine biosynthesis,GM path	S-adenosyl-L-methionine cycle II,GM path	methionine salvage cycle II (plants),GM path
XP_004229928	1	SOLYC01G094570	Solyc01g094570.2.1	Solyc01g094570		ec	3.1.1.3//EC-3.1.1.79 // EC-3.1.1.34 // EC-3.1.1.23 // EC-3.1.1.3	EV-COMP	Lipase_3,PF01764.22;Lipase3_N,PF03893.13	Slyc-GM		GM path	1	triacylglycerol degradation,GM path
XP_004229938	1	SOLYC01G094500	Solyc01g094500.2.1	Solyc01g094500		ec	RIBOFLAVINSYNDEAM-RXN,3.5.4.26//EC-3.5.4.25 // EC-3.5.4.26 // EC-1.1.1.193 // EC-4.1.99.12 // EC-2.5.1.78 // EC-2.5.1.9 // EC-2.7.7.2 // EC-2.7.1.26	EV-COMP	dCMP_cyt_deam_1,PF00383.20;MafB19-deam,PF14437.3;RibD_C,PF01872.14	Slyc-GM		GM path	1	flavin biosynthesis I (bacteria and plants),GM path
XP_004230104	1	SOLYC01G097460	Solyc01g097460.2.1	Solyc01g097460		ec	RIB5PISOM-RXN,5.3.1.6//EC-5.3.1.6 // EC-2.7.1.19 // EC-5.1.3.1 // EC-3.1.3.37 // EC-2.2.1.1 // EC-3.1.3.11 // EC-4.1.2 // EC-4.1.2.13 // EC-5.3.1.1 // EC-1.2.1.13 // EC-2.7.2.3 // EC-4.1.1.39 // EC-1.10.9.1 // EC-1.18.1.2 // EC-1.97.1.12 // EC-1.10.3.9 // EC-2.2.1.2 // EC-1.1.1.44 // EC-1.1.1.49 // EC-1.1.1.351 // EC-3.1.1.31	EV-COMP	Rib_5-P_isom_A,PF06026.11	Slyc-GM		GM path	4	oxygenic photosynthesis,GM path	Calvin-Benson-Bassham cycle,GM path	pentose phosphate pathway (non-oxidative branch),GM path	pentose phosphate pathway,GM path
XP_004230119	1	SOLYC01G097800	Solyc01g097800.2.1	Solyc01g097800		ec	5.3.1.6//EC-5.3.1.6 // EC-2.7.1.19 // EC-5.1.3.1 // EC-3.1.3.37 // EC-2.2.1.1 // EC-3.1.3.11 // EC-4.1.2 // EC-4.1.2.13 // EC-5.3.1.1 // EC-1.2.1.13 // EC-2.7.2.3 // EC-4.1.1.39 // EC-1.10.9.1 // EC-1.18.1.2 // EC-1.97.1.12 // EC-1.10.3.9 // EC-2.2.1.2 // EC-1.1.1.44 // EC-1.1.1.49 // EC-1.1.1.351 // EC-3.1.1.31	EV-COMP	LacAB_rpiB,PF02502.15	Slyc-GM		GM path	4	oxygenic photosynthesis,GM path	Calvin-Benson-Bassham cycle,GM path	pentose phosphate pathway (non-oxidative branch),GM path	pentose phosphate pathway,GM path
XP_004230124	1	SOLYC01G097880	Solyc01g097880.2.1	Solyc01g097880		ec	3.5.4.3//EC-1.17.1.4 // EC-3.2.2.1 // EC-3.1.3.5 // EC-3.5.4.3 // EC-3.5.4.15 // EC-3.2.2.2 // EC-1.1.1.205 // EC-3.5.4.17 // EC-3.5.4.6	EV-COMP	dCMP_cyt_deam_1,PF00383.20;MafB19-deam,PF14437.3	Slyc-GM		GM path	3	guanosine nucleotides degradation II,GM path	superpathway of guanosine nucleotides degradation (plants),GM path	purine nucleotides degradation I (plants),GM path
XP_004230130	1	SOLYC01G097950	Solyc01g097950.2.1	Solyc01g097950		ec	2.5.1.47//EC-2.5.1.47 // EC-2.3.1.30	EV-COMP	PALP,PF00291.22	Slyc-GM		GM path	1	cysteine biosynthesis I,GM path
XP_004230137	1	SOLYC01G098010		Solyc01g098010	XP_010312209.1	ec	2.3.1.1//EC-3.5.1.16 // EC-2.6.1.11 // EC-1.2.1.38 // EC-2.7.2.8 // EC-2.3.1.1 // EC-6.3.5.5 // EC-2.1.3.3 // EC-4.3.2.1 // EC-6.3.4.5 // EC-2.3.1.35	EV-COMP	Acetyltransf_3,PF13302.4;Acetyltransf_1,PF00583.22;Acetyltransf_4,PF13420.4	Slyc-GM		GM path	3	arginine biosynthesis I (via L-ornithine),GM path	arginine biosynthesis II (acetyl cycle),GM path	ornithine biosynthesis,GM path
XP_004230141	1	SOLYC01G098110	Solyc01g098110.2.1	Solyc01g098110		ec	3.1.1.23//EC-3.1.1.79 // EC-3.1.1.34 // EC-3.1.1.23 // EC-3.1.1.3	EV-COMP	Hydrolase_4,PF12146.5;Abhydrolase_1,PF00561.17;Abhydrolase_6,PF12697.4;DAGAT,PF03982.10	Slyc-GM		GM path	1	triacylglycerol degradation,GM path
XP_004230153	1	SOLYC01G098380	Solyc01g098380.2.1	Solyc01g098380		ec	1.17.1.8,DIHYDROPICRED-RXN//EC-1.17.1.8 // EC-4.1.1.20 // EC-5.1.1.7 // EC-2.6.1.83 // EC-4.3.3.7 // EC-1.1.1.3 // EC-1.2.1.11 // EC-2.7.2.4 // EC-2.1.1.10 // EC-2.1.1 // EC-2.1.1.14 // EC-2.5.1 // EC-4.2.3.1 // EC-2.7.1.39	EV-COMP	DapB_C,PF05173.11;DapB_N,PF01113.17	Slyc-GM		GM path	2	superpathway of lysine,PWY-724	lysine biosynthesis VI,GM path
XP_004230160	1	SOLYC01G098550	Solyc01g098550.2.1	Solyc01g098550		ec	4.2.1.20,4.1.2.8//EC-4.1.2.8 // EC-4.2.1.122 // EC-4.1.3.27 // EC-2.4.2.18 // EC-5.3.1.24 // EC-4.1.1.48	EV-COMP	Trp_syntA,PF00290.17;His_biosynth,PF00977.18	Slyc-GM		GM path	1	tryptophan biosynthesis,GM path
XP_004230164	1	SOLYC01G098590	Solyc01g098590.2.1	Solyc01g098590		ec	5.4.2.11//EC-5.4.2.11 // EC-3.1.3.11 // EC-2.7.9.2 // EC-5.3.1.9 // EC-2.7.1.11 // EC-4.1.2.13 // EC-5.3.1.1 // EC-1.2.1.12 // EC-2.7.2.3 // EC-5.4.2.12 // EC-4.2.1.11 // EC-2.7.1.40	EV-COMP	His_Phos_1,PF00300.19	Slyc-GM		GM path	1	glycolysis I (from glucose 6-phosphate),GM path
XP_004230168	1	SOLYC01G098640	Solyc01g098640.2.1	Solyc01g098640		ec	3.1.3.2//EC-3.1.3.2	EV-COMP	TPM_phosphatase,PF04536.11	Slyc-GM		GM path	1	phosphate acquisition,GM path
XP_004230170	1	SOLYC01G098700	Solyc01g098700.2.1	Solyc01g098700		ec	2.6.1.42,BRANCHED-CHAINAMINOTRANSFERVAL-RXN,BRANCHED-CHAINAMINOTRANSFERILEU-RXN//EC-1.3.8.4 // EC-4.1.3.4 // EC-4.2.1.18 // EC-6.4.1.4 // EC-1.2.1 // EC-2.6.1.6 // EC-2.6.1.42 // EC-2.3.3.13 // EC-3.5.99 // EC-2.2.1.6 // EC-1.1.1.86 // EC-4.2.1.9 // EC-1.3.8.5 // EC-2.3.1.9 // EC-4.2.1.17 // EC-1.1.1.178 // EC-1.2.1.27 // EC-2.6.1.22 // EC-1.2.1.25 // EC-1.1.1.31 // EC-3.1.2.4 // EC-1.3.8 // EC-4…	EV-COMP	Aminotran_4,PF01063.16	Slyc-GM		GM path	8	leucine degradation I,GM path	leucine biosynthesis,GM path	isoleucine biosynthesis I (from threonine),GM path	isoleucine degradation I,GM path	valine biosynthesis,GM path	valine degradation I,GM path	isoleucine biosynthesis I,GM path	superpathway of leucine, and isoleucine biosynthesis
XP_004230201	1	SOLYC01G099100	Solyc01g099100.2.1	Solyc01g099100		ec	ACYLCOASYN-RXN,RXN-9644,6.2.1.3,RXN-7904,RXN-9673//EC-2.3.1.23 // EC-3.1.1.32 // EC-6.2.1.3 // EC-3.1.1.4 // EC-1.3.3.6 // EC-2.3.1.16 // EC-1.1.1.35 // EC-4.2.1.17 // EC-1.14.19.6	EV-COMP	AMP-binding,PF00501.25	Slyc-GM		GM path	4	phosphatidylcholine acyl editing,GM path	fatty acid &beta;-oxidation II (peroxisome),GM path	linoleate biosynthesis I (plants),GM path	fatty acid activation,GM path
XP_004230239	1	SOLYC01G099710	Solyc01g099710.2.1	Solyc01g099710		ec	RXN-15066,2.3.1.23,RXN-1641//EC-2.3.1.23 // EC-3.1.1.32 // EC-6.2.1.3 // EC-3.1.1.4 // EC-2.3.1.158 // EC-2.7.1.174 // EC-2.3.1 // EC-2.3.1.51 // EC-2.3.1.15 // EC-2.3.1.20 // EC-3.1.3.4	EV-COMP	Acyltransferase,PF01553.18	Slyc-GM		GM path	3	phosphatidylcholine acyl editing,GM path	phospholipid remodeling (phosphatidylcholine,PWY-7416	triacylglycerol biosynthesis,GM path
XP_004230281	1	SOLYC01G100210	Solyc01g100210.2.1	Solyc01g100210		ec	2.4.1.43,2.4.1.43-RXN//EC-2.1.1 // EC-2.4.1.43	EV-COMP	Glyco_transf_8,PF01501.17	Slyc-GM		GM path	1	homogalacturonan biosynthesis,GM path
XP_004230295	1	SOLYC01G100360	Solyc01g100360.2.1	Solyc01g100360		ec	1.8.1.4//EC-1.8.1.4 // EC-2.3.1.168 // EC-1.2.4.4 // EC-1.1.1.37 // EC-1.1.1.41 // EC-1.3.5.1 // EC-2.3.3.16 // EC-2.3.3.1 // EC-6.2.1.5 // EC-4.2.1.2 // EC-1.2.1.9 // EC-2.7.1.40 // EC-4.2.1.11 // EC-5.4.2.12 // EC-2.7.2.3 // EC-1.2.1.12 // EC-5.3.1.1 // EC-4.1.2.13 // EC-2.7.1.90 // EC-2.7.1.11 // EC-1.2.4.1 // EC-2.3.1.12 // EC-2.3.3.8 // EC-2.3.1.61 // EC-1.2.4.2 // EC-2.1.2.10 // EC-1.4.4.2		Pyr_redox_2,PF07992.11;Pyr_redox_dim,PF02852.19;Pyr_redox,PF00070.24;GIDA,PF01134.19	Slyc-GM		GM path	6	2-oxoisovalerate decarboxylation to isobutanoyl-CoA,GM path	superpathway of cytosolic glycolysis (plants),PWY-5464	superpathway of acetyl-CoA biosynthesis,GM path	2-oxoglutarate decarboxylation to succinyl-CoA,GM path	glycine cleavage,GM path	pyruvate decarboxylation to acetyl CoA,GM path
XP_004230338	1	SOLYC01G100950, SOLYC01G100960	Solyc01g100950.2.1	Solyc01g100960		ec	1.1.1.49//EC-1.1.1.44 // EC-1.1.1.49 // EC-1.1.1.351 // EC-3.1.1.31 // EC-5.3.1.6 // EC-5.1.3.1 // EC-2.2.1.1 // EC-2.2.1.2	EV-COMP	G6PD_N,PF00479.19;G6PD_C,PF02781.13	Slyc-GM		GM path	2	pentose phosphate pathway (oxidative branch) I,GM path	pentose phosphate pathway,GM path
XP_004230349	1	SOLYC01G101040	Solyc01g101040.2.1	Solyc01g101040		ec	2.3.3.8//EC-2.3.3.8 // EC-1.2.4.1 // EC-1.8.1.4 // EC-2.3.1.12	EV-COMP	Citrate_bind,PF16114.2;ATP-grasp_2,PF08442.7	Slyc-GM		GM path	2	superpathway of acetyl-CoA biosynthesis,GM path	acetyl-CoA biosynthesis III (from citrate),GM path
XP_004230384	1	SOLYC01G102610	Solyc01g102610.2.1	Solyc01g102610		ec	NA//EC-1.16.1.7	EV-COMP	NAD_binding_6,PF08030.9;Ferric_reduct,PF01794.16;FAD_binding_8,PF08022.9	Slyc-GM		GM path	1	iron reduction and absorption,GM path
XP_004230406	1	SOLYC01G102940	Solyc01g102940.2.1	Solyc01g102940		ec	NA//EC-2.1.1.10 // EC-2.1.1.12	EV-COMP	Aminotran_1_2,PF00155.18;MTS,PF05175.11;PrmA,PF06325.10	Slyc-GM		GM path	1	S-methylmethionine cycle,GM path
XP_004230481	1	SOLYC01G104000	Solyc01g104000.2.1	Solyc01g104000		ec	2.1.2.1//EC-2.1.2.1 // EC-2.6.1.45 // EC-1.1.1.29 // EC-2.6.1.4 // EC-2.7.1.31 // EC-1.1.3 // EC-3.1.3.18 // EC-4.1.1 // EC-4.1.2.48 // EC-4.1.2.5 // EC-6.3.4.3 // EC-6.3.2.17 // EC-2.1.1.45 // EC-1.5.1.5 // EC-3.5.4.9 // EC-2.1.1.13 // EC-1.5.1.20 // EC-6.3.3.2 // EC-1.5.1.3	EV-COMP	SHMT,PF00464.16	Slyc-GM		GM path	4	photorespiration,GM path	glycine biosynthesis,GM path	folate polyglutamylation,GM path	folate transformations II,GM path
XP_004230508	1	SOLYC01G104310	Solyc01g104310.2.1	Solyc01g104310		ec	3.1.1.3//EC-3.1.1.79 // EC-3.1.1.34 // EC-3.1.1.23 // EC-3.1.1.3	EV-COMP	Patatin,PF01734.19	Slyc-GM		GM path	1	triacylglycerol degradation,GM path
XP_004230541	1	SOLYC01G106080	Solyc01g106080.2.1	Solyc01g106080		ec	1.2.1.27//EC-1.2.1.27 // EC-2.6.1.22 // EC-1.2.1.25 // EC-1.1.1.31 // EC-3.1.2.4 // EC-4.2.1.17 // EC-1.3.8 // EC-2.6.1.42		Aldedh,PF00171.19	Slyc-GM		GM path	1	valine degradation I,GM path
XP_004230559	1	SOLYC01G105460	Solyc01g105460.2.1	Solyc01g105460		ec	2.5.1.74,RXN-7568//EC-2.5.1 // EC-2.5.1.29 // EC-1.3.1 // EC-3.1.2.28 // EC-4.1.3.36 // EC-4.2.99.20 // EC-6.2.1.26 // EC-4.2.1.113 // EC-2.2.1.9 // EC-5.4.4.2	EV-COMP	UbiA,PF01040.15	Slyc-GM		GM path	2	phylloquinol biosynthesis,GM path	superpathway of phylloquinol biosynthesis,GM path
XP_004230569	1	SOLYC01G105370	Solyc01g105370.2.1	Solyc01g105370		ec	1.3.1.9//EC-2.3.1.86 // EC-2.3.1.85 // EC-4.2.1.59 // EC-3.1.2.21 // EC-3.1.2.14 // EC-1.3.1.9 // EC-1.1.1.100 // EC-2.3.1.41 // EC-1.14.19.2 // EC-2.3.1.180 // EC-2.3.1.39 // EC-6.4.1.2		NMO,PF03060.12;NMO,PF03060.12;FMN_dh,PF01070.15;IMPDH,PF00478.22	Slyc-GM		GM path	3	superpathway of fatty acid biosynthesis II (plant),GM path	stearate biosynthesis II (bacteria and plants),GM path	palmitate biosynthesis II (bacteria and plants),GM path
XP_004230574	1	SOLYC01G106010	Solyc01g106010.2.1	Solyc01g106010		ec	3.1.3.11//EC-5.3.1.6 // EC-2.7.1.19 // EC-5.1.3.1 // EC-3.1.3.37 // EC-2.2.1.1 // EC-3.1.3.11 // EC-4.1.2 // EC-4.1.2.13 // EC-5.3.1.1 // EC-1.2.1.13 // EC-2.7.2.3 // EC-4.1.1.39 // EC-1.10.9.1 // EC-1.18.1.2 // EC-1.97.1.12 // EC-1.10.3.9 // EC-5.4.2.11 // EC-2.7.9.2 // EC-5.3.1.9 // EC-2.7.1.11 // EC-1.2.1.12 // EC-5.4.2.12 // EC-4.2.1.11 // EC-2.7.1.40 // EC-1.1.1.37 // EC-1.1.1.38 // EC-1.1.1…	EV-COMP	FBPase,PF00316.17	Slyc-GM		GM path	5	oxygenic photosynthesis,GM path	Calvin-Benson-Bassham cycle,GM path	glycolysis I (from glucose 6-phosphate),GM path	gluconeogenesis I,GM path	sucrose biosynthesis I (from photosynthesis),GM path
XP_004230603	1	SOLYC01G105220	Solyc01g105220.2.1	Solyc01g105220		ec	1.10.3.11//EC-1.6.5.3 // EC-1.3.5.1 // EC-1.10.3.11	EV-COMP	AOX,PF01786.14	Slyc-GM		GM path	1	aerobic respiration III (alternative oxidase pathway),GM path
XP_004230618	1	SOLYC01G106090	Solyc01g106090.2.1	Solyc01g106090		ec	PSII-RXN//EC-5.3.1.6 // EC-2.7.1.19 // EC-5.1.3.1 // EC-3.1.3.37 // EC-2.2.1.1 // EC-3.1.3.11 // EC-4.1.2 // EC-4.1.2.13 // EC-5.3.1.1 // EC-1.2.1.13 // EC-2.7.2.3 // EC-4.1.1.39 // EC-1.10.9.1 // EC-1.18.1.2 // EC-1.97.1.12 // EC-1.10.3.9	EV-COMP	PsbP,PF01789.13	Slyc-GM		GM path	2	oxygenic photosynthesis,GM path	photosynthesis light reactions,GM path
XP_004230623	1	SOLYC01G105060	Solyc01g105060.2.1	Solyc01g105060		ec	4.2.1.58-RXN,3-HYDROXYDECANOYL-ACP-DEHYDR-RXN//EC-2.3.1.86 // EC-2.3.1.85 // EC-4.2.1.59 // EC-3.1.2.21 // EC-3.1.2.14 // EC-1.3.1.9 // EC-1.1.1.100 // EC-2.3.1.41 // EC-1.14.19.2 // EC-2.3.1.180 // EC-2.3.1.39 // EC-6.4.1.2 // EC-1.3.1.10 // EC-1.3.1.39 // EC-1.3.1.104 // EC-2.3.1.179	EV-COMP	FabA,PF07977.10	Slyc-GM		GM path	6	superpathway of fatty acid biosynthesis II (plant),GM path	octanoyl-ACP biosynthesis (mitochondria,PWY-7388	stearate biosynthesis II (bacteria and plants),GM path	fatty acid elongation -- saturated,GM path	palmitate biosynthesis II (bacteria and plants),GM path	cis-vaccenate biosynthesis,GM path
XP_004230644	2	SOLYC01G105420	Solyc01g105420.2.1	Solyc01g105420		ec	2.5.1.54,DAHPSYN-RXN//EC-2.5.1.54 // EC-4.2.3.4 // EC-1.1.1.282 // EC-4.2.1.10 // EC-1.1.1.25 // EC-2.7.1.71 // EC-2.5.1.19 // EC-4.2.3.5	EV-COMP	DAHP_synth_2,PF01474.13	Slyc-GM		GM path	2	3-dehydroquinate biosynthesis I,GM path	chorismate biosynthesis I,GM path
XP_004230651	1	SOLYC01G106390	Solyc01g106390.2.1	Solyc01g106390		ec	1.2.1.70//EC-1.2.1.70 // EC-5.4.3.8 // EC-4.2.1.24 // EC-2.5.1.61 // EC-4.2.1.75 // EC-1.3.3.3 // EC-4.99.1.1 // EC-1.3.3.4 // EC-4.1.1.37	EV-COMP	Shikimate_DH,PF01488.17;GlutR_N,PF05201.12;GlutR_dimer,PF00745.17;F420_oxidored,PF03807.14	Slyc-GM		GM path	2	tetrapyrrole biosynthesis I (from glutamate),GM path	superpathay of heme biosynthesis from glutamate,GM path
XP_004230657	1	SOLYC01G106450	Solyc01g106450.2.1	Solyc01g106450		ec	1.1.1.316//EC-5.1.3.18 // EC-2.7.7.13 // EC-5.4.2.8 // EC-5.3.1.8 // EC-2.7.7.69 // EC-3.1.3.93 // EC-1.1.1.316 // EC-1.3.2.3	EV-COMP	Aldo_ket_red,PF00248.18	Slyc-GM		GM path	1	L-ascorbate biosynthesis I (L-galactose pathway),GM path
XP_004230676	1	SOLYC01G106780	Solyc01g106780.2.1	Solyc01g106780		ec	2.7.1.40//EC-1.1.1.37 // EC-1.1.1.41 // EC-1.3.5.1 // EC-2.3.3.16 // EC-2.3.3.1 // EC-6.2.1.5 // EC-4.2.1.2 // EC-1.2.1.9 // EC-2.7.1.40 // EC-4.2.1.11 // EC-5.4.2.12 // EC-2.7.2.3 // EC-1.2.1.12 // EC-5.3.1.1 // EC-4.1.2.13 // EC-2.7.1.90 // EC-2.7.1.11 // EC-1.2.4.1 // EC-1.8.1.4 // EC-2.3.1.12 // EC-5.4.2.11 // EC-3.1.3.11 // EC-2.7.9.2 // EC-5.3.1.9	EV-COMP	PK,PF00224.18;PK_C,PF02887.13	Slyc-GM		GM path	3	superpathway of cytosolic glycolysis (plants),PWY-5464	glycolysis IV (plant cytosol),GM path	glycolysis I (from glucose 6-phosphate),GM path
XP_004230721	1	SOLYC01G107390	Solyc01g107390.2.1	Solyc01g107390		ec	RXN-10429,RXN-10430,RXN-2947,RXN-2946,RXN-9084,RXN-9083,RXN-10433,RXN-10431,RXN-10432//EC-6.3 // EC-2.4.1	EV-COMP	GH3,PF03321.10	Slyc-GM		GM path	2	indole-3-acetate degradation VI,GM path	indole-3-acetyl-amide conjugate biosynthesis,GM path
XP_004230731	1	SOLYC01G107550	Solyc01g107550.2.1	Solyc01g107550		ec	5-METHYLTHIORIBOSE-KINASE-RXN,2.7.1.100//EC-3.5.1.111 // EC-2.6.1 // EC-1.13.11.54 // EC-3.1.3.87 // EC-5.3.2.5 // EC-4.2.1.109 // EC-5.3.1.23 // EC-2.7.1.100 // EC-3.2.2.16 // EC-4.1.1.50 // EC-2.5.1.16 // EC-2.5.1.6 // EC-4.4.1.14	EV-COMP	APH,PF01636.20	Slyc-GM		GM path	3	methionine salvage cycle I (bacteria and plants),GM path	S-methyl-5'-thioadenosine degradation I,GM path	methionine salvage cycle II (plants),GM path
XP_004230765	1	SOLYC01G107900	Solyc01g107900.2.1	Solyc01g107900		ec	2.3.1.75-RXN,DIACYLGLYCEROL-O-ACYLTRANSFERASE-RXN,RXN-9356//EC-1.2.1.84 // EC-2.3.1.75 // EC-2.7.1.174 // EC-2.3.1 // EC-2.3.1.158 // EC-2.3.1.51 // EC-2.3.1.15 // EC-2.3.1.20 // EC-3.1.3.4	EV-COMP	DUF1298,PF06974.10;WES_acyltransf,PF03007.13	Slyc-GM		GM path	2	wax esters biosynthesis I,GM path	triacylglycerol biosynthesis,GM path
XP_004230774	1	SOLYC01G108030	Solyc01g108030.2.1	Solyc01g108030		ec	METHYLCROTONYL-COA-CARBOXYLASE-RXN,6.4.1.4//EC-1.3.8.4 // EC-4.1.3.4 // EC-4.2.1.18 // EC-6.4.1.4 // EC-1.2.1 // EC-2.6.1.6 // EC-2.6.1.42	EV-COMP	Carboxyl_trans,PF01039.19	Slyc-GM		GM path	1	leucine degradation I,GM path
XP_004230787	1	SOLYC01G108210	Solyc01g108210.2.1	Solyc01g108210		ec	1.14.13.93//EC-1.1.1 // EC-1.14.13.93	EV-COMP	p450,PF00067.19	Slyc-GM		GM path	1	abscisic acid degradation to phaseic acid,GM path
XP_004230820	1	SOLYC01G108630	Solyc01g108630.2.1	Solyc01g108630		ec	1.7.7.1//EC-1.7.7.1 // EC-6.3.1.2 // EC-1.7.1.1	EV-COMP	NIR_SIR,PF01077.19;NIR_SIR,PF01077.19;NIR_SIR_ferr,PF03460.14;NIR_SIR_ferr,PF03460.14	Slyc-GM		GM path	1	nitrate reduction II (assimilatory),GM path
XP_004230822	1	SOLYC01G108660	Solyc01g108660.2.1	Solyc01g108660		ec	1.2.1.38//EC-3.5.1.16 // EC-2.6.1.11 // EC-1.2.1.38 // EC-2.7.2.8 // EC-2.3.1.1 // EC-6.3.5.5 // EC-2.1.3.3 // EC-4.3.2.1 // EC-6.3.4.5 // EC-2.3.1.35	EV-COMP	Semialdhyde_dh,PF01118.21;Semialdhyde_dhC,PF02774.15	Slyc-GM		GM path	3	arginine biosynthesis I (via L-ornithine),GM path	arginine biosynthesis II (acetyl cycle),GM path	ornithine biosynthesis,GM path
XP_004230823	1	SOLYC01G108680	Solyc01g108680.2.1	Solyc01g108680		ec	RXN-11669,RXN-13248,3-OXOLAURATE-DECARBOXYLASE-RXN,RXN-15283//EC-4.1.1 // EC-3.1.2 // EC-1.1.1.35 // EC-4.2.1.17 // EC-1.3.3.6 // EC-6.2.1.2 // EC-4.1.1.56	EV-COMP	Abhydrolase_1,PF00561.17;Abhydrolase_6,PF12697.4;Hydrolase_4,PF12146.5	Slyc-GM		GM path	2	methyl ketone biosynthesis,GM path	2-methylketone biosynthesis,SM-GM path
XP_004230826	1	SOLYC01G108780	Solyc01g108780.2.1	Solyc01g108780		ec	RXN-11669,RXN-13248,3-OXOLAURATE-DECARBOXYLASE-RXN,RXN-15283//EC-4.1.1 // EC-3.1.2 // EC-1.1.1.35 // EC-4.2.1.17 // EC-1.3.3.6 // EC-6.2.1.2 // EC-4.1.1.56	EV-COMP	Abhydrolase_6,PF12697.4;Abhydrolase_1,PF00561.17	Slyc-GM		GM path	2	methyl ketone biosynthesis,GM path	2-methylketone biosynthesis,SM-GM path
XP_004230828	1	SOLYC01G108860	Solyc01g108860.2.1	Solyc01g108860		ec	4.2.3.19//EC-4.2.3.19 // EC-5.5.1.13	EV-COMP	DIOX_N,PF14226.3;2OG-FeII_Oxy,PF03171.17	Slyc-GM		GM path	2	ent-kaurene biosynthesis I,GM path	superpathway of gibberellin GA<sub>12</sub> biosynthesis,GM path
XP_004230844	1	SOLYC01G109180	Solyc01g109180.2.1	Solyc01g109180		ec	6.2.1.3,RXN-7904,RXN-9644,RXN-9623,RXN-9673//EC-2.3.1.23 // EC-3.1.1.32 // EC-6.2.1.3 // EC-3.1.1.4 // EC-1.14.19.6	EV-COMP	AMP-binding,PF00501.25	Slyc-GM		GM path	3	phosphatidylcholine acyl editing,GM path	linoleate biosynthesis I (plants),GM path	fatty acid activation,GM path
XP_004230872	1	SOLYC01G109830	Solyc01g109830.2.1	Solyc01g109830		ec	1.5.1.3,2.1.1.45,DIHYDROFOLATEREDUCT-RXN//EC-1.5.1.3 // EC-6.3.2.12 // EC-2.5.1.15 // EC-2.1.1.45 // EC-2.7.1.74 // EC-2.7.1.145 // EC-2.7.1.21 // EC-3.5.4.5 // EC-2.7.4.6 // EC-2.7.4.25 // EC-2.7.4.14 // EC-2.7.4.13 // EC-2.7.4.12 // EC-2.7.4.9 // EC-6.3.4.3 // EC-3.5.4.9 // EC-6.3.2.17 // EC-4.1.3.38 // EC-2.6.1.85 // EC-2.7.6.3 // EC-4.1.2.25 // EC-3.6.1 // EC-3.5.4.16 // EC-2.1.2.1 // EC-1.5.…	EV-COMP	Thymidylat_synt,PF00303.16;DHFR_1,PF00186.16	Slyc-GM		GM path	9	tetrahydrofolate biosynthesis,GM path	superpathway of pyrimidine deoxyribonucleoside salvage,GM path	tetrahydrofolate biosynthesis II,GM path	folate transformations II,GM path	pyrimidine deoxyribonucleosides salvage,GM path	pyrimidine deoxyribonucleotides de novo biosynthesis I,GM path	pyrimidine deoxyribonucleotides de novo biosynthesis II,GM path	superpathway of pyrimidine deoxyribonucleotides de novo biosynthesis (E. coli),GM path	superpathway of pyrimidine deoxyribonucleotides de novo biosynthesis,GM path
XP_004230885	1	SOLYC01G111120	Solyc01g111120.2.1	Solyc01g111120		ec	5.3.1.1//EC-5.3.1.6 // EC-2.7.1.19 // EC-5.1.3.1 // EC-3.1.3.37 // EC-2.2.1.1 // EC-3.1.3.11 // EC-4.1.2 // EC-4.1.2.13 // EC-5.3.1.1 // EC-1.2.1.13 // EC-2.7.2.3 // EC-4.1.1.39 // EC-1.10.9.1 // EC-1.18.1.2 // EC-1.97.1.12 // EC-1.10.3.9 // EC-1.1.1.37 // EC-1.1.1.41 // EC-1.3.5.1 // EC-2.3.3.16 // EC-2.3.3.1 // EC-6.2.1.5 // EC-4.2.1.2 // EC-1.2.1.9 // EC-2.7.1.40 // EC-4.2.1.11 // EC-5.4.2.12 …	EV-COMP	TIM,PF00121.15	Slyc-GM		GM path	6	oxygenic photosynthesis,GM path	Calvin-Benson-Bassham cycle,GM path	superpathway of cytosolic glycolysis (plants),PWY-5464	glycolysis IV (plant cytosol),GM path	glycolysis I (from glucose 6-phosphate),GM path	gluconeogenesis I,GM path
XP_004230887	1	SOLYC01G110360	Solyc01g110360.2.1	Solyc01g110360		ec	4.1.2.13//EC-5.3.1.6 // EC-2.7.1.19 // EC-5.1.3.1 // EC-3.1.3.37 // EC-2.2.1.1 // EC-3.1.3.11 // EC-4.1.2 // EC-4.1.2.13 // EC-5.3.1.1 // EC-1.2.1.13 // EC-2.7.2.3 // EC-4.1.1.39 // EC-1.10.9.1 // EC-1.18.1.2 // EC-1.97.1.12 // EC-1.10.3.9 // EC-1.1.1.37 // EC-1.1.1.41 // EC-1.3.5.1 // EC-2.3.3.16 // EC-2.3.3.1 // EC-6.2.1.5 // EC-4.2.1.2 // EC-1.2.1.9 // EC-2.7.1.40 // EC-4.2.1.11 // EC-5.4.2.12…	EV-COMP	Glycolytic,PF00274.16	Slyc-GM		GM path	7	oxygenic photosynthesis,GM path	Calvin-Benson-Bassham cycle,GM path	superpathway of cytosolic glycolysis (plants),PWY-5464	glycolysis IV (plant cytosol),GM path	glycolysis I (from glucose 6-phosphate),GM path	gluconeogenesis I,GM path	sucrose biosynthesis I (from photosynthesis),GM path
XP_004230902	1	SOLYC01G110520	Solyc01g110520.2.1	Solyc01g110520		ec	2.4.2.14//EC-2.7.4.6 // EC-1.17.4.1 // EC-2.7.4.8 // EC-6.3.5.2 // EC-1.1.1.205 // EC-3.6.3.14 // EC-2.7.4.3 // EC-4.3.2.2 // EC-6.3.4.4 // EC-3.5.4.10 // EC-2.1.2.3 // EC-6.3.2.6 // EC-4.1.1.21 // EC-6.3.3.1 // EC-6.3.5.3 // EC-2.1.2.2 // EC-6.3.4.13 // EC-2.4.2.14	EV-COMP	GATase_7,PF13537.3;GATase_6,PF13522.3;Pribosyltran,PF00156.24;GATase_4,PF13230.3	Slyc-GM		GM path	2	superpathway of purine nucleotides de novo biosynthesis I,GM path	5-aminoimidazole ribonucleotide biosynthesis I,GM path
XP_004230905	1	SOLYC01G109450	Solyc01g109450.2.1	Solyc01g109450		ec	2.7.1.83//EC-2.7.1.83 // EC-4.2.1.70	EV-COMP	PfkB,PF00294.21;PfkB,PF00294.21	Slyc-GM		GM path	1	pseudouridine degradation,GM path
XP_004230922	1	SOLYC01G111060	Solyc01g111060.2.1	Solyc01g111060		ec	3.2.2.16//EC-3.5.1.111 // EC-2.6.1 // EC-1.13.11.54 // EC-3.1.3.87 // EC-5.3.2.5 // EC-4.2.1.109 // EC-5.3.1.23 // EC-2.7.1.100 // EC-3.2.2.16 // EC-4.1.1.50 // EC-2.5.1.16 // EC-2.5.1.6 // EC-4.4.1.14	EV-COMP	PNP_UDP_1,PF01048.17	Slyc-GM		GM path	3	methionine salvage cycle I (bacteria and plants),GM path	S-methyl-5'-thioadenosine degradation I,GM path	methionine salvage cycle II (plants),GM path
XP_004230926	1	SOLYC01G109620	Solyc01g109620.2.1	Solyc01g109620		ec	1.6.99.3,1.6.5.3//EC-1.3.5.1 // EC-1.9.3.1 // EC-1.6.5.3 // EC-1.10.2.2 // EC-3.1.3 // EC-2.7.1.86 // EC-2.7.1.23 // EC-1.6.1.2 // EC-1.6.1.3 // EC-1.6.1.1 // EC-1.10.3.11	EV-COMP	Fer4,PF00037.24;Fer4,PF00037.24;Fer4_7,PF12838.4;Fer4_10,PF13237.3;Fer4_9,PF13187.3	Slyc-GM		GM path	3	aerobic respiration I (cytochrome c),GM path	NAD/NADH phosphorylation and dephosphorylation,GM path	aerobic respiration III (alternative oxidase pathway),GM path
XP_004230940	1	SOLYC01G109370	Solyc01g109370.2.1	Solyc01g109370		ec	2.3.1.51//EC-1.1.1.94 // EC-2.3.1.15 // EC-2.3.1.51 // EC-2.7.7.41 // EC-2.7.1.174 // EC-2.3.1 // EC-2.3.1.158 // EC-2.3.1.20 // EC-3.1.3.4 // EC-3.1.3.27 // EC-2.7.8.5 // EC-2.7.8.1 // EC-2.7.7.14 // EC-2.7.1.82 // EC-4.1.1.65 // EC-2.7.1.32 // EC-2.7.8.2 // EC-2.7.7.15 // EC-2.1.1.103 // EC-2.7.8 // EC-2.1.1.71 // EC-2.7.7.57 // EC-2.7.7 // EC-2.7.8.8 // EC-2.7.8.29 // EC-2.7.8.11	EV-COMP	Acyltransferase,PF01553.18;Acyltransf_C,PF16076.2	Slyc-GM		GM path	3	CDP-diacylglycerol biosynthesis I,GM path	triacylglycerol biosynthesis,GM path	phospholipid biosynthesis II,GM path
XP_004230956	1	SOLYC01G109720	Solyc01g109720.2.1	Solyc01g109720		ec	3.1.1.3//EC-3.1.1.79 // EC-3.1.1.34 // EC-3.1.1.23 // EC-3.1.1.3	EV-COMP	Abhydrolase_1,PF00561.17;Abhydrolase_6,PF12697.4;Hydrolase_4,PF12146.5	Slyc-GM		GM path	1	triacylglycerol degradation,GM path
XP_004231035	1	SOLYC01G111510	Solyc01g111510.2.1	Solyc01g111510		ec	1.11.1.11//EC-1.11.1.11 // EC-1.6.5 // EC-1.8.5.1	EV-COMP	peroxidase,PF00141.20	Slyc-GM		GM path	2	L-ascorbate degradation V,GM path	ascorbate glutathione cycle,GM path
XP_004231047	1	SOLYC01G111630	Solyc01g111630.2.1	Solyc01g111630		ec	GLYCERATE-DEHYDROGENASE-RXN,1.1.1.29//EC-2.1.2.1 // EC-2.6.1.45 // EC-1.1.1.29 // EC-2.6.1.4 // EC-2.7.1.31 // EC-1.1.3 // EC-3.1.3.18 // EC-4.1.1	EV-COMP	2-Hacid_dh_C,PF02826.16;2-Hacid_dh,PF00389.27	Slyc-GM		GM path	1	photorespiration,GM path
XP_004231075	1	SOLYC01G111960	Solyc01g111960.2.1	Solyc01g111960		ec	3.1.1.3//EC-3.1.1.79 // EC-3.1.1.34 // EC-3.1.1.23 // EC-3.1.1.3	EV-COMP	Lipase_GDSL,PF00657.19	Slyc-GM		GM path	1	triacylglycerol degradation,GM path
XP_004231097	1	SOLYC01G112210	Solyc01g112210.2.1	Solyc01g112210		ec	2.4.1.43,2.4.1.43-RXN//EC-2.1.1 // EC-2.4.1.43	EV-COMP	Glyco_transf_8,PF01501.17	Slyc-GM		GM path	1	homogalacturonan biosynthesis,GM path
XP_004231118	1	SOLYC01G087280	Solyc01g087280.1.1	Solyc01g087280		ec	3.2.1.15//EC-3.2.1.15 // EC-3.1.1.11	EV-COMP	Glyco_hydro_28,PF00295.14	Slyc-GM		GM path	1	homogalacturonan degradation,GM path
XP_004231145	1	SOLYC01G090220		Solyc01g090220	XP_004229744.1	ec	RXN-1501,PHOSPHOLIPASE-A1-RXN,3.1.1.32//EC-2.3.1.23 // EC-3.1.1.32 // EC-6.2.1.3 // EC-3.1.1.4 // EC-3.1.4.11 // EC-3.1.4.3 // EC-3.1.4.4	EV-COMP	Lipase_3,PF01764.22;RWD,PF05773.19	Slyc-GM		GM path	2	phosphatidylcholine acyl editing,GM path	phospholipases,GM path
XP_004231168	1	SOLYC01G091560	Solyc01g091560.2.1	Solyc01g091560		ec	3.1.2.20//EC-4.1.1 // EC-3.1.2 // EC-1.1.1.35 // EC-4.2.1.17 // EC-1.3.3.6 // EC-6.2.1.2 // EC-1.14.13 // EC-3.1.2.2		4HBT,PF03061.19	Slyc-GM		GM path	3	methyl ketone biosynthesis,GM path	&omega;-hydroxylation of caprate and laurate,GM path	acyl-CoA hydrolysis,GM path
XP_004231191	1	SOLYC01G094900	Solyc01g094900.1.1	Solyc01g094900		ec	1.16.1.7//EC-1.16.1.7	EV-COMP	Ferric_reduct,PF01794.16	Slyc-GM		GM path	1	iron reduction and absorption,GM path
XP_004231223	1	SOLYC01G095960	Solyc01g095960.2.1	Solyc01g095960		ec	2.3.1.75-RXN,DIACYLGLYCEROL-O-ACYLTRANSFERASE-RXN,RXN-9356//EC-1.2.1.84 // EC-2.3.1.75 // EC-2.7.1.174 // EC-2.3.1 // EC-2.3.1.158 // EC-2.3.1.51 // EC-2.3.1.15 // EC-2.3.1.20 // EC-3.1.3.4	EV-COMP	DUF1298,PF06974.10;WES_acyltransf,PF03007.13	Slyc-GM		GM path	2	wax esters biosynthesis I,GM path	triacylglycerol biosynthesis,GM path
XP_004231245	1	SOLYC01G097970	Solyc01g097970.2.1	Solyc01g097970		ec	3.6.1.23//EC-3.6.1 // EC-3.6.1.19 // EC-3.6.1.23 // EC-3.6.1.65 // EC-3.6.1.12 // EC-2.1.1.45 // EC-3.6.1.15 // EC-1.17.4.1 // EC-2.7.4.6 // EC-2.7.4.12 // EC-2.7.4.13 // EC-2.7.4.9 // EC-1.17.4.2 // EC-3.5.4.13 // EC-6.3.4.2 // EC-2.7.4.22 // EC-2.7.4.14 // EC-1.3.5.2 // EC-4.1.1.23 // EC-2.4.2.10 // EC-3.5.2.3 // EC-2.1.3.2 // EC-6.3.5.5	EV-COMP	dUTPase,PF00692.16	Slyc-GM		GM path	5	pyrimidine deoxyribonucleotides dephosphorylation,GM path	pyrimidine deoxyribonucleotides de novo biosynthesis I,GM path	pyrimidine deoxyribonucleotides de novo biosynthesis II,GM path	superpathway of pyrimidine deoxyribonucleotides de novo biosynthesis (E. coli),GM path	superpathway of pyrimidine deoxyribonucleotides de novo biosynthesis,GM path
XP_004231412	1	SOLYC01G108740	Solyc01g108740.2.1	Solyc01g108740		ec	RXN-11669,RXN-13248,3-OXOLAURATE-DECARBOXYLASE-RXN,RXN-15283//EC-4.1.1 // EC-3.1.2 // EC-1.1.1.35 // EC-4.2.1.17 // EC-1.3.3.6 // EC-6.2.1.2 // EC-4.1.1.56	EV-COMP	Abhydrolase_6,PF12697.4;Abhydrolase_1,PF00561.17;Hydrolase_4,PF12146.5	Slyc-GM		GM path	2	methyl ketone biosynthesis,GM path	2-methylketone biosynthesis,SM-GM path
XP_004231413	1	SOLYC01G108810	Solyc01g108810.2.1	Solyc01g108810		ec	RXN-11669,RXN-13248,3-OXOLAURATE-DECARBOXYLASE-RXN,RXN-15283//EC-4.1.1 // EC-3.1.2 // EC-1.1.1.35 // EC-4.2.1.17 // EC-1.3.3.6 // EC-6.2.1.2 // EC-4.1.1.56	EV-COMP	Abhydrolase_6,PF12697.4;Abhydrolase_1,PF00561.17;Hydrolase_4,PF12146.5	Slyc-GM		GM path	2	methyl ketone biosynthesis,GM path	2-methylketone biosynthesis,SM-GM path
XP_004231469	1	SOLYC02G005510	Solyc02g005510.2.1			ec	RXN-13908//EC-1.14.16.1 // EC-4.2.1.96 // EC-1.5.1.34	EV-COMP	Pterin_4a,PF01329.16	Slyc-GM		GM path	1	phenylalanine degradation V,GM path
XP_004231490	1	SOLYC02G014470	Solyc02g014470.2.1	Solyc02g014470		ec	3.1.1.32//EC-2.3.1.23 // EC-3.1.1.32 // EC-6.2.1.3 // EC-3.1.1.4 // EC-3.1.4.11 // EC-3.1.4.3 // EC-3.1.4.4	EV-COMP	Lipase_3,PF01764.22	Slyc-GM		GM path	2	phosphatidylcholine acyl editing,GM path	phospholipases,GM path
XP_004231497	1	SOLYC02G014730	Solyc02g014730.2.1	Solyc02g014730		ec	RXN-12155,1.14.15.3//EC-1.14.13 // EC-1.1.1 // EC-1.2.1 // EC-6.2.1.34 // EC-2.3.1.110 // EC-2.1.1.104 // EC-6.2.1.12 // EC-2.1.1.68 // EC-1.14.13.11 // EC-4.3.1.25 // EC-4.3.1.24	EV-COMP	p450,PF00067.19	Slyc-GM		GM path	1	suberin monomers biosynthesis,GM path
XP_004231513	1	SOLYC02G014140	Solyc02g014140.1.1	Solyc02g014140		ec	RXN-12417,RXN-9462//EC-2.4.1.168 // EC-2.4.2.39 // EC-2.4.1	EV-COMP	Exostosin,PF03016.12	Slyc-GM		GM path	1	xyloglucan biosynthesis,GM path
XP_004231523	1	SOLYC02G020940	Solyc02g020940.2.1	Solyc02g020940		ec	1.2.1.13//EC-5.3.1.6 // EC-2.7.1.19 // EC-5.1.3.1 // EC-3.1.3.37 // EC-2.2.1.1 // EC-3.1.3.11 // EC-4.1.2 // EC-4.1.2.13 // EC-5.3.1.1 // EC-1.2.1.13 // EC-2.7.2.3 // EC-4.1.1.39 // EC-1.10.9.1 // EC-1.18.1.2 // EC-1.97.1.12 // EC-1.10.3.9 // EC-1.1.1.37 // EC-1.1.1.41 // EC-1.3.5.1 // EC-2.3.3.16 // EC-2.3.3.1 // EC-6.2.1.5 // EC-4.2.1.2 // EC-1.2.1.9 // EC-2.7.1.40 // EC-4.2.1.11 // EC-5.4.2.12…	EV-COMP	Gp_dh_C,PF02800.17;Gp_dh_N,PF00044.21	Slyc-GM		GM path	7	oxygenic photosynthesis,GM path	Calvin-Benson-Bassham cycle,GM path	superpathway of cytosolic glycolysis (plants),PWY-5464	glycolysis IV (plant cytosol),GM path	glycolysis I (from glucose 6-phosphate),GM path	gluconeogenesis I,GM path	sucrose biosynthesis I (from photosynthesis),GM path
XP_004231531	1	SOLYC02G021140	Solyc02g021140.2.1	Solyc02g021140		ec	1.15.1.1//EC-1.11.1.9 // EC-1.11.1.21 // EC-1.11.1.6 // EC-1.15.1.1	EV-COMP	Sod_Fe_C,PF02777.15;Sod_Fe_N,PF00081.19	Slyc-GM		GM path	2	reactive oxygen species degradation (mammalian),GM path	superoxide radicals degradation,GM path
XP_004231559	1	SOLYC02G022930	Solyc02g022930.2.1	Solyc02g022930		ec	1.1.1.31//EC-1.2.1.27 // EC-2.6.1.22 // EC-1.2.1.25 // EC-1.1.1.31 // EC-3.1.2.4 // EC-4.2.1.17 // EC-1.3.8 // EC-2.6.1.42	EV-COMP	NAD_binding_2,PF03446.12;NAD_binding_11,PF14833.3;F420_oxidored,PF03807.14	Slyc-GM		GM path	1	valine degradation I,GM path
XP_004231567	1	SOLYC02G024050	Solyc02g024050.2.1	Solyc02g024050		ec	1.18.1.2//EC-5.3.1.6 // EC-2.7.1.19 // EC-5.1.3.1 // EC-3.1.3.37 // EC-2.2.1.1 // EC-3.1.3.11 // EC-4.1.2 // EC-4.1.2.13 // EC-5.3.1.1 // EC-1.2.1.13 // EC-2.7.2.3 // EC-4.1.1.39 // EC-1.10.9.1 // EC-1.18.1.2 // EC-1.97.1.12 // EC-1.10.3.9	EV-COMP	NAD_binding_1,PF00175.18	Slyc-GM		GM path	2	oxygenic photosynthesis,GM path	photosynthesis light reactions,GM path
XP_004231574	1	SOLYC02G030230	Solyc02g030230.2.1	Solyc02g030230		ec	UDP-ARABINOSE-4-EPIMERASE-RXN,5.1.3.5//EC-5.1.3.2 // EC-4.1.1 // EC-5.1.3.6 // EC-1.1.1.22 // EC-4.1.1.35 // EC-5.1.3.5 // EC-4.2.1.76	EV-COMP	GDP_Man_Dehyd,PF16363.2;Epimerase,PF01370.18;3Beta_HSD,PF01073.16;Polysacc_synt_2,PF02719.12;RmlD_sub_bind,PF04321.14;NAD_binding_4,PF07993.9	Slyc-GM		GM path	2	UDP-sugars interconversion,GM path	UDP-L-arabinose biosynthesis I (from UDP-xylose),GM path
XP_004231751	1	SOLYC02G094430	Solyc02g094430.2.1			ec	2.3.1.20//EC-2.7.1.174 // EC-2.3.1 // EC-2.3.1.158 // EC-2.3.1.51 // EC-2.3.1.15 // EC-2.3.1.20 // EC-3.1.3.4	EV-COMP	Hydrolase_4,PF12146.5;DAGAT,PF03982.10;Abhydrolase_6,PF12697.4	Slyc-GM		GM path	1	triacylglycerol biosynthesis,GM path
XP_004231791	1	SOLYC02G093990	Solyc02g093990.2.1	Solyc02g093990		ec	ADENYL-KIN-RXN,2.7.4.3//EC-2.7.4.6 // EC-1.17.4.1 // EC-3.6.3.14 // EC-2.7.4.3 // EC-4.3.2.2 // EC-6.3.4.4 // EC-2.7.4.8 // EC-6.3.5.2 // EC-1.1.1.205 // EC-3.5.4.10 // EC-2.1.2.3 // EC-6.3.2.6 // EC-4.1.1.21 // EC-6.3.3.1 // EC-6.3.5.3 // EC-2.1.2.2 // EC-6.3.4.13 // EC-2.4.2.14	EV-COMP	ADK,PF00406.19	Slyc-GM		GM path	3	superpathway of adenosine nucleotides de novo biosynthesis I,GM path	superpathway of purine nucleotides de novo biosynthesis I,GM path	adenosine ribonucleotides de novo biosynthesis,GM path
XP_004231802	1	SOLYC02G093830	Solyc02g093830.2.1			ec	1.1.1.49//EC-1.1.1.44 // EC-1.1.1.49 // EC-1.1.1.351 // EC-3.1.1.31 // EC-5.3.1.6 // EC-5.1.3.1 // EC-2.2.1.1 // EC-2.2.1.2	EV-COMP	G6PD_C,PF02781.13;G6PD_N,PF00479.19	Slyc-GM		GM path	2	pentose phosphate pathway (oxidative branch) I,GM path	pentose phosphate pathway,GM path
XP_004231822	1	SOLYC02G093640	Solyc02g093640.2.1	Solyc02g093640		ec	1.1.1.330//EC-4.2.1.134 // EC-1.3.1.93 // EC-1.1.1.330 // EC-2.3.1.199	EV-COMP	adh_short,PF00106.22;adh_short_C2,PF13561.3;KR,PF08659.7	Slyc-GM		GM path	2	very long chain fatty acid biosynthesis I,GM path	very long chain fatty acid biosynthesis II,GM path
XP_004231840	1	SOLYC02G093440	Solyc02g093440.2.1	Solyc02g093440		ec	GLUCURONOKINASE-RXN,2.7.1.43//EC-2.7.7.44 // EC-2.7.1.43 // EC-1.13.99.1	EV-COMP	GHMP_kinases_N,PF00288.23	Slyc-GM		GM path	1	UDP-&alpha;-D-glucuronate biosynthesis (from myo-inositol),GM path
XP_004231889	1	SOLYC02G092840	Solyc02g092840.1.1	Solyc02g092840		ec	RXN-12417,RXN-9462//EC-2.4.1.168 // EC-2.4.2.39 // EC-2.4.1	EV-COMP	Exostosin,PF03016.12	Slyc-GM		GM path	1	xyloglucan biosynthesis,GM path
XP_004231891	1	SOLYC02G092820	Solyc02g092820.2.1	Solyc02g092820		ec	RXN-10429,RXN-10430,RXN-2947,RXN-2946,RXN-9084,RXN-9083,RXN-10433,RXN-10431,RXN-10432//EC-6.3 // EC-2.4.1	EV-COMP	GH3,PF03321.10	Slyc-GM		GM path	2	indole-3-acetate degradation VI,GM path	indole-3-acetyl-amide conjugate biosynthesis,GM path
XP_004231928	1	SOLYC02G092410	Solyc02g092410.2.1	Solyc02g092410		ec	2.7.1.25//EC-2.7.1.25 // EC-2.7.7.4	EV-COMP	APS_kinase,PF01583.17	Slyc-GM		GM path	1	sulfate activation for sulfonation,GM path
XP_004231932	1	SOLYC02G092270	Solyc02g092270.2.1	Solyc02g092270		ec	NADH-DEHYDROG-A-RXN//EC-1.3.5.1 // EC-1.9.3.1 // EC-1.6.5.3 // EC-1.10.2.2 // EC-3.1.3 // EC-2.7.1.86 // EC-2.7.1.23 // EC-1.6.1.2 // EC-1.6.1.3 // EC-1.6.1.1 // EC-1.10.3.11	EV-COMP	ETC_C1_NDUFA4,PF04800.9	Slyc-GM		GM path	3	aerobic respiration I (cytochrome c),GM path	NAD/NADH phosphorylation and dephosphorylation,GM path	aerobic respiration III (alternative oxidase pathway),GM path
XP_004231933	1	SOLYC02G092260	Solyc02g092260.2.1	Solyc02g092260		ec	N-ACETYLTRANSFER-RXN,2.3.1.1//EC-3.5.1.16 // EC-2.6.1.11 // EC-1.2.1.38 // EC-2.7.2.8 // EC-2.3.1.1 // EC-6.3.5.5 // EC-2.1.3.3 // EC-4.3.2.1 // EC-6.3.4.5 // EC-2.3.1.35	EV-COMP	Acetyltransf_1,PF00583.22;Acetyltransf_7,PF13508.4;AA_kinase,PF00696.25	Slyc-GM		GM path	3	arginine biosynthesis I (via L-ornithine),GM path	arginine biosynthesis II (acetyl cycle),GM path	ornithine biosynthesis,GM path
XP_004231939	1	SOLYC02G092210	Solyc02g092210.1.1	Solyc02g092210		ec	2.4.1.169-RXN,2.4.2.39,RXN-12415,2.4.2.39-RXN//EC-2.4.1.168 // EC-2.4.2.39 // EC-2.4.1	EV-COMP	Glyco_transf_34,PF05637.9	Slyc-GM		GM path	1	xyloglucan biosynthesis,GM path
XP_004231952	1	SOLYC02G091970	Solyc02g091970.2.1	Solyc02g091970	BCAT3	ec	2.6.1.42//EC-1.3.8.4 // EC-4.1.3.4 // EC-4.2.1.18 // EC-6.4.1.4 // EC-1.2.1 // EC-2.6.1.6 // EC-2.6.1.42 // EC-2.3.3.13 // EC-3.5.99 // EC-2.2.1.6 // EC-1.1.1.86 // EC-4.2.1.9	EV-COMP	Aminotran_4,PF01063.16	Slyc-GM		GM path	3	leucine degradation I,GM path	leucine biosynthesis,GM path	superpathway of leucine, and isoleucine biosynthesis
XP_004231957	1	SOLYC02G091900	Solyc02g091900.2.1	Solyc02g091900		ec	RXN0-308,2.8.1.6,2.8.1.7//EC-2.8.1.7 // EC-2.6.1.62 // EC-2.8.1.6 // EC-6.3.3.3 // EC-2.8.1.11 // EC-2.7.7.80 // EC-2.10.1.1 // EC-2.7.7.75 // EC-2.8.1.12 // EC-4.1.99.18	EV-COMP	Aminotran_5,PF00266.16;Aminotran_5,PF00266.16	Slyc-GM		GM path	3	alanine biosynthesis III,GM path	biotin biosynthesis from 8-amino-7-oxononanoate I,GM path	molybdenum cofactor biosynthesis,GM path
XP_004231959	1	SOLYC02G091880	Solyc02g091880.2.1	Solyc02g091880		ec	CYTOCHROME-C-OXIDASE-RXN//EC-1.3.5.1 // EC-1.9.3.1 // EC-1.6.5.3 // EC-1.10.2.2	EV-COMP	COX6A,PF02046.12	Slyc-GM		GM path	1	aerobic respiration I (cytochrome c),GM path
XP_004231963	1	SOLYC02G091830	Solyc02g091830.2.1	Solyc02g091830		ec	GLUCOKIN-RXN,FRUCTOKINASE-RXN//EC-2.7.1.4 // EC-5.1.3.15 // EC-2.7.1.2 // EC-2.7.1.1 // EC-5.3.1.9 // EC-3.2.1.26 // EC-5.1.3.3 // EC-3.2.1.28 // EC-1.1.5.2 // EC-3.1.1.17 // EC-5.4.2.5 // EC-5.4.2.2 // EC-3.1.3.10 // EC-2.7.7.9 // EC-2.4.1.1 // EC-2.4.1.25 // EC-3.1.3.24 // EC-2.4.1.14	EV-COMP	Hexokinase_2,PF03727.13;Hexokinase_1,PF00349.18	Slyc-GM		GM path	4	sucrose degradation III (sucrose invertase),GM path	trehalose degradation II (trehalase),GM path	glucose and glucose-1-phosphate degradation,GM path	sucrose biosynthesis II,GM path
XP_004231981	1	SOLYC02G091560	Solyc02g091560.2.1	Solyc02g091560		ec	2.1.2.1//EC-2.1.2.1 // EC-2.6.1.45 // EC-1.1.1.29 // EC-2.6.1.4 // EC-2.7.1.31 // EC-1.1.3 // EC-3.1.3.18 // EC-4.1.1 // EC-4.1.2.48 // EC-4.1.2.5 // EC-6.3.4.3 // EC-6.3.2.17 // EC-2.1.1.45 // EC-1.5.1.5 // EC-3.5.4.9 // EC-2.1.1.13 // EC-1.5.1.20 // EC-6.3.3.2 // EC-1.5.1.3	EV-COMP	SHMT,PF00464.16	Slyc-GM		GM path	4	photorespiration,GM path	glycine biosynthesis,GM path	folate polyglutamylation,GM path	folate transformations II,GM path
XP_004232015	1	SOLYC02G091130	Solyc02g091130.2.1	Solyc02g091130		ec	3.6.3.14//EC-2.7.4.6 // EC-1.17.4.1 // EC-3.6.3.14 // EC-2.7.4.3 // EC-4.3.2.2 // EC-6.3.4.4 // EC-2.7.4.8 // EC-6.3.5.2 // EC-1.1.1.205 // EC-3.5.4.10 // EC-2.1.2.3 // EC-6.3.2.6 // EC-4.1.1.21 // EC-6.3.3.1 // EC-6.3.5.3 // EC-2.1.2.2 // EC-6.3.4.13 // EC-2.4.2.14	EV-COMP	ATP-synt_ab,PF00006.22;ATP-synt_ab_N,PF02874.20;Synthase_beta,PF11421.5	Slyc-GM		GM path	3	superpathway of adenosine nucleotides de novo biosynthesis I,GM path	superpathway of purine nucleotides de novo biosynthesis I,GM path	adenosine ribonucleotides de novo biosynthesis,GM path
XP_004232026	1	SOLYC02G090930	Solyc02g090930.2.1	Solyc02g090930		ec	3.1.1.3//EC-3.1.1.79 // EC-3.1.1.34 // EC-3.1.1.23 // EC-3.1.1.3	EV-COMP	Lipase_3,PF01764.22	Slyc-GM		GM path	1	triacylglycerol degradation,GM path
XP_004232046	1	SOLYC02G090540	Solyc02g090540.2.1			ec	1.1.1.102//EC-2.7.1.91 // EC-2.4.1 // EC-2.7.1.138 // EC-1.14.13 // EC-2.7.1 // EC-2.4.1.80 // EC-2.3.1 // EC-1.14.13.169 // EC-2.3.1.50 // EC-1.1.1.102	EV-COMP	adh_short,PF00106.22;adh_short_C2,PF13561.3	Slyc-GM		GM path	1	sphingolipid biosynthesis (plants),GM path
XP_004232051	1	SOLYC02G090490	Solyc02g090490.2.1	Solyc02g090490		ec	PHOSPHOLIPASE-A2-RXN//EC-2.3.1.23 // EC-3.1.1.32 // EC-6.2.1.3 // EC-3.1.1.4 // EC-2.3.1.158 // EC-3.1.4.11 // EC-3.1.4.3 // EC-3.1.4.4	EV-COMP	Patatin,PF01734.19	Slyc-GM		GM path	3	phosphatidylcholine acyl editing,GM path	phospholipid remodeling (phosphatidylcholine,PWY-7416	phospholipases,GM path
XP_004232068	1	SOLYC02G090210	Solyc02g090210.2.1	Solyc02g090210		ec	3.1.1.3//EC-3.1.1.79 // EC-3.1.1.34 // EC-3.1.1.23 // EC-3.1.1.3	EV-COMP	Lipase_GDSL,PF00657.19	Slyc-GM		GM path	1	triacylglycerol degradation,GM path
XP_004232080	1	SOLYC02G090010	Solyc02g090010.1.1	Solyc02g090010		ec	RXN-8342//EC-2.8.1.7 // EC-2.8.1.11 // EC-2.7.7.80 // EC-2.10.1.1 // EC-2.7.7.75 // EC-2.8.1.12 // EC-4.1.99.18	EV-COMP	ThiS,PF02597.17	Slyc-GM		GM path	1	molybdenum cofactor biosynthesis,GM path
XP_004232091	2	SOLYC02G089880	Solyc02g089880.2.1	Solyc02g089880		ec	2.4.1.43,2.4.1.43-RXN//EC-2.1.1 // EC-2.4.1.43	EV-COMP	Glyco_transf_8,PF01501.17	Slyc-GM		GM path	1	homogalacturonan biosynthesis,GM path
XP_004232095	1	SOLYC02G089860	Solyc02g089860.1.1	Solyc02g089860		ec	2.3.1.199//EC-4.2.1.134 // EC-1.3.1.93 // EC-1.1.1.330 // EC-2.3.1.199	EV-COMP	ELO,PF01151.15	Slyc-GM		GM path	1	very long chain fatty acid biosynthesis I,GM path
XP_004232109	1	SOLYC02G089640	Solyc02g089640.2.1	Solyc02g089640		ec	RXN-12419,2.4.2.39//EC-2.4.1.12 // EC-2.4.1.168 // EC-2.4.2.39 // EC-2.4.1	EV-COMP	Glyco_tranf_2_3,PF13641.3;Glyco_trans_2_3,PF13632.3;Glycos_transf_2,PF00535.23;Glyco_transf_21,PF13506.3	Slyc-GM		GM path	2	cellulose biosynthesis,GM path	xyloglucan biosynthesis,GM path
XP_004232110	1	SOLYC02G089620	Solyc02g089620.2.1	Solyc02g089620		ec	1.5.5.2//EC-1.5.5.2 // EC-1.2.1.88 // EC-2.6.1.13 // EC-2.3.1 // EC-3.5.3.1	EV-COMP	Pro_dh,PF01619.15	Slyc-GM		GM path	2	proline degradation,GM path	L-N&delta;-acetylornithine biosynthesis,GM path
XP_004232111	1	SOLYC02G089630	Solyc02g089630.2.1	Solyc02g089630		ec	1.5.5.2//EC-1.5.5.2 // EC-1.2.1.88 // EC-2.6.1.13 // EC-2.3.1 // EC-3.5.3.1	EV-COMP	Pro_dh,PF01619.15	Slyc-GM		GM path	2	proline degradation,GM path	L-N&delta;-acetylornithine biosynthesis,GM path
XP_004232120	1	SOLYC02G089440	Solyc02g089440.2.1	Solyc02g089440		ec	2.4.1.43,2.4.1.43-RXN//EC-2.1.1 // EC-2.4.1.43	EV-COMP	Glyco_transf_8,PF01501.17	Slyc-GM		GM path	1	homogalacturonan biosynthesis,GM path
XP_004232153	1	SOLYC02G089060	Solyc02g089060.2.1	Solyc02g089060		ec	RXN-11669,RXN-13248,3-OXOLAURATE-DECARBOXYLASE-RXN,RXN-15283//EC-4.1.1 // EC-3.1.2 // EC-1.1.1.35 // EC-4.2.1.17 // EC-1.3.3.6 // EC-6.2.1.2 // EC-4.1.1.56	EV-COMP	Abhydrolase_6,PF12697.4;Abhydrolase_1,PF00561.17;Hydrolase_4,PF12146.5	Slyc-GM		GM path	2	methyl ketone biosynthesis,GM path	2-methylketone biosynthesis,SM-GM path
XP_004232174	1	SOLYC02G088690	Solyc02g088690.2.1	Solyc02g088690		ec	1.1.1.22//EC-1.1.1.22 // EC-5.4.2.5 // EC-5.4.2.2 // EC-5.1.3.15 // EC-2.7.7.9 // EC-3.1.1.17 // EC-3.2.1 // EC-1.1.1.19 // EC-1.1.1.365 // EC-5.1.3.6 // EC-5.4.99.9 // EC-5.1.3.2 // EC-2.7.7.13 // EC-5.4.2.8 // EC-5.3.1.8 // EC-5.3.1.9 // EC-1.1.1.271 // EC-4.2.1.47 // EC-4.1.1 // EC-4.1.1.35 // EC-5.1.3.5 // EC-4.2.1.76	EV-COMP	UDPG_MGDP_dh_N,PF03721.11;UDPG_MGDP_dh,PF00984.16	Slyc-GM		GM path	7	UDP-&alpha;-D-glucuronate biosynthesis (from UDP-glucose),GM path	L-ascorbate biosynthesis IV,GM path	L-ascorbate biosynthesis V,GM path	superpathway of UDP-glucose-derived O-antigen building blocks biosynthesis,GM path	colanic acid building blocks biosynthesis,GM path	UDP-sugars interconversion,GM path	UDP-D-xylose biosynthesis,GM path
XP_004232177	1	SOLYC02G088630	Solyc02g088630.2.1	Solyc02g088630		ec	2.4.1.43,2.4.1.43-RXN//EC-2.1.1 // EC-2.4.1.43	EV-COMP	Glyco_transf_8,PF01501.17	Slyc-GM		GM path	1	homogalacturonan biosynthesis,GM path
XP_004232219	1	SOLYC02G088000	Solyc02g088000.2.1	Solyc02g088000		ec	2.4.1.21//EC-3.2.1.68 // EC-2.4.1.242 // EC-2.4.1.18 // EC-2.4.1.1 // EC-5.1.3.15 // EC-2.4.1.21 // EC-2.7.7.27 // EC-5.4.2.5 // EC-5.4.2.2 // EC-5.3.1.9	EV-COMP	Glyco_transf_5,PF08323.8;Glycos_transf_1,PF00534.17;Glyco_trans_1_4,PF13692.3	Slyc-GM		GM path	1	starch biosynthesis,GM path
XP_004232258	1	SOLYC02G087350	Solyc02g087350.1.1	Solyc02g087350		ec	2.4.1.43,2.4.1.43-RXN//EC-2.1.1 // EC-2.4.1.43	EV-COMP	Glyco_transf_8,PF01501.17	Slyc-GM		GM path	1	homogalacturonan biosynthesis,GM path
XP_004232268	1	SOLYC02G087240	Solyc02g087240.2.1	Solyc02g087240		ec	1.6.99.3,1.6.5.3//EC-1.3.5.1 // EC-1.9.3.1 // EC-1.6.5.3 // EC-1.10.2.2 // EC-3.1.3 // EC-2.7.1.86 // EC-2.7.1.23 // EC-1.6.1.2 // EC-1.6.1.3 // EC-1.6.1.1 // EC-1.10.3.11	EV-COMP	Complex1_51K,PF01512.14;NADH_4Fe-4S,PF10589.6;SLBB,PF10531.6	Slyc-GM		GM path	3	aerobic respiration I (cytochrome c),GM path	NAD/NADH phosphorylation and dephosphorylation,GM path	aerobic respiration III (alternative oxidase pathway),GM path
XP_004232281	1	SOLYC02G087110	Solyc02g087110.2.1	Solyc02g087110		ec	RXN-4121//EC-1.2.1.3 // EC-1.13.11	EV-COMP	An_peroxidase,PF03098.12	Slyc-GM		GM path	1	fatty acid &alpha;-oxidation I,GM path
XP_004232313	1	SOLYC02G086610	Solyc02g086610.2.1	Solyc02g086610		ec	1.1.1.42//EC-1.1.1.42 // EC-6.3.1.2 // EC-1.4.7.1 // EC-1.1.1.41 // EC-2.3.3.16 // EC-2.3.3.1 // EC-4.1.1.31 // EC-2.7.9.1	EV-COMP	Iso_dh,PF00180.17	Slyc-GM		GM path	1	glutamine biosynthesis III,GM path
XP_004232317	1	SOLYC02G086560	Solyc02g086560.2.1	Solyc02g086560		ec	SIROHEME-FERROCHELAT-RXN//EC-4.99.1.4 // EC-1.3.1.76	EV-COMP	CbiX,PF01903.14	Slyc-GM		GM path	1	siroheme biosynthesis,GM path
XP_004232319	1	SOLYC02G086530	Solyc02g086530.2.1	Solyc02g086530		ec	2.4.1.82//EC-2.4.1.67 // EC-2.4.1.82 // EC-2.4.1.123	EV-COMP	Raffinose_syn,PF05691.9	Slyc-GM		GM path	1	stachyose biosynthesis,GM path
XP_004232355	1	SOLYC02G086050	Solyc02g086050.2.1	Solyc02g086050		ec	RXN1F-155//EC-5.3.99.9 // EC-5.2.1 // EC-1.13.11.51 // EC-1.2.3.14 // EC-1.1.1.288	EV-COMP	DUF4281,PF14108.3	Slyc-GM		GM path	2	abscisic acid biosynthesis,GM path
XP_004232356	1	SOLYC02G085950	Solyc02g085950.2.1	Solyc02g085950		ec	4.1.1.39//EC-5.3.1.6 // EC-2.7.1.19 // EC-5.1.3.1 // EC-3.1.3.37 // EC-2.2.1.1 // EC-3.1.3.11 // EC-4.1.2 // EC-4.1.2.13 // EC-5.3.1.1 // EC-1.2.1.13 // EC-2.7.2.3 // EC-4.1.1.39 // EC-1.10.9.1 // EC-1.18.1.2 // EC-1.97.1.12 // EC-1.10.3.9	EV-COMP	RuBisCO_small,PF00101.17;RbcS,PF12338.5	Slyc-GM		GM path	2	oxygenic photosynthesis,GM path	Calvin-Benson-Bassham cycle,GM path
XP_004232364	1	SOLYC02G085870	Solyc02g085870.2.1	Solyc02g085870		ec	2.3.1.199//EC-4.2.1.134 // EC-1.3.1.93 // EC-1.1.1.330 // EC-2.3.1.199	EV-COMP	FAE1_CUT1_RppA,PF08392.9;ACP_syn_III_C,PF08541.7;Chal_sti_synt_C,PF02797.12	Slyc-GM		GM path	2	very long chain fatty acid biosynthesis I,GM path	very long chain fatty acid biosynthesis II,GM path
XP_004232365	1	SOLYC02G085850, SOLYC02G085860	Solyc02g085850.1.1			ec	2.4.1.267//EC-2.4.1.117 // EC-2.4.1.83 // EC-2.4.1.256 // EC-2.4.1.265 // EC-2.4.1.267 // EC-2.4.1.261 // EC-2.4.1.260 // EC-2.4.1.259 // EC-2.4.1.258 // EC-2.4.1.131 // EC-2.4.1.132 // EC-2.4.1.257 // EC-2.4.1.142 // EC-2.4.1.141 // EC-2.7.8.15	EV-COMP	Alg6_Alg8,PF03155.12	Slyc-GM		GM path	1	dolichyl-diphosphooligosaccharide biosynthesis,GM path
XP_004232388	1	SOLYC02G085520	Solyc02g085520.2.1	Solyc02g085520		ec	6.3.4.4//EC-2.7.4.6 // EC-1.17.4.1 // EC-3.6.3.14 // EC-2.7.4.3 // EC-4.3.2.2 // EC-6.3.4.4 // EC-2.7.4.8 // EC-6.3.5.2 // EC-1.1.1.205 // EC-3.5.4.10 // EC-2.1.2.3 // EC-6.3.2.6 // EC-4.1.1.21 // EC-6.3.3.1 // EC-6.3.5.3 // EC-2.1.2.2 // EC-6.3.4.13 // EC-2.4.2.14	EV-COMP	Adenylsucc_synt,PF00709.18	Slyc-GM		GM path	3	superpathway of adenosine nucleotides de novo biosynthesis I,GM path	superpathway of purine nucleotides de novo biosynthesis I,GM path	adenosine ribonucleotides de novo biosynthesis,GM path
XP_004232400	1	SOLYC02G085350	Solyc02g085350.2.1	Solyc02g085350		ec	1.3.5.1,SUCCINATE-DEHYDROGENASE-UBIQUINONE-RXN//EC-1.3.5.1 // EC-1.9.3.1 // EC-1.6.5.3 // EC-1.10.2.2 // EC-1.2.1 // EC-1.1.1.38 // EC-1.1.1.39 // EC-1.1.1.41 // EC-2.3.3.16 // EC-2.3.3.1 // EC-6.2.1.5 // EC-4.2.1.2 // EC-1.1.1.37 // EC-1.2.1.9 // EC-2.7.1.40 // EC-4.2.1.11 // EC-5.4.2.12 // EC-2.7.2.3 // EC-1.2.1.12 // EC-5.3.1.1 // EC-4.1.2.13 // EC-2.7.1.90 // EC-2.7.1.11 // EC-1.2.4.1 // EC-1…	EV-COMP	FAD_binding_2,PF00890.21;Succ_DH_flav_C,PF02910.17	Slyc-GM		GM path	5	aerobic respiration I (cytochrome c),GM path	TCA cycle variation V (plant),GM path	TCA cycle II (plants and fungi),GM path	superpathway of cytosolic glycolysis (plants),PWY-5464	aerobic respiration III (alternative oxidase pathway),GM path
XP_004232424	1	SOLYC02G085040	Solyc02g085040.2.1	Solyc02g085040		ec	NADH-DEHYDROG-A-RXN//EC-1.3.5.1 // EC-1.9.3.1 // EC-1.6.5.3 // EC-1.10.2.2 // EC-3.1.3 // EC-2.7.1.86 // EC-2.7.1.23 // EC-1.6.1.2 // EC-1.6.1.3 // EC-1.6.1.1 // EC-1.10.3.11	EV-COMP	Hexapep,PF00132.21;Hexapep,PF00132.21;Hexapep,PF00132.21;Hexapep_2,PF14602.3;Hexapep_2,PF14602.3	Slyc-GM		GM path	3	aerobic respiration I (cytochrome c),GM path	NAD/NADH phosphorylation and dephosphorylation,GM path	aerobic respiration III (alternative oxidase pathway),GM path
XP_004232428	1	SOLYC02G084970	Solyc02g084970.2.1	Solyc02g084970		ec	RXNQT-4395,3.1.3.4//EC-2.7.1.174 // EC-2.3.1 // EC-2.3.1.158 // EC-2.3.1.51 // EC-2.3.1.15 // EC-2.3.1.20 // EC-3.1.3.4	EV-COMP	PAP2,PF01569.18	Slyc-GM		GM path	1	triacylglycerol biosynthesis,GM path
XP_004232430	1	SOLYC02G084930	Solyc02g084930.2.1	Solyc02g084930		ec	RXN1F-160,1.14.13.79-RXN,RXN1F-161 // EC-4.2.3.19 // EC-5.5.1.13	EV-COMP	p450,PF00067.19	Slyc-GM		GM path	3	GA<sub>12</sub> biosynthesis,GM path	superpathway of gibberellin GA<sub>12</sub> biosynthesis,GM path
XP_004232446	1	SOLYC02G084740	Solyc02g084740.2.1			ec	RXN-777,RXN-11531,1.14.13.112,RXN-11529,RXN-11530,RXN-11101,RXN-719//EC-1.14.13 // EC-1.14 // EC-1.1 // EC-1.3.1 // EC-1.1.1 // EC-5.3.3.1 // EC-1.14.13.112	EV-COMP	p450,PF00067.19	Slyc-GM		GM path	3	brassinosteroid biosynthesis I,GM path	brassinosteroid biosynthesis II,GM path	superpathway of C28 brassinosteroid biosynthesis,GM path
XP_004232463	1	SOLYC02G084440	Solyc02g084440.2.1	Solyc02g084440		ec	4.1.2.13//EC-5.3.1.6 // EC-2.7.1.19 // EC-5.1.3.1 // EC-3.1.3.37 // EC-2.2.1.1 // EC-3.1.3.11 // EC-4.1.2 // EC-4.1.2.13 // EC-5.3.1.1 // EC-1.2.1.13 // EC-2.7.2.3 // EC-4.1.1.39 // EC-1.10.9.1 // EC-1.18.1.2 // EC-1.97.1.12 // EC-1.10.3.9 // EC-1.1.1.37 // EC-1.1.1.41 // EC-1.3.5.1 // EC-2.3.3.16 // EC-2.3.3.1 // EC-6.2.1.5 // EC-4.2.1.2 // EC-1.2.1.9 // EC-2.7.1.40 // EC-4.2.1.11 // EC-5.4.2.12…	EV-COMP	Glycolytic,PF00274.16	Slyc-GM		GM path	7	oxygenic photosynthesis,GM path	Calvin-Benson-Bassham cycle,GM path	superpathway of cytosolic glycolysis (plants),PWY-5464	glycolysis IV (plant cytosol),GM path	glycolysis I (from glucose 6-phosphate),GM path	gluconeogenesis I,GM path	sucrose biosynthesis I (from photosynthesis),GM path
XP_004232477	1	SOLYC02G084210	Solyc02g084210.1.1	Solyc02g084210		ec	4.2.1.47//EC-1.1.1.22 // EC-5.4.2.5 // EC-5.4.2.2 // EC-5.1.3.15 // EC-2.7.7.9 // EC-2.7.7.13 // EC-5.4.2.8 // EC-5.3.1.8 // EC-5.3.1.9 // EC-1.1.1.271 // EC-4.2.1.47 // EC-5.1.3.2	EV-COMP	GDP_Man_Dehyd,PF16363.2;Epimerase,PF01370.18	Slyc-GM		GM path	2	colanic acid building blocks biosynthesis,GM path	GDP-L-fucose biosynthesis I (from GDP-D-mannose),GM path
XP_004232495	1	SOLYC02G083810	Solyc02g083810.2.1	Solyc02g083810		ec	1.18.1.2//EC-5.3.1.6 // EC-2.7.1.19 // EC-5.1.3.1 // EC-3.1.3.37 // EC-2.2.1.1 // EC-3.1.3.11 // EC-4.1.2 // EC-4.1.2.13 // EC-5.3.1.1 // EC-1.2.1.13 // EC-2.7.2.3 // EC-4.1.1.39 // EC-1.10.9.1 // EC-1.18.1.2 // EC-1.97.1.12 // EC-1.10.3.9	EV-COMP	NAD_binding_1,PF00175.18	Slyc-GM		GM path	2	oxygenic photosynthesis,GM path	photosynthesis light reactions,GM path
XP_004232504	1	SOLYC02G083630	Solyc02g083630.2.1	Solyc02g083630		ec	1.11.1.11//EC-1.11.1.11 // EC-1.6.5 // EC-1.8.5.1	EV-COMP	peroxidase,PF00141.20	Slyc-GM		GM path	2	L-ascorbate degradation V,GM path	ascorbate glutathione cycle,GM path
XP_004232505	1	SOLYC02G083620	Solyc02g083620.2.1	Solyc02g083620		ec	1.11.1.11//EC-1.11.1.11 // EC-1.6.5 // EC-1.8.5.1	EV-COMP	peroxidase,PF00141.20	Slyc-GM		GM path	2	L-ascorbate degradation V,GM path	ascorbate glutathione cycle,GM path
XP_004232528	1	SOLYC02G083340	Solyc02g083340.2.1	Solyc02g083340		ec	3.1.4.4//EC-3.1.4.11 // EC-2.7.4 // EC-3.1.4.4 // EC-3.1.3.81 // EC-2.7.1.107 // EC-2.7.8.2 // EC-2.7.7.15 // EC-3.1.4.3 // EC-3.1.1.32 // EC-3.1.1.4 // EC-2.1.1 // EC-3.1.3.75 // EC-2.1.1.103 // EC-2.7.1.82 // EC-4.1.1	EV-COMP	PLD_C,PF12357.5;C2,PF00168.27;PLDc,PF00614.19;PLDc,PF00614.19	Slyc-GM		GM path	4	phosphatidate metabolism,PWY-7039	choline biosynthesis III,GM path	phospholipases,GM path	superpathway of choline biosynthesis,GM path
XP_004232549	1	SOLYC02G082910	Solyc02g082910.2.1	Solyc02g082910		ec	6.2.1.1,6.2.1.2//EC-4.1.1 // EC-3.1.2 // EC-1.1.1.35 // EC-4.2.1.17 // EC-1.3.3.6 // EC-6.2.1.2 // EC-2.3.1.23 // EC-3.1.1.32 // EC-6.2.1.3 // EC-3.1.1.4 // EC-2.3.1.16 // EC-6.2.1.1 // EC-1.14.13 // EC-6.2.1 // EC-1.14.19.6 // EC-2.6.1.18 // EC-1.3.8 // EC-1.1.1.59 // EC-3.1.2.4 // EC-4.2.1.116 // EC-6.2.1.17	EV-COMP	AMP-binding,PF00501.25;AMP-binding_C,PF13193.3	Slyc-GM		GM path	8	methyl ketone biosynthesis,GM path	phosphatidylcholine acyl editing,GM path	fatty acid &beta;-oxidation II (peroxisome),GM path	acetate conversion to acetyl-CoA,GM path	sporopollenin precursor biosynthesis,GM path	linoleate biosynthesis I (plants),GM path	fatty acid activation,GM path	&beta;-alanine biosynthesis II,GM path
XP_004232553	1	SOLYC02G082860	Solyc02g082860.2.1	Solyc02g082860		ec	1.1.1.41,ISOCITRATE-DEHYDROGENASE-NAD+-RXN//EC-1.2.1 // EC-1.1.1.38 // EC-1.1.1.39 // EC-1.1.1.41 // EC-1.3.5.1 // EC-2.3.3.16 // EC-2.3.3.1 // EC-6.2.1.5 // EC-4.2.1.2 // EC-1.1.1.37 // EC-1.2.1.9 // EC-2.7.1.40 // EC-4.2.1.11 // EC-5.4.2.12 // EC-2.7.2.3 // EC-1.2.1.12 // EC-5.3.1.1 // EC-4.1.2.13 // EC-2.7.1.90 // EC-2.7.1.11 // EC-1.2.4.1 // EC-1.8.1.4 // EC-2.3.1.12 // EC-1.1.1.42 // EC-6.3.…	EV-COMP	Iso_dh,PF00180.17	Slyc-GM		GM path	4	TCA cycle variation V (plant),GM path	TCA cycle II (plants and fungi),GM path	superpathway of cytosolic glycolysis (plants),PWY-5464	glutamine biosynthesis III,GM path
XP_004232554	1	SOLYC02G082850	Solyc02g082850.2.1	Solyc02g082850		ec	2.3.1.30//EC-2.3.1.30 // EC-2.1.1.14 // EC-4.4.1.8 // EC-2.5.1 // EC-2.5.1.47	EV-COMP	SATase_N,PF06426.11;Hexapep,PF00132.21	Slyc-GM		GM path	2	seleno-amino acid biosynthesis,GM path	cysteine biosynthesis I,GM path
XP_004232556	1	SOLYC02G082830	Solyc02g082830.1.1	Solyc02g082830		ec	PSERTRANSAM-RXN,2.6.1.52//EC-3.1.3.3 // EC-1.1.1.95 // EC-2.6.1.52	EV-COMP	Aminotran_5,PF00266.16	Slyc-GM		GM path	1	serine biosynthesis,GM path
XP_004232594	1	SOLYC02G082250	Solyc02g082250.2.1	Solyc02g082250		ec	1.8.1.9//EC-1.8.1.9	EV-COMP	Pyr_redox_2,PF07992.11;Pyr_redox_3,PF13738.3;Pyr_redox,PF00070.24	Slyc-GM		GM path	1	thioredoxin pathway,GM path
XP_004232599	1	SOLYC02G082200	Solyc02g082200.2.1	Solyc02g082200		ec	1.8.1.9//EC-1.8.1.9	EV-COMP	Glutaredoxin,PF00462.21	Slyc-GM		GM path	1	thioredoxin pathway,GM path
XP_004232600	1	SOLYC02G082190	Solyc02g082190.2.1	Solyc02g082190		ec	6.3.4.2//EC-2.7.4.6 // EC-2.7.4.14 // EC-2.7.4.25 // EC-6.3.4.2 // EC-2.7.4.22 // EC-2.4.2.9 // EC-2.7.1.48 // EC-3.2.2.3 // EC-3.5.4.5 // EC-3.6.1.15 // EC-3.6.1.6 // EC-3.6.1.5 // EC-3.1.3.91 // EC-3.1.3.5 // EC-3.5.1.38 // EC-3.5.1.2 // EC-1.3.5.2 // EC-4.1.1.23 // EC-2.4.2.10 // EC-3.5.2.3 // EC-2.1.3.2 // EC-6.3.5.5 // EC-2.1.1.45 // EC-1.17.4.1 // EC-2.7.4.12 // EC-2.7.4.13 // EC-2.7.4.9 //…	EV-COMP	CTP_synth_N,PF06418.11;GATase,PF00117.25;Peptidase_C26,PF07722.10	Slyc-GM		GM path	9	superpathway of pyrimidine ribonucleosides salvage,GM path	superpathway of pyrimidine nucleobases salvage,GM path	UTP and CTP de novo biosynthesis,GM path	pyrimidine ribonucleotides interconversion,GM path	UTP and CTP dephosphorylation II,GM path	UTP and CTP dephosphorylation I,GM path	glutamine degradation I,GM path	superpathway of pyrimidine ribonucleotides de novo biosynthesis,GM path	superpathway of pyrimidine deoxyribonucleotides de novo biosynthesis,GM path
XP_004232617	1	SOLYC02G081980	Solyc02g081980.2.1			ec	3.6.1.5//EC-2.7.4.14 // EC-3.6.1.15 // EC-3.6.1.6 // EC-3.6.1.5 // EC-2.7.4.22 // EC-2.7.4.6 // EC-6.3.4.2 // EC-3.1.3.91 // EC-3.1.3.5 // EC-2.1.1.45 // EC-1.17.4.1 // EC-2.7.4.12 // EC-2.7.4.13 // EC-2.7.4.9 // EC-3.6.1.19 // EC-3.6.1.23 // EC-1.17.4.2 // EC-3.5.4.13 // EC-1.3.5.2 // EC-4.1.1.23 // EC-2.4.2.10 // EC-3.5.2.3 // EC-2.1.3.2 // EC-6.3.5.5		GDA1_CD39,PF01150.14	Slyc-GM		GM path	6	pyrimidine ribonucleotides interconversion,GM path	UTP and CTP dephosphorylation II,GM path	UTP and CTP dephosphorylation I,GM path	pyrimidine deoxyribonucleotides de novo biosynthesis I,GM path	superpathway of pyrimidine deoxyribonucleotides de novo biosynthesis (E. coli),GM path	superpathway of pyrimidine deoxyribonucleotides de novo biosynthesis,GM path
XP_004232628	1	SOLYC02G081840	Solyc02g081840.2.1			ec	2.7.7.41//EC-1.1.1.94 // EC-2.3.1.15 // EC-2.3.1.51 // EC-2.7.7.41 // EC-3.1.3.27 // EC-2.7.8.5 // EC-2.7.8.1 // EC-2.7.7.14 // EC-2.7.1.82 // EC-4.1.1.65 // EC-2.7.1.32 // EC-2.7.8.2 // EC-2.7.7.15 // EC-2.1.1.103 // EC-2.7.8 // EC-2.1.1.71 // EC-2.7.7.57 // EC-2.7.7 // EC-2.7.8.8 // EC-2.7.8.29 // EC-2.7.8.11	EV-COMP	Mmp37,PF09139.8	Slyc-GM		GM path	4	CDP-diacylglycerol biosynthesis I,GM path	CDP-diacylglycerol biosynthesis II,GM path	phosphatidylglycerol biosynthesis I (plastidic),GM path	phospholipid biosynthesis II,GM path
XP_004232631	1	SOLYC02G081820	Solyc02g081820.2.1	Solyc02g081820		ec	5-NUCLEOTID-RXN,3.1.3.5//EC-2.7.1.48 // EC-2.4.2.9 // EC-3.2.2.3 // EC-3.1.3.5 // EC-1.17.1.4 // EC-3.5.4.15 // EC-3.2.2.1 // EC-3.5.4.3 // EC-3.2.2.2 // EC-1.1.1.205 // EC-3.5.4.17 // EC-3.5.4.6 // EC-3.1.3.91 // EC-3.6.1.15 // EC-3.6.1.6 // EC-6.3.4.2		Hydrolase,PF00702.23;HAD_2,PF13419.3;Hydrolase_like,PF13242.3	Slyc-GM		GM path	7	pyrimidine salvage pathway,GM path	guanosine nucleotides degradation I,GM path	guanosine nucleotides degradation II,GM path	adenosine nucleotides degradation I,GM path	UTP and CTP dephosphorylation I,GM path	superpathway of guanosine nucleotides degradation (plants),GM path	purine nucleotides degradation I (plants),GM path
XP_004232664	1	SOLYC02G081390	Solyc02g081390.2.1	Solyc02g081390		ec	RXN-9015,1.5.3.16,1.5.3.17-RXN//EC-1.5.3.17 // EC-1.5.3.16	EV-COMP	Amino_oxidase,PF01593.21;NAD_binding_8,PF13450.3;FAD_binding_2,PF00890.21;DAO,PF01266.21	Slyc-GM		GM path	1	spermine and spermidine degradation III,GM path
XP_004232698	1	SOLYC02G080810	Solyc02g080810.2.1	Solyc02g080810		ec	2.1.2.10//EC-1.8.1.4 // EC-2.1.2.10 // EC-1.4.4.2	EV-COMP	GCV_T,PF01571.18;GCV_T_C,PF08669.8	Slyc-GM		GM path	1	glycine cleavage,GM path
XP_004232699	1	SOLYC02G080790	Solyc02g080790.2.1	Solyc02g080790		ec	2.5.1.46-RXN,2.5.1.46//EC-1.14.99.29	EV-COMP	DS,PF01916.14	Slyc-GM		GM path	1	hypusine biosynthesis,GM path
XP_004232706	1	SOLYC02G080620	Solyc02g080620.2.1	Solyc02g080620		ec	4.2.1.91,CARBOXYCYCLOHEXADIENYL-DEHYDRATASE-RXN,4.2.1.51//EC-4.2.1.51 // EC-1.13.11.27 // EC-2.6.1.57 // EC-2.6.1 // EC-4.2.1.91 // EC-2.6.1.79 // EC-5.4.99.5 // EC-1.3.1.78	EV-COMP	PDT,PF00800.15	Slyc-GM		GM path	3	phenylalanine biosynthesis (cytosolic,PWY-7432	phenylalanine biosynthesis II,GM path	superpathway of phenylalanine and tyrosine biosynthesis,GM path
XP_004232711	1	SOLYC02G080540	Solyc02g080540.1.1	Solyc02g080540		ec	3.6.3.14//EC-2.7.4.6 // EC-1.17.4.1 // EC-3.6.3.14 // EC-2.7.4.3 // EC-4.3.2.2 // EC-6.3.4.4 // EC-2.7.4.8 // EC-6.3.5.2 // EC-1.1.1.205 // EC-3.5.4.10 // EC-2.1.2.3 // EC-6.3.2.6 // EC-4.1.1.21 // EC-6.3.3.1 // EC-6.3.5.3 // EC-2.1.2.2 // EC-6.3.4.13 // EC-2.4.2.14	EV-COMP	ATP-synt,PF00231.16	Slyc-GM		GM path	3	superpathway of adenosine nucleotides de novo biosynthesis I,GM path	superpathway of purine nucleotides de novo biosynthesis I,GM path	adenosine ribonucleotides de novo biosynthesis,GM path
XP_004232737	1	SOLYC02G080210	Solyc02g080210.2.1	Solyc02g080200		ec	3.1.1.11,3.2.2.22//EC-3.2.1.15 // EC-3.1.1.11	EV-COMP	Pectinesterase,PF01095.16;PMEI,PF04043.12	Slyc-GM		GM path	1	homogalacturonan degradation,GM path
XP_004232800	1	SOLYC02G079100	Solyc02g079100.2.1	Solyc02g079100		ec	2.7.1.26//EC-3.5.4.25 // EC-3.5.4.26 // EC-1.1.1.193 // EC-4.1.99.12 // EC-2.5.1.78 // EC-2.5.1.9 // EC-2.7.7.2 // EC-2.7.1.26	EV-COMP	Flavokinase,PF01687.14;HAD_2,PF13419.3;Hydrolase,PF00702.23;Hydrolase_like,PF13242.3	Slyc-GM		GM path	1	flavin biosynthesis I (bacteria and plants),GM path
XP_004232808	1	SOLYC02G079030	Solyc02g079030.2.1	Solyc02g079030		ec	SPHINGANINE-KINASE-RXN,RXN-11376,2.7.1.91//EC-2.7.1.91 // EC-2.4.1 // EC-2.7.1.138 // EC-1.14.13 // EC-2.7.1 // EC-2.4.1.80 // EC-2.3.1 // EC-1.14.13.169 // EC-2.3.1.50 // EC-1.1.1.102 // EC-3.5.1.23	EV-COMP	DAGK_cat,PF00781.21	Slyc-GM		GM path	2	sphingolipid biosynthesis (plants),GM path	ceramide degradation,GM path
XP_004232812	2	SOLYC02G078990	Solyc02g078990.2.1	Solyc02g078990		ec	NA//EC-2.8.1.1	EV-COMP	Rhodanese,PF00581.17;Rhodanese,PF00581.17	Slyc-GM		GM path	1	thiosulfate disproportionation III (rhodanese),GM path
XP_004232833	2	SOLYC02G078650	Solyc02g078650.2.1	Solyc02g078650		ec	1.10.3.1//EC-1.10.3.1	EV-COMP	PPO1_KFDV,PF12143.5;Tyrosinase,PF00264.17;PPO1_DWL,PF12142.5	Slyc-GM		GM path	1	o-diquinones biosynthesis,GM path
XP_004232859	1	SOLYC02G078410	Solyc02g078410.1.1	Solyc02g078410		ec	RXN-9311//EC-3.1.2.28 // EC-4.1.3.36 // EC-4.2.99.20 // EC-6.2.1.26 // EC-4.2.1.113 // EC-2.2.1.9 // EC-5.4.4.2 // EC-2.5.1.29 // EC-1.3.1 // EC-2.5.1	EV-COMP	4HBT,PF03061.19	Slyc-GM		GM path	2	1,4-dihydroxy-2-naphthoate biosynthesis II, GM path	superpathway of phylloquinol biosynthesis,GM path
XP_004232875	1	SOLYC02G078230	Solyc02g078230.1.1			ec	2.4.1.34//EC-2.4.1.34	EV-COMP	Glucan_synthase,PF02364.12;FKS1_dom1,PF14288.3	Slyc-GM		GM path	1	callose biosynthesis,GM path
XP_004232942	2	SOLYC02G077430	Solyc02g077430.2.1	Solyc02g077430		ec	3.1.1.32//EC-2.3.1.23 // EC-3.1.1.32 // EC-6.2.1.3 // EC-3.1.1.4 // EC-3.1.4.11 // EC-3.1.4.3 // EC-3.1.4.4	EV-COMP	Lipase_3,PF01764.22	Slyc-GM		GM path	2	phosphatidylcholine acyl editing,GM path	phospholipases,GM path
XP_004232943	1	SOLYC02G077420	Solyc02g077420.2.1	Solyc02g077420		ec	3.1.1.32//EC-2.3.1.23 // EC-3.1.1.32 // EC-6.2.1.3 // EC-3.1.1.4 // EC-3.1.4.11 // EC-3.1.4.3 // EC-3.1.4.4	EV-COMP	Lipase_3,PF01764.22	Slyc-GM		GM path	2	phosphatidylcholine acyl editing,GM path	phospholipases,GM path
XP_004232946	1	SOLYC02G077330	Solyc02g077330.2.1	Solyc02g077330		ec	3.1.1.3//EC-3.1.1.79 // EC-3.1.1.34 // EC-3.1.1.23 // EC-3.1.1.3	EV-COMP	Lipase_GDSL,PF00657.19	Slyc-GM		GM path	1	triacylglycerol degradation,GM path
XP_004232952	1	SOLYC02G077240	Solyc02g077240.2.1	Solyc02g077240		ec	4.1.1.1//EC-4.1.1.1 // EC-1.1.1.1		TPP_enzyme_N,PF02776.15;TPP_enzyme_M,PF00205.19;TPP_enzyme_C,PF02775.18	Slyc-GM		GM path	2	pyruvate fermentation to ethanol II,GM path	acetaldehyde biosynthesis I,GM path
XP_004232956	1	SOLYC02G077160	Solyc02g077160.2.1	Solyc02g077160		ec	3.1.1.32//EC-2.3.1.23 // EC-3.1.1.32 // EC-6.2.1.3 // EC-3.1.1.4 // EC-3.1.4.11 // EC-3.1.4.3 // EC-3.1.4.4	EV-COMP	Lipase_3,PF01764.22	Slyc-GM		GM path	2	phosphatidylcholine acyl editing,GM path	phospholipases,GM path
XP_004232957	2	SOLYC02G077110	Solyc02g077110.2.1	Solyc02g077110		ec	3.1.1.32//EC-2.3.1.23 // EC-3.1.1.32 // EC-6.2.1.3 // EC-3.1.1.4 // EC-3.1.4.11 // EC-3.1.4.3 // EC-3.1.4.4	EV-COMP	Lipase_3,PF01764.22	Slyc-GM		GM path	2	phosphatidylcholine acyl editing,GM path	phospholipases,GM path
XP_004232962	1	SOLYC02G077030	Solyc02g077030.2.1	Solyc02g077030		ec	3.1.1.32//EC-2.3.1.23 // EC-3.1.1.32 // EC-6.2.1.3 // EC-3.1.1.4 // EC-3.1.4.11 // EC-3.1.4.3 // EC-3.1.4.4	EV-COMP	Lipase_3,PF01764.22	Slyc-GM		GM path	2	phosphatidylcholine acyl editing,GM path	phospholipases,GM path
XP_004232964	1	SOLYC02G077010	Solyc02g077010.1.1	Solyc02g077010		ec	3.1.1.32//EC-2.3.1.23 // EC-3.1.1.32 // EC-6.2.1.3 // EC-3.1.1.4 // EC-3.1.4.11 // EC-3.1.4.3 // EC-3.1.4.4	EV-COMP	Lipase_3,PF01764.22	Slyc-GM		GM path	2	phosphatidylcholine acyl editing,GM path	phospholipases,GM path
XP_004232990	1	SOLYC02G071610	Solyc02g071610.2.1	Solyc02g071610		ec	3.1.1.3//EC-3.1.1.79 // EC-3.1.1.34 // EC-3.1.1.23 // EC-3.1.1.3	EV-COMP	Lipase_GDSL,PF00657.19	Slyc-GM		GM path	1	triacylglycerol degradation,GM path
XP_004232998	1	SOLYC02G071720	Solyc02g071720.2.1	Solyc02g071720		ec	3.1.1.3//EC-3.1.1.79 // EC-3.1.1.34 // EC-3.1.1.23 // EC-3.1.1.3	EV-COMP	Lipase_GDSL,PF00657.19	Slyc-GM		GM path	1	triacylglycerol degradation,GM path
XP_004233010	2	SOLYC02G071690, SOLYC02G071700	Solyc02g071690.1.1	Solyc02g071700		ec	3.1.1.3//EC-3.1.1.79 // EC-3.1.1.34 // EC-3.1.1.23 // EC-3.1.1.3	EV-COMP	Lipase_GDSL,PF00657.19	Slyc-GM		GM path	1	triacylglycerol degradation,GM path
XP_004233024	1	SOLYC02G072240	Solyc02g072240.2.1	Solyc02g072240		ec	2.4.1.12//EC-2.4.1.12	EV-COMP	Cellulose_synt,PF03552.11;zf-UDP,PF14569.3;Glyco_trans_2_3,PF13632.3	Slyc-GM		GM path	1	cellulose biosynthesis,GM path
XP_004233026	1	SOLYC02G076720	Solyc02g076720.2.1			ec	6.3.5.3//EC-2.7.4.6 // EC-1.17.4.1 // EC-2.7.4.8 // EC-6.3.5.2 // EC-1.1.1.205 // EC-3.6.3.14 // EC-2.7.4.3 // EC-4.3.2.2 // EC-6.3.4.4 // EC-3.5.4.10 // EC-2.1.2.3 // EC-6.3.2.6 // EC-4.1.1.21 // EC-6.3.3.1 // EC-6.3.5.3 // EC-2.1.2.2 // EC-6.3.4.13 // EC-2.4.2.14	EV-COMP	GATase_5,PF13507.3;AIRS_C,PF02769.19;AIRS_C,PF02769.19	Slyc-GM		GM path	2	superpathway of purine nucleotides de novo biosynthesis I,GM path	5-aminoimidazole ribonucleotide biosynthesis I,GM path
XP_004233029	1	SOLYC02G071890	Solyc02g071890.2.1			ec	1.1.1.23//EC-2.4.2.17 // EC-3.5.4.19 // EC-3.6.1.31 // EC-5.3.1.16 // EC-2.4.2 // EC-4.2.1.19 // EC-2.6.1.9 // EC-3.1.3.15	EV-COMP	Histidinol_dh,PF00815.17	Slyc-GM		GM path	1	histidine biosynthesis,GM path
XP_004233058	1	SOLYC02G076760	Solyc02g076760.2.1			ec	5.3.1.24,PRAISOM-RXN//EC-4.1.2.8 // EC-4.2.1.122 // EC-4.1.3.27 // EC-2.4.2.18 // EC-5.3.1.24 // EC-4.1.1.48	EV-COMP	PRAI,PF00697.19	Slyc-GM		GM path	1	tryptophan biosynthesis,GM path
XP_004233105	1	SOLYC02G070790	Solyc02g070790.2.1	Solyc02g070790		ec	RXN-9527,2.3.1.41,RXN-9539,RXN-9516,RXN-9523,3-OXOACYL-ACP-SYNTH-RXN,RXN-9531,RXN-9535//EC-2.3.1.86 // EC-2.3.1.85 // EC-4.2.1.59 // EC-3.1.2.21 // EC-3.1.2.14 // EC-1.3.1.9 // EC-1.1.1.100 // EC-2.3.1.41 // EC-1.14.19.2 // EC-2.3.1.180 // EC-2.3.1.39 // EC-6.4.1.2 // EC-1.3.1.10 // EC-1.3.1.39 // EC-1.3.1.104	EV-COMP	ketoacyl-synt,PF00109.23;Ketoacyl-synt_C,PF02801.19	Slyc-GM		GM path	4	superpathway of fatty acid biosynthesis II (plant),GM path	octanoyl-ACP biosynthesis (mitochondria,PWY-7388	fatty acid elongation -- saturated,GM path	palmitate biosynthesis II (bacteria and plants),GM path
XP_004233153	1	SOLYC02G070050	Solyc02g070050.2.1	Solyc02g070050		ec	RXN-7796//EC-2.7.1.91 // EC-2.4.1 // EC-2.7.1.138 // EC-1.14.13 // EC-2.7.1 // EC-2.4.1.80 // EC-2.3.1 // EC-1.14.13.169 // EC-2.3.1.50 // EC-1.1.1.102	EV-COMP	FA_hydroxylase,PF04116.10	Slyc-GM		GM path	1	sphingolipid biosynthesis (plants),GM path
XP_004233163	1	SOLYC02G069920	Solyc02g069920.2.1	Solyc02g069920		ec	RXN-7614,6.2.1.26,O-SUCCINYLBENZOATE-COA-LIG-RXN//EC-3.1.2.28 // EC-4.1.3.36 // EC-4.2.99.20 // EC-6.2.1.26 // EC-4.2.1.113 // EC-2.2.1.9 // EC-5.4.4.2 // EC-2.5.1.29 // EC-1.3.1 // EC-2.5.1	EV-COMP	AMP-binding,PF00501.25;AMP-binding_C,PF13193.3	Slyc-GM		GM path	2	1,PWY-5791	superpathway of phylloquinol biosynthesis,GM path
XP_004233185	1	SOLYC02G069620	Solyc02g069620.2.1	Solyc02g069620		ec	RIB5PISOM-RXN,5.3.1.6//EC-5.3.1.6 // EC-2.7.1.19 // EC-5.1.3.1 // EC-3.1.3.37 // EC-2.2.1.1 // EC-3.1.3.11 // EC-4.1.2 // EC-4.1.2.13 // EC-5.3.1.1 // EC-1.2.1.13 // EC-2.7.2.3 // EC-4.1.1.39 // EC-1.10.9.1 // EC-1.18.1.2 // EC-1.97.1.12 // EC-1.10.3.9 // EC-2.2.1.2 // EC-1.1.1.44 // EC-1.1.1.49 // EC-1.1.1.351 // EC-3.1.1.31	EV-COMP	Rib_5-P_isom_A,PF06026.11	Slyc-GM		GM path	4	oxygenic photosynthesis,GM path	Calvin-Benson-Bassham cycle,GM path	pentose phosphate pathway (non-oxidative branch),GM path	pentose phosphate pathway,GM path
XP_004233189	1	SOLYC02G069580	Solyc02g069580.2.1			ec	UDP-ARABINOSE-4-EPIMERASE-RXN,5.1.3.5//EC-5.1.3.2 // EC-4.1.1 // EC-5.1.3.6 // EC-1.1.1.22 // EC-4.1.1.35 // EC-5.1.3.5 // EC-4.2.1.76	EV-COMP	GDP_Man_Dehyd,PF16363.2;Epimerase,PF01370.18;3Beta_HSD,PF01073.16;Polysacc_synt_2,PF02719.12;RmlD_sub_bind,PF04321.14;NAD_binding_10,PF13460.3;NAD_binding_4,PF07993.9	Slyc-GM		GM path	2	UDP-sugars interconversion,GM path	UDP-L-arabinose biosynthesis I (from UDP-xylose),GM path
XP_004233198	1	SOLYC02G069460	Solyc02g069460.2.1	Solyc02g069460		ec	RXN490-3650//EC-5.3.1.6 // EC-2.7.1.19 // EC-5.1.3.1 // EC-3.1.3.37 // EC-2.2.1.1 // EC-3.1.3.11 // EC-4.1.2 // EC-4.1.2.13 // EC-5.3.1.1 // EC-1.2.1.13 // EC-2.7.2.3 // EC-4.1.1.39 // EC-1.10.9.1 // EC-1.18.1.2 // EC-1.97.1.12 // EC-1.10.3.9	EV-COMP	PSI_PsaF,PF02507.12	Slyc-GM		GM path	2	oxygenic photosynthesis,GM path	photosynthesis light reactions,GM path
XP_004233199	1	SOLYC02G069450	Solyc02g069450.2.1	Solyc02g069450		ec	RXN490-3650//EC-5.3.1.6 // EC-2.7.1.19 // EC-5.1.3.1 // EC-3.1.3.37 // EC-2.2.1.1 // EC-3.1.3.11 // EC-4.1.2 // EC-4.1.2.13 // EC-5.3.1.1 // EC-1.2.1.13 // EC-2.7.2.3 // EC-4.1.1.39 // EC-1.10.9.1 // EC-1.18.1.2 // EC-1.97.1.12 // EC-1.10.3.9	EV-COMP	PSI_PsaF,PF02507.12	Slyc-GM		GM path	2	oxygenic photosynthesis,GM path	photosynthesis light reactions,GM path
XP_004233241	1	SOLYC02G068740	Solyc02g068740.2.1	Solyc02g068740		ec	GCVMULTI-RXN//EC-2.1.2.1 // EC-2.6.1.45 // EC-1.1.1.29 // EC-2.6.1.4 // EC-2.7.1.31 // EC-1.1.3 // EC-3.1.3.18 // EC-4.1.1 // EC-1.8.1.4 // EC-2.1.2.10 // EC-1.4.4.2 // EC-2.1.1.45 // EC-1.5.1.5 // EC-6.3.4.3 // EC-3.5.4.9 // EC-2.1.1.13 // EC-1.5.1.20 // EC-6.3.3.2 // EC-1.5.1.3	EV-COMP	GCV_H,PF01597.16	Slyc-GM		GM path	3	photorespiration,GM path	glycine cleavage,GM path	folate transformations II,GM path
XP_004233247	1	SOLYC02G068690	Solyc02g068690.2.1	Solyc02g068690		ec	RXN-9589,2.4.2.41//EC-2.4.2.41	EV-COMP	Exostosin,PF03016.12	Slyc-GM		GM path	1	xylogalacturonan biosynthesis,GM path
XP_004233250	1	SOLYC02G068640	Solyc02g068640.2.1	Solyc02g068640		ec	1.5.1.2//EC-3.5.3.1 // EC-2.6.1.13 // EC-1.5.1.2 // EC-2.7.2.11 // EC-1.2.1.41	EV-COMP	P5CR_dimer,PF14748.3;F420_oxidored,PF03807.14;NAD_binding_2,PF03446.12	Slyc-GM		GM path	3	arginine degradation VI (arginase 2 pathway),GM path	proline biosynthesis III,GM path	proline biosynthesis I,GM path
XP_004233254	1	SOLYC02G068530	Solyc02g068530.2.1	Solyc02g068530		ec	RXNQT-4377,2.7.7.23,NAG1P-URIDYLTRANS-RXN,2.7.7.9//EC-2.7.7.9 // EC-2.7.1.6 // EC-2.7.7.12 // EC-3.2.1 // EC-3.2.1.22 // EC-5.1.3.2 // EC-2.7.7.10 // EC-2.7.7.23 // EC-5.4.2.3 // EC-2.3.1.4 // EC-2.6.1.16 // EC-1.1.1.22 // EC-5.4.2.5 // EC-5.4.2.2 // EC-5.1.3.15 // EC-3.1.1.17 // EC-1.1.1.19 // EC-1.1.1.365 // EC-5.1.3.6 // EC-5.4.99.9 // EC-2.7.7.13 // EC-5.4.2.8 // EC-5.3.1.8 // EC-5.3.1.9 // E…	EV-COMP	UDPGP,PF01704.15	Slyc-GM		GM path	9	stachyose degradation,GM path	UDP-N-acetyl-D-glucosamine biosynthesis II,GM path	L-ascorbate biosynthesis IV,GM path	L-ascorbate biosynthesis V,GM path	superpathway of UDP-glucose-derived O-antigen building blocks biosynthesis,GM path	colanic acid building blocks biosynthesis,GM path	UDP-glucose biosynthesis,GM path	sucrose biosynthesis I (from photosynthesis),GM path	sucrose biosynthesis II,GM path
XP_004233264	1	SOLYC02G068430	Solyc02g068430.2.1	Solyc02g068430		ec	2.7.7.15-RXN//EC-2.7.8 // EC-2.7.7 // EC-2.1.1.71 // EC-2.7.7.57 // EC-2.1.1.103 // EC-2.7.8.2 // EC-2.7.7.15 // EC-2.7.1.32 // EC-3.1.4.4 // EC-2.1.1 // EC-3.1.3.75 // EC-2.7.1.82 // EC-4.1.1 // EC-3.1.3.27 // EC-2.7.8.5 // EC-2.7.8.1 // EC-2.7.7.14 // EC-4.1.1.65 // EC-2.3.1.15 // EC-2.3.1.51 // EC-1.1.1.94 // EC-2.7.7.41 // EC-2.7.8.8 // EC-2.7.8.29 // EC-2.7.8.11	EV-COMP	CTP_transf_like,PF01467.23	Slyc-GM		GM path	6	superpathway of phosphatidylcholine biosynthesis,GM path	phosphatidylcholine biosynthesis II,GM path	phosphatidylcholine biosynthesis I,GM path	choline biosynthesis III,GM path	superpathway of choline biosynthesis,GM path	phospholipid biosynthesis II,GM path
XP_004233267	1	SOLYC02G068400	Solyc02g068400.2.1	Solyc02g068400		ec	RXN-2103,3.2.1.15//EC-3.2.1.15 // EC-3.1.1.11	EV-COMP	Pectate_lyase_3,PF12708.4	Slyc-GM		GM path	1	homogalacturonan degradation,GM path
XP_004233270	1	SOLYC02G068380	Solyc02g068380.2.1	Solyc02g068380		ec	3.5.3.9//EC-3.5.3.26 // EC-3.5.3.9 // EC-3.5.2.5 // EC-3.5.1.116 // EC-3.5.1.5 // EC-3.5.3.4	EV-COMP	Peptidase_M20,PF01546.25;M20_dimer,PF07687.11;Peptidase_M28,PF04389.14	Slyc-GM		GM path	3	allantoin degradation to ureidoglycolate II (ammonia producing),GM path	allantoin degradation to glyoxylate II,GM path	superpathway of allantoin degradation in plants,GM path
XP_004233272	1	SOLYC02G068360	Solyc02g068360.2.1	Solyc02g068360		ec	RXN-15066,2.3.1.23,RXN-1641//EC-2.3.1.23 // EC-3.1.1.32 // EC-6.2.1.3 // EC-3.1.1.4 // EC-2.3.1.158 // EC-2.7.1.174 // EC-2.3.1 // EC-2.3.1.51 // EC-2.3.1.15 // EC-2.3.1.20 // EC-3.1.3.4	EV-COMP	Acyltransferase,PF01553.18	Slyc-GM		GM path	3	phosphatidylcholine acyl editing,GM path	phospholipid remodeling (phosphatidylcholine,PWY-7416	triacylglycerol biosynthesis,GM path
XP_004233286	1	SOLYC02G068240	Solyc02g068240.2.1	Solyc02g068240		ec	2.3.1.20//EC-2.7.1.174 // EC-2.3.1 // EC-2.3.1.158 // EC-2.3.1.51 // EC-2.3.1.15 // EC-2.3.1.20 // EC-3.1.3.4	EV-COMP	DAGAT,PF03982.10	Slyc-GM		GM path	1	triacylglycerol biosynthesis,GM path
XP_004233301	1	SOLYC02G068070	Solyc02g068070.2.1	Solyc02g068070		ec	3.1.1.3//EC-3.1.1.79 // EC-3.1.1.34 // EC-3.1.1.23 // EC-3.1.1.3	EV-COMP	Abhydro_lipase,PF04083.13;Abhydrolase_1,PF00561.17;Hydrolase_4,PF12146.5;Esterase,PF00756.17	Slyc-GM		GM path	1	triacylglycerol degradation,GM path
XP_004233311	1	SOLYC02G067930	Solyc02g067930.2.1	Solyc02g067930		ec	1.1.1.8//EC-1.1.5.3 // EC-1.1.1.8	EV-COMP	NAD_Gly3P_dh_N,PF01210.20;NAD_Gly3P_dh_C,PF07479.11	Slyc-GM		GM path	1	glycerol-3-phosphate shuttle,GM path
XP_004233317	1	SOLYC02G067890	Solyc02g067890.2.1			ec	2.1.1.103,RXN-5643//EC-2.7.8 // EC-2.7.7 // EC-2.1.1.71 // EC-2.7.7.57 // EC-2.1.1.103 // EC-2.7.8.2 // EC-2.7.7.15 // EC-2.7.1.32 // EC-3.1.3.75 // EC-2.7.1.82 // EC-4.1.1 // EC-3.1.4.4 // EC-2.1.1 // EC-3.1.3.27 // EC-2.7.8.5 // EC-2.7.8.1 // EC-2.7.7.14 // EC-4.1.1.65 // EC-2.3.1.15 // EC-2.3.1.51 // EC-1.1.1.94 // EC-2.7.7.41 // EC-2.7.8.8 // EC-2.7.8.29 // EC-2.7.8.11	EV-COMP	Methyltransf_29,PF03141.13;Methyltransf_11,PF08241.9	Slyc-GM		GM path	7	superpathway of phosphatidylcholine biosynthesis,GM path	phosphatidylcholine biosynthesis III,GM path	phosphatidylcholine biosynthesis IV,GM path	phosphatidylcholine biosynthesis II,GM path	choline biosynthesis I,GM path	superpathway of choline biosynthesis,GM path	phospholipid biosynthesis II,GM path
XP_004233374	1	SOLYC02G067080	Solyc02g067080.2.1	Solyc02g067080		ec	1.1.1.22//EC-1.1.1.22 // EC-5.4.2.5 // EC-5.4.2.2 // EC-5.1.3.15 // EC-2.7.7.9 // EC-3.1.1.17 // EC-3.2.1 // EC-1.1.1.19 // EC-1.1.1.365 // EC-5.1.3.6 // EC-5.4.99.9 // EC-5.1.3.2 // EC-2.7.7.13 // EC-5.4.2.8 // EC-5.3.1.8 // EC-5.3.1.9 // EC-1.1.1.271 // EC-4.2.1.47 // EC-4.1.1 // EC-4.1.1.35 // EC-5.1.3.5 // EC-4.2.1.76	EV-COMP	UDPG_MGDP_dh_N,PF03721.11;UDPG_MGDP_dh_C,PF03720.12;UDPG_MGDP_dh,PF00984.16	Slyc-GM		GM path	7	UDP-&alpha;-D-glucuronate biosynthesis (from UDP-glucose),GM path	L-ascorbate biosynthesis IV,GM path	L-ascorbate biosynthesis V,GM path	superpathway of UDP-glucose-derived O-antigen building blocks biosynthesis,GM path	colanic acid building blocks biosynthesis,GM path	UDP-sugars interconversion,GM path	UDP-D-xylose biosynthesis,GM path
XP_004233377	1	SOLYC02G067060	Solyc02g067060.2.1	Solyc02g067060		ec	2.4.1.43,2.4.1.43-RXN//EC-2.1.1 // EC-2.4.1.43	EV-COMP	Glyco_transf_8,PF01501.17	Slyc-GM		GM path	1	homogalacturonan biosynthesis,GM path
XP_004233435	1	SOLYC02G065060	Solyc02g065060.2.1	Solyc02g065060		ec	1.1.1.102//EC-2.7.1.91 // EC-2.4.1 // EC-2.7.1.138 // EC-1.14.13 // EC-2.7.1 // EC-2.4.1.80 // EC-2.3.1 // EC-1.14.13.169 // EC-2.3.1.50 // EC-1.1.1.102	EV-COMP	adh_short,PF00106.22;adh_short_C2,PF13561.3	Slyc-GM		GM path	1	sphingolipid biosynthesis (plants),GM path
XP_004233446	1	SOLYC02G064830	Solyc02g064830.2.1	Solyc02g064830		ec	NA//EC-6.3 // EC-2.4.1	EV-COMP	GH3,PF03321.10	Slyc-GM		GM path	2	indole-3-acetate degradation VI,GM path	indole-3-acetyl-amide conjugate biosynthesis,GM path
XP_004233467	1	SOLYC02G063490	Solyc02g063490.2.1	Solyc02g063490		ec	NA//EC-1.2.1 // EC-1.1.1.38 // EC-1.1.1.39 // EC-1.1.1.41 // EC-1.3.5.1 // EC-2.3.3.16 // EC-2.3.3.1 // EC-6.2.1.5 // EC-4.2.1.2 // EC-1.1.1.37 // EC-4.1.3.1 // EC-2.3.3.9 // EC-1.2.1.9 // EC-2.7.1.40 // EC-4.2.1.11 // EC-5.4.2.12 // EC-2.7.2.3 // EC-1.2.1.12 // EC-5.3.1.1 // EC-4.1.2.13 // EC-2.7.1.90 // EC-2.7.1.11 // EC-1.2.4.1 // EC-1.8.1.4 // EC-2.3.1.12 // EC-2.6.1.1 // EC-1.1.1.40 // EC-2.…	EV-COMP	Ldh_1_C,PF02866.15;Ldh_1_N,PF00056.20	Slyc-GM		GM path	6	TCA cycle variation V (plant),GM path	glyoxylate cycle,GM path	TCA cycle II (plants and fungi),GM path	superpathway of cytosolic glycolysis (plants),PWY-5464	aspartate degradation II,GM path	gluconeogenesis I,GM path
XP_004233489	1	SOLYC02G063220	Solyc02g063220.2.1	Solyc02g063220		ec	NA//EC-5.3.1.8 // EC-1.1.1.22 // EC-5.4.2.5 // EC-5.4.2.2 // EC-5.1.3.15 // EC-2.7.7.9 // EC-2.7.7.13 // EC-5.4.2.8 // EC-5.3.1.9 // EC-1.1.1.271 // EC-4.2.1.47 // EC-5.1.3.2 // EC-1.1.1.224 // EC-3.1.3.22 // EC-5.1.3.18 // EC-2.7.7.69 // EC-3.1.3.93 // EC-1.1.1.316 // EC-1.3.2.3	EV-COMP	PMI_typeI,PF01238.18	Slyc-GM		GM path	5	D-mannose degradation,GM path	colanic acid building blocks biosynthesis,GM path	mannitol biosynthesis,GM path	L-ascorbate biosynthesis I (L-galactose pathway),GM path	GDP-mannose biosynthesis,GM path
XP_004233492	1	SOLYC02G063140	Solyc02g063140.2.1	Solyc02g063140		ec	NA//EC-4.2.1.134 // EC-1.3.1.93 // EC-1.1.1.330 // EC-2.3.1.199	EV-COMP	FAE1_CUT1_RppA,PF08392.9;ACP_syn_III_C,PF08541.7;Chal_sti_synt_C,PF02797.12	Slyc-GM		GM path	2	very long chain fatty acid biosynthesis I,GM path	very long chain fatty acid biosynthesis II,GM path
XP_004233493	1	SOLYC02G063150	Solyc02g063150.2.1	Solyc02g063150		ec	NA//EC-5.3.1.6 // EC-2.7.1.19 // EC-5.1.3.1 // EC-3.1.3.37 // EC-2.2.1.1 // EC-3.1.3.11 // EC-4.1.2 // EC-4.1.2.13 // EC-5.3.1.1 // EC-1.2.1.13 // EC-2.7.2.3 // EC-4.1.1.39 // EC-1.10.9.1 // EC-1.18.1.2 // EC-1.97.1.12 // EC-1.10.3.9	EV-COMP	RuBisCO_small,PF00101.17;RbcS,PF12338.5	Slyc-GM		GM path	2	oxygenic photosynthesis,GM path	Calvin-Benson-Bassham cycle,GM path
XP_004233530	1	SOLYC02G062600	Solyc02g062600.2.1	Solyc02g062600		ec	NA//EC-1.3.5.1 // EC-1.9.3.1 // EC-1.6.5.3 // EC-1.10.2.2 // EC-3.1.3 // EC-2.7.1.86 // EC-2.7.1.23 // EC-1.6.1.2 // EC-1.6.1.3 // EC-1.6.1.1 // EC-1.10.3.11	EV-COMP	Hexapep,PF00132.21;Hexapep,PF00132.21;Hexapep,PF00132.21	Slyc-GM		GM path	3	aerobic respiration I (cytochrome c),GM path	NAD/NADH phosphorylation and dephosphorylation,GM path	aerobic respiration III (alternative oxidase pathway),GM path
XP_004233531	1	SOLYC02G062590	Solyc02g062590.2.1	Solyc02g062590		ec	NA//EC-2.4.1.67 // EC-2.4.1.82 // EC-2.4.1.123	EV-COMP	Glyco_transf_8,PF01501.17	Slyc-GM		GM path	1	stachyose biosynthesis,GM path
XP_004233550	1	SOLYC02G062340	Solyc02g062340.2.1	Solyc02g062340		ec	NA//EC-5.3.1.6 // EC-2.7.1.19 // EC-5.1.3.1 // EC-3.1.3.37 // EC-2.2.1.1 // EC-3.1.3.11 // EC-4.1.2 // EC-4.1.2.13 // EC-5.3.1.1 // EC-1.2.1.13 // EC-2.7.2.3 // EC-4.1.1.39 // EC-1.10.9.1 // EC-1.18.1.2 // EC-1.97.1.12 // EC-1.10.3.9 // EC-1.1.1.37 // EC-1.1.1.41 // EC-1.3.5.1 // EC-2.3.3.16 // EC-2.3.3.1 // EC-6.2.1.5 // EC-4.2.1.2 // EC-1.2.1.9 // EC-2.7.1.40 // EC-4.2.1.11 // EC-5.4.2.12 // EC…	EV-COMP	Glycolytic,PF00274.16	Slyc-GM		GM path	7	oxygenic photosynthesis,GM path	Calvin-Benson-Bassham cycle,GM path	superpathway of cytosolic glycolysis (plants),PWY-5464	glycolysis IV (plant cytosol),GM path	glycolysis I (from glucose 6-phosphate),GM path	gluconeogenesis I,GM path	sucrose biosynthesis I (from photosynthesis),GM path
XP_004233566	1	SOLYC02G062000	Solyc02g062000.2.1	Solyc02g062000		ec	NA//EC-3.1.3 // EC-2.7.1.150 // EC-2.7.1.137 // EC-2.7.1.153 // EC-2.7.1.68 // EC-2.7.1.154 // EC-2.7.8.11 // EC-2.7.1.67	EV-COMP	FYVE,PF01363.18	Slyc-GM		GM path	1	3-phosphoinositide biosynthesis,GM path
XP_004233571	1	SOLYC02G061850	Solyc02g061850.2.1	Solyc02g061850		ec	NA//EC-3.1.4.11 // EC-2.7.4 // EC-3.1.4.4 // EC-3.1.3.81 // EC-2.7.1.107 // EC-2.7.8.2 // EC-2.7.7.15 // EC-3.1.4.3 // EC-3.1.1.32 // EC-3.1.1.4 // EC-2.1.1 // EC-3.1.3.75 // EC-2.1.1.103 // EC-2.7.1.82 // EC-4.1.1	EV-COMP	PLD_C,PF12357.5;C2,PF00168.27;PLDc,PF00614.19;PLDc,PF00614.19;PLDc_2,PF13091.3	Slyc-GM		GM path	4	phosphatidate metabolism,PWY-7039	choline biosynthesis III,GM path	phospholipases,GM path	superpathway of choline biosynthesis,GM path
XP_004233589	2	SOLYC02G094040	Solyc02g094040.2.1	Solyc02g094040		ec	NA//EC-3.1.1.79 // EC-3.1.1.34 // EC-3.1.1.23 // EC-3.1.1.3	EV-COMP	Abhydro_lipase,PF04083.13;Hydrolase_4,PF12146.5;Abhydrolase_1,PF00561.17;Esterase,PF00756.17	Slyc-GM		GM path	1	triacylglycerol degradation,GM path
XP_004233596	1	SOLYC02G093540	Solyc02g093540.2.1	Solyc02g093540		ec	NA//EC-1.14.13 // EC-1.14 // EC-1.1 // EC-1.3.1 // EC-1.1.1 // EC-5.3.3.1 // EC-1.14.13.112	EV-COMP	p450,PF00067.19	Slyc-GM		GM path	3	brassinosteroid biosynthesis I,GM path	brassinosteroid biosynthesis II,GM path	superpathway of C28 brassinosteroid biosynthesis,GM path
XP_004233629	2	SOLYC02G090920	Solyc02g090920.2.1	Solyc02g090920		ec	3.1.1.3//EC-3.1.1.79 // EC-3.1.1.34 // EC-3.1.1.23 // EC-3.1.1.3	EV-COMP	Lipase_3,PF01764.22	Slyc-GM		GM path	1	triacylglycerol degradation,GM path
XP_004233636	1	SOLYC02G090630	Solyc02g090630.2.1	Solyc02g090630		ec	PHOSPHOLIPASE-A2-RXN//EC-2.3.1.23 // EC-3.1.1.32 // EC-6.2.1.3 // EC-3.1.1.4 // EC-2.3.1.158 // EC-3.1.4.11 // EC-3.1.4.3 // EC-3.1.4.4	EV-COMP	Patatin,PF01734.19	Slyc-GM		GM path	3	phosphatidylcholine acyl editing,GM path	phospholipid remodeling (phosphatidylcholine,PWY-7416	phospholipases,GM path
XP_004233654	1	SOLYC02G089610	Solyc02g089610.1.1	Solyc02g089610		ec	4.1.1.50//EC-3.5.1.111 // EC-2.6.1 // EC-1.13.11.54 // EC-3.1.3.87 // EC-5.3.2.5 // EC-4.2.1.109 // EC-5.3.1.23 // EC-2.4.2.28 // EC-4.1.1.50 // EC-2.5.1.16 // EC-2.5.1.6 // EC-2.7.1.100 // EC-3.2.2.16 // EC-2.5.1.22 // EC-3.5.1.53 // EC-3.5.3.12 // EC-4.1.1.19 // EC-4.1.1.17	EV-COMP	SAM_decarbox,PF01536.13	Slyc-GM		GM path	5	methionine salvage cycle III (animals),GM path	methionine salvage cycle I (bacteria and plants),GM path	superpathway of polyamine biosynthesis II,GM path	spermidine biosynthesis I,GM path	spermine biosynthesis,GM path
XP_004233693	1	SOLYC02G087500	Solyc02g087500.1.1	Solyc02g087500		ec	2.3.1.198,RXN-1381//EC-1.1.1.94 // EC-2.3.1.15 // EC-2.3.1.51 // EC-2.7.7.41 // EC-2.7.1.174 // EC-2.3.1 // EC-2.3.1.158 // EC-2.3.1.20 // EC-3.1.3.4 // EC-3.1.3.27 // EC-2.7.8.5 // EC-2.7.8.1 // EC-2.7.7.14 // EC-2.7.1.82 // EC-4.1.1.65 // EC-2.7.1.32 // EC-2.7.8.2 // EC-2.7.7.15 // EC-2.1.1.103 // EC-2.7.8 // EC-2.1.1.71 // EC-2.7.7.57 // EC-2.7.7 // EC-2.7.8.8 // EC-2.7.8.29 // EC-2.7.8.11	EV-COMP	HAD,PF12710.4;Acyltransferase,PF01553.18	Slyc-GM		GM path	3	CDP-diacylglycerol biosynthesis I,GM path	triacylglycerol biosynthesis,GM path	phospholipid biosynthesis II,GM path
XP_004233747	1	SOLYC02G083160	Solyc02g083160.1.1	Solyc02g083160		ec	3.1.1.3//EC-3.1.1.79 // EC-3.1.1.34 // EC-3.1.1.23 // EC-3.1.1.3	EV-COMP	Lipase_GDSL,PF00657.19	Slyc-GM		GM path	1	triacylglycerol degradation,GM path
XP_004233815	1	SOLYC02G079300	Solyc02g079300.2.1	Solyc02g079300		ec	3.6.3.14//EC-2.7.4.6 // EC-1.17.4.1 // EC-3.6.3.14 // EC-2.7.4.3 // EC-4.3.2.2 // EC-6.3.4.4 // EC-2.7.4.8 // EC-6.3.5.2 // EC-1.1.1.205 // EC-3.5.4.10 // EC-2.1.2.3 // EC-6.3.2.6 // EC-4.1.1.21 // EC-6.3.3.1 // EC-6.3.5.3 // EC-2.1.2.2 // EC-6.3.4.13 // EC-2.4.2.14	EV-COMP	WRC,PF08879.7;JmjC,PF02373.19	Slyc-GM		GM path	3	superpathway of adenosine nucleotides de novo biosynthesis I,GM path	superpathway of purine nucleotides de novo biosynthesis I,GM path	adenosine ribonucleotides de novo biosynthesis,GM path
XP_004233915	2	SOLYC02G068330	Solyc02g068330.1.1	Solyc02g068330		ec	NA//EC-1.14.17.4 // EC-4.4.1.14 // EC-2.5.1.6	EV-COMP	2OG-FeII_Oxy,PF03171.17	Slyc-GM		GM path	1	ethylene biosynthesis I (plants),GM path
XP_004233920	1	SOLYC02G067880	Solyc02g067880.1.1	Solyc02g067880		ec	NA//EC-2.7.1.48 // EC-2.4.2.9 // EC-3.2.2.3 // EC-3.1.3.5 // EC-2.7.4.6 // EC-2.7.4.14 // EC-2.7.4.25 // EC-6.3.4.2 // EC-2.7.4.22 // EC-3.5.4.5	EV-COMP	UPRTase,PF14681.3;PRK,PF00485.15	Slyc-GM		GM path	5	pyrimidine salvage pathway,GM path	pyrimidine nucleobases salvage I,GM path	superpathway of pyrimidine ribonucleosides salvage,GM path	superpathway of pyrimidine nucleobases salvage,GM path	pyrimidine ribonucleosides salvage I,GM path
XP_004233932	2	SOLYC02G065710	Solyc02g065710.1.1	Solyc02g065710		ec	NA//EC-3.1.1.79 // EC-3.1.1.34 // EC-3.1.1.23 // EC-3.1.1.3	EV-COMP	Lipase_GDSL,PF00657.19	Slyc-GM		GM path	1	triacylglycerol degradation,GM path
XP_004234001	1	SOLYC03G005020	Solyc03g005020.2.1	Solyc03g005020		ec	NA//EC-3.1.1.79 // EC-3.1.1.34 // EC-3.1.1.23 // EC-3.1.1.3	EV-COMP	Abhydro_lipase,PF04083.13;Abhydrolase_1,PF00561.17;Hydrolase_4,PF12146.5;Esterase,PF00756.17	Slyc-GM		GM path	1	triacylglycerol degradation,GM path
XP_004234003	1	SOLYC03G005080	Solyc03g005080.2.1	Solyc03g005080		ec	NA//EC-1.3.3.3 // EC-4.99.1.1 // EC-1.3.3.4 // EC-4.1.1.37 // EC-1.2.1.70 // EC-5.4.3.8 // EC-4.2.1.24 // EC-2.5.1.61 // EC-4.2.1.75 // EC-1.3.1.33 // EC-1.3.1.75 // EC-2.1.1.11 // EC-6.6.1.1	EV-COMP	Amino_oxidase,PF01593.21;NAD_binding_8,PF13450.3;DAO,PF01266.21;FAD_binding_2,PF00890.21	Slyc-GM		GM path	3	heme biosynthesis I (aerobic),GM path	superpathay of heme biosynthesis from glutamate,GM path	chlorophyllide a biosynthesis I (aerobic,CHLOROPHYLL-SYN
XP_004234004	1	SOLYC03G005050	Solyc03g005050.2.1	Solyc03g005050		ec	NA//EC-2.7.4.6 // EC-1.17.4.1 // EC-3.6.3.14 // EC-2.7.4.3 // EC-4.3.2.2 // EC-6.3.4.4 // EC-2.7.4.8 // EC-6.3.5.2 // EC-1.1.1.205 // EC-3.5.4.10 // EC-2.1.2.3 // EC-6.3.2.6 // EC-4.1.1.21 // EC-6.3.3.1 // EC-6.3.5.3 // EC-2.1.2.2 // EC-6.3.4.13 // EC-2.4.2.14	EV-COMP	ADK,PF00406.19;AAA_17,PF13207.3	Slyc-GM		GM path	3	superpathway of adenosine nucleotides de novo biosynthesis I,GM path	superpathway of purine nucleotides de novo biosynthesis I,GM path	adenosine ribonucleotides de novo biosynthesis,GM path
XP_004234019	1	SOLYC03G005250	Solyc03g005250.2.1	Solyc03g005250		ec	NA//EC-1.8.4.9 // EC-1.8.7.1 // EC-2.7.7.4 // EC-2.7.1.25	EV-COMP	ATP-sulfurylase,PF01747.14;PUA_2,PF14306.3	Slyc-GM		GM path	2	sulfate reduction II (assimilatory),GM path	sulfate activation for sulfonation,GM path
XP_004234020	1	SOLYC03G005260	Solyc03g005260.2.1	Solyc03g005260		ec	NA//EC-1.8.4.9 // EC-1.8.7.1 // EC-2.7.7.4 // EC-2.7.1.25	EV-COMP	ATP-sulfurylase,PF01747.14;PUA_2,PF14306.3	Slyc-GM		GM path	2	sulfate reduction II (assimilatory),GM path	sulfate activation for sulfonation,GM path
XP_004234025	1	SOLYC03G005320	Solyc03g005320.2.1	Solyc03g005320		ec	2.3.1.199,2.3.1.119//EC-4.2.1.134 // EC-1.3.1.93 // EC-1.1.1.330 // EC-2.3.1.199	EV-COMP	FAE1_CUT1_RppA,PF08392.9;ACP_syn_III_C,PF08541.7;Chal_sti_synt_C,PF02797.12	Slyc-GM		GM path	1	very long chain fatty acid biosynthesis I,GM path
XP_004234035	1	SOLYC03G005450	Solyc03g005450.2.1	Solyc03g005450		ec	2.4.1.12//EC-2.4.1.12	EV-COMP	Cellulose_synt,PF03552.11;Cellulose_synt,PF03552.11	Slyc-GM		GM path	1	cellulose biosynthesis,GM path
XP_004234053	1	SOLYC03G005730	Solyc03g005730.2.1	Solyc03g005730		ec	RXNQT-4170,4.2.1.33,RXNQT-4167,RXNQT-4164,RXNQT-4176,RXNQT-4173//EC-2.3.3.13 // EC-2.6.1.6 // EC-2.6.1.42 // EC-3.5.99 // EC-2.2.1.6 // EC-1.1.1.86 // EC-4.2.1.9	EV-COMP	Aconitase,PF00330.17	Slyc-GM		GM path	2	leucine biosynthesis,GM path	superpathway of leucine, and isoleucine biosynthesis
XP_004234068	1	SOLYC03G005900	Solyc03g005900.2.1	Solyc03g005900		ec	3.1.1.3//EC-3.1.1.79 // EC-3.1.1.34 // EC-3.1.1.23 // EC-3.1.1.3	EV-COMP	Lipase_GDSL,PF00657.19	Slyc-GM		GM path	1	triacylglycerol degradation,GM path
XP_004234069	1	SOLYC03G005910	Solyc03g005910.2.1	Solyc03g005910		ec	3.1.1.3//EC-3.1.1.79 // EC-3.1.1.34 // EC-3.1.1.23 // EC-3.1.1.3	EV-COMP	Lipase_GDSL,PF00657.19	Slyc-GM		GM path	1	triacylglycerol degradation,GM path
XP_004234090	1	SOLYC03G006140	Solyc03g006140.2.1			ec	3.5.1.23,RXN-11375//EC-3.5.1.23	EV-COMP	Ceramidase_alk,PF04734.10;Ceramidse_alk_C,PF17048.2	Slyc-GM		GM path	1	ceramide degradation,GM path
XP_004234119	1	SOLYC03G006450	Solyc03g006450.1.1	Solyc03g006450		ec	RXN-9311//EC-6.2.1 // EC-4.3.1.25 // EC-4.3.1.24 // EC-6.2.1.25 // EC-2.3.1.196 // EC-3.1.2.28 // EC-4.1.3.36 // EC-4.2.99.20 // EC-6.2.1.26 // EC-4.2.1.113 // EC-2.2.1.9 // EC-5.4.4.2 // EC-2.5.1.29 // EC-1.3.1 // EC-2.5.1	EV-COMP	4HBT,PF03061.19	Slyc-GM		GM path	2	benzoate biosynthesis I (CoA-dependent,PWY-6443), GM path), GM path	superpathway of phylloquinol biosynthesis,GM path
XP_004234133	1	SOLYC03G006630	Solyc03g006630.2.1	Solyc03g006630		ec	NA//EC-2.7.1.91 // EC-2.4.1 // EC-2.7.1.138 // EC-1.14.13 // EC-2.7.1 // EC-2.4.1.80 // EC-2.3.1 // EC-1.14.13.169 // EC-2.3.1.50 // EC-1.1.1.102 // EC-3.5.1.23	EV-COMP	DAGK_cat,PF00781.21	Slyc-GM		GM path	2	sphingolipid biosynthesis (plants),GM path	ceramide degradation,GM path
XP_004234144	1	SOLYC03G006870	Solyc03g006870.2.1	Solyc03g006870		ec	NA//EC-1.1.1.22 // EC-5.4.2.5 // EC-5.4.2.2 // EC-5.1.3.15 // EC-2.7.7.9 // EC-3.1.1.17 // EC-3.2.1 // EC-1.1.1.19 // EC-1.1.1.365 // EC-5.1.3.6 // EC-5.4.99.9 // EC-5.1.3.2 // EC-2.7.7.13 // EC-5.4.2.8 // EC-5.3.1.8 // EC-5.3.1.9 // EC-1.1.1.271 // EC-4.2.1.47 // EC-1.1.5.2 // EC-2.7.1.2 // EC-3.1.3.10 // EC-3.2.1.68 // EC-2.4.1.242 // EC-2.4.1.18 // EC-2.4.1.1 // EC-2.4.1.21 // EC-2.7.7.27 // E…	EV-COMP	PGM_PMM_I,PF02878.13;PGM_PMM_III,PF02880.13;PGM_PMM_II,PF02879.13;PGM_PMM_IV,PF00408.17	Slyc-GM		GM path	9	L-ascorbate biosynthesis IV,GM path	L-ascorbate biosynthesis V,GM path	superpathway of UDP-glucose-derived O-antigen building blocks biosynthesis,GM path	colanic acid building blocks biosynthesis,GM path	UDP-glucose biosynthesis,GM path	glucose and glucose-1-phosphate degradation,GM path	starch biosynthesis,GM path	sucrose biosynthesis I (from photosynthesis),GM path	sucrose biosynthesis II,GM path
XP_004234198	1	SOLYC03G007660	Solyc03g007660.2.1	Solyc03g007660		ec	NA//EC-1.3.5.1 // EC-1.9.3.1 // EC-1.6.5.3 // EC-1.10.2.2 // EC-3.1.3 // EC-2.7.1.86 // EC-2.7.1.23 // EC-1.6.1.2 // EC-1.6.1.3 // EC-1.6.1.1 // EC-1.10.3.11	EV-COMP	ETC_C1_NDUFA5,PF04716.11	Slyc-GM		GM path	3	aerobic respiration I (cytochrome c),GM path	NAD/NADH phosphorylation and dephosphorylation,GM path	aerobic respiration III (alternative oxidase pathway),GM path
XP_004234211	1	SOLYC03G007810	Solyc03g007810.2.1	Solyc03g007810		ec	EC-1.1.1.37 // EC-1.1.1.41 // EC-1.3.5.1 // EC-2.3.3.16 // EC-2.3.3.1 // EC-6.2.1.5 // EC-4.2.1.2 // EC-1.2.1.9 // EC-2.7.1.40 // EC-4.2.1.11 // EC-5.4.2.12 // EC-2.7.2.3 // EC-1.2.1.12 // EC-5.3.1.1 // EC-4.1.2.13 // EC-2.7.1.90 // EC-2.7.1.11 // EC-1.2.4.1 // EC-1.8.1.4 // EC-2.3.1.12 // EC-5.4.2.11 // EC-3.1.3.11 // EC-2.7.9.2 // EC-5.3.1.9	EV-COMP	PK,PF00224.18;PK_C,PF02887.13	Slyc-GM		GM path	3	superpathway of cytosolic glycolysis (plants),PWY-5464	glycolysis IV (plant cytosol),GM path	glycolysis I (from glucose 6-phosphate),GM path
XP_004234257	1	SOLYC03G006440	Solyc03g006440.1.1	Solyc03g006440		ec	NA//EC-6.2.1 // EC-4.3.1.25 // EC-4.3.1.24 // EC-6.2.1.25 // EC-2.3.1.196 // EC-3.1.2.28 // EC-4.1.3.36 // EC-4.2.99.20 // EC-6.2.1.26 // EC-4.2.1.113 // EC-2.2.1.9 // EC-5.4.4.2 // EC-2.5.1.29 // EC-1.3.1 // EC-2.5.1	EV-COMP	4HBT,PF03061.19	Slyc-GM		GM path	2	benzoate biosynthesis I (CoA-dependent,PWY-6443), GM path), GM path	superpathway of phylloquinol biosynthesis,GM path
XP_004234310	1	SOLYC03G019720	Solyc03g019720.2.1	Solyc03g019720		ec	NA//EC-1.3.5.1 // EC-1.9.3.1 // EC-1.6.5.3 // EC-1.10.2.2 // EC-3.1.3 // EC-2.7.1.86 // EC-2.7.1.23 // EC-1.6.1.2 // EC-1.6.1.3 // EC-1.6.1.1 // EC-1.10.3.11	EV-COMP	Hexapep,PF00132.21	Slyc-GM		GM path	3	aerobic respiration I (cytochrome c),GM path	NAD/NADH phosphorylation and dephosphorylation,GM path	aerobic respiration III (alternative oxidase pathway),GM path
XP_004234415	1	SOLYC03G025410	Solyc03g025410.2.1	Solyc03g025410		ec	1.1.1.330//EC-4.2.1.134 // EC-1.3.1.93 // EC-1.1.1.330 // EC-2.3.1.199	EV-COMP	adh_short,PF00106.22;adh_short_C2,PF13561.3;KR,PF08659.7	Slyc-GM		GM path	2	very long chain fatty acid biosynthesis I,GM path	very long chain fatty acid biosynthesis II,GM path
XP_004234417	1	SOLYC03G025390	Solyc03g025390.2.1	Solyc03g025410		ec	1.1.1.330//EC-4.2.1.134 // EC-1.3.1.93 // EC-1.1.1.330 // EC-2.3.1.199	EV-COMP	adh_short,PF00106.22;adh_short_C2,PF13561.3;KR,PF08659.7	Slyc-GM		GM path	2	very long chain fatty acid biosynthesis I,GM path	very long chain fatty acid biosynthesis II,GM path
XP_004234418	1	SOLYC03G025400	Solyc03g025400.2.1	Solyc03g025410		ec	1.1.1.330//EC-4.2.1.134 // EC-1.3.1.93 // EC-1.1.1.330 // EC-2.3.1.199	EV-COMP	adh_short,PF00106.22;adh_short_C2,PF13561.3;KR,PF08659.7	Slyc-GM		GM path	2	very long chain fatty acid biosynthesis I,GM path	very long chain fatty acid biosynthesis II,GM path
XP_004234460	1	SOLYC03G025370	Solyc03g025370.2.1			ec	1.1.1.330//EC-4.2.1.134 // EC-1.3.1.93 // EC-1.1.1.330 // EC-2.3.1.199	EV-COMP	adh_short,PF00106.22;adh_short_C2,PF13561.3;KR,PF08659.7	Slyc-GM		GM path	2	very long chain fatty acid biosynthesis I,GM path	very long chain fatty acid biosynthesis II,GM path
XP_004234469	2	SOLYC03G031560	Solyc03g031560.2.1	Solyc03g031560		ec	2.3.1.191//EC-2.3.1.129 // EC-3.5.1.108 // EC-2.3.1.191 // EC-3.6.1.54 // EC-2.7.1.130 // EC-2.4.1.182	EV-COMP	Hexapep,PF00132.21;Hexapep,PF00132.21;Hexapep,PF00132.21	Slyc-GM		GM path	1	lipid IV<sub>A</sub> biosynthesis,GM path
XP_004234473	1	SOLYC03G031630	Solyc03g031630.2.1	Solyc03g031630		ec	1.1.5.3//EC-1.1.5.3 // EC-2.7.1.30 // EC-3.1.4.46 // EC-1.1.1.8		EF-hand_7,PF13499.3;EF-hand_5,PF13202.3;EF-hand_5,PF13202.3	Slyc-GM		GM path	4	glycerol degradation I,GM path	glycerol and glycerophosphodiester degradation,GM path	glycerol-3-phosphate shuttle,GM path	glycerophosphodiester degradation,GM path
XP_004234492	1	SOLYC03G031880	Solyc03g031880.2.1	Solyc03g031880		ec	RXN-9015,1.5.3.16,1.5.3.17-RXN//EC-1.5.3.17 // EC-1.5.3.16	EV-COMP	Amino_oxidase,PF01593.21;NAD_binding_8,PF13450.3;FAD_binding_2,PF00890.21	Slyc-GM		GM path	1	spermine and spermidine degradation III,GM path
XP_004234501	1	SOLYC03G032000	Solyc03g032000.2.1	Solyc03g032000		ec	1.8.1.9//EC-1.8.1.9	EV-COMP	Pyr_redox_2,PF07992.11;Pyr_redox_3,PF13738.3;Pyr_redox,PF00070.24	Slyc-GM		GM path	1	thioredoxin pathway,GM path
XP_004234568	1	SOLYC03G034220	Solyc03g034220.2.1	Solyc03g034220		ec	4.1.1.39//EC-5.3.1.6 // EC-2.7.1.19 // EC-5.1.3.1 // EC-3.1.3.37 // EC-2.2.1.1 // EC-3.1.3.11 // EC-4.1.2 // EC-4.1.2.13 // EC-5.3.1.1 // EC-1.2.1.13 // EC-2.7.2.3 // EC-4.1.1.39 // EC-1.10.9.1 // EC-1.18.1.2 // EC-1.97.1.12 // EC-1.10.3.9	EV-COMP	RuBisCO_small,PF00101.17;RbcS,PF12338.5	Slyc-GM		GM path	2	oxygenic photosynthesis,GM path	Calvin-Benson-Bassham cycle,GM path
XP_004234664	1	SOLYC03G044330	Solyc03g044330.1.1	Solyc03g044330		ec	2.2.1.6//EC-2.2.1.6 // EC-1.1.1.86 // EC-2.6.1.42 // EC-4.2.1.9 // EC-3.5.99 // EC-2.3.3.13 // EC-2.6.1.6	EV-COMP	TPP_enzyme_N,PF02776.15;TPP_enzyme_C,PF02775.18;TPP_enzyme_M,PF00205.19	Slyc-GM		GM path	2	valine biosynthesis,GM path	superpathway of leucine, and isoleucine biosynthesis
XP_004234668	1	SOLYC03G044470	Solyc03g044470.2.1	Solyc03g044470		ec	1.3.1.80,RXN-7741//EC-1.3.1.80 // EC-3.1.1.14 // EC-1.14.12.20 // EC-3.1.1.82	EV-COMP	RCC_reductase,PF06405.8	Slyc-GM		GM path	2	chlorophyll a degradation II,GM path	chlorophyll a degradation I,GM path
XP_004234671	1	SOLYC03G044660	Solyc03g044660.2.1	Solyc03g044660		ec	4.3.3.7//EC-1.17.1.8 // EC-4.1.1.20 // EC-5.1.1.7 // EC-2.6.1.83 // EC-4.3.3.7 // EC-1.1.1.3 // EC-1.2.1.11 // EC-2.7.2.4 // EC-2.1.1.10 // EC-2.1.1 // EC-2.1.1.14 // EC-2.5.1 // EC-4.2.3.1 // EC-2.7.1.39	EV-COMP	DHDPS,PF00701.19	Slyc-GM		GM path	2	superpathway of lysine,PWY-724	lysine biosynthesis VI,GM path
XP_004234681	1	SOLYC03G044880	Solyc03g044880.2.1			ec	RXN-9589,2.4.2.41//EC-2.4.2.41	EV-COMP	Exostosin,PF03016.12	Slyc-GM		GM path	1	xylogalacturonan biosynthesis,GM path
XP_004234683	1	SOLYC03G044910	Solyc03g044910.1.1	Solyc03g044910		ec	2.3.1.199//EC-4.2.1.134 // EC-1.3.1.93 // EC-1.1.1.330 // EC-2.3.1.199	EV-COMP	ELO,PF01151.15	Slyc-GM		GM path	1	very long chain fatty acid biosynthesis I,GM path
XP_004234713	2	SOLYC03G043920	Solyc03g043920.2.1	Solyc03g043920		ec	2.4.1.169-RXN,2.4.2.39,RXN-12415,2.4.2.39-RXN//EC-2.4.1.168 // EC-2.4.2.39 // EC-2.4.1	EV-COMP	Glyco_transf_34,PF05637.9	Slyc-GM		GM path	1	xyloglucan biosynthesis,GM path
XP_004234755	1	SOLYC03G051970	Solyc03g051970.2.1	Solyc03g051970		ec	3.1.3.4//EC-2.7.1.174 // EC-2.3.1 // EC-2.3.1.158 // EC-2.3.1.51 // EC-2.3.1.15 // EC-2.3.1.20 // EC-3.1.3.4	EV-COMP	PAP2,PF01569.18	Slyc-GM		GM path	1	triacylglycerol biosynthesis,GM path
XP_004234809	1	SOLYC03G062890	Solyc03g062890.2.1			ec	1.15.1.1//EC-1.11.1.9 // EC-1.11.1.21 // EC-1.11.1.6 // EC-1.15.1.1	EV-COMP	Sod_Cu,PF00080.17	Slyc-GM		GM path	2	reactive oxygen species degradation (mammalian),GM path	superoxide radicals degradation,GM path
XP_004234822	1	SOLYC03G063290	Solyc03g063290.2.1	Solyc03g063290		ec	NA//EC-3.1.1.79 // EC-3.1.1.34 // EC-3.1.1.23 // EC-3.1.1.3	EV-COMP	Hydrolase_4,PF12146.5;Peptidase_S15,PF02129.15	Slyc-GM		GM path	1	triacylglycerol degradation,GM path
XP_004234840	1	SOLYC03G063880	Solyc03g063880.2.1			ec	RXN-1623,2.3.1.51//EC-1.1.1.94 // EC-2.3.1.15 // EC-2.3.1.51 // EC-2.7.7.41 // EC-2.7.1.174 // EC-2.3.1 // EC-2.3.1.158 // EC-2.3.1.20 // EC-3.1.3.4 // EC-3.1.3.27 // EC-2.7.8.5 // EC-2.7.8.1 // EC-2.7.7.14 // EC-2.7.1.82 // EC-4.1.1.65 // EC-2.7.1.32 // EC-2.7.8.2 // EC-2.7.7.15 // EC-2.1.1.103 // EC-2.7.8 // EC-2.1.1.71 // EC-2.7.7.57 // EC-2.7.7 // EC-2.7.8.8 // EC-2.7.8.29 // EC-2.7.8.11	EV-COMP	Acyltransf_C,PF16076.2;Acyltransferase,PF01553.18	Slyc-GM		GM path	3	CDP-diacylglycerol biosynthesis I,GM path	triacylglycerol biosynthesis,GM path	phospholipid biosynthesis II,GM path
XP_004234847	1	SOLYC03G065250	Solyc03g065250.2.1	Solyc03g065250		ec	RXN-1025//EC-2.3.1.75 // EC-1.2.1 // EC-4.1.99.5 // EC-1.1.99 // EC-1.2.1.50	EV-COMP	Wax2_C,PF12076.5;FA_hydroxylase,PF04116.10	Slyc-GM		GM path	1	cuticular wax biosynthesis,GM path
XP_004234932	2	SOLYC03G083870	Solyc03g083870.2.1	Solyc03g083870		ec	3.1.1.11//EC-3.2.1.15 // EC-3.1.1.11	EV-COMP	Pectinesterase,PF01095.16;PMEI,PF04043.12	Slyc-GM		GM path	1	homogalacturonan degradation,GM path
XP_004234942	1	SOLYC03G083550	Solyc03g083550.1.1	Solyc03g083550		ec	5.1.3.6//EC-1.1.1.22 // EC-5.4.2.5 // EC-5.4.2.2 // EC-5.1.3.15 // EC-2.7.7.9 // EC-1.1.1.365 // EC-5.1.3.6 // EC-5.4.99.9 // EC-5.1.3.2 // EC-4.1.1 // EC-4.1.1.35 // EC-5.1.3.5 // EC-4.2.1.76	EV-COMP	Epimerase,PF01370.18;GDP_Man_Dehyd,PF16363.2;3Beta_HSD,PF01073.16;RmlD_sub_bind,PF04321.14;Polysacc_synt_2,PF02719.12;NAD_binding_4,PF07993.9	Slyc-GM		GM path	4	L-ascorbate biosynthesis V,GM path	superpathway of UDP-glucose-derived O-antigen building blocks biosynthesis,GM path	UDP-sugars interconversion,GM path	UDP-D-galacturonate biosynthesis I (from UDP-D-glucuronate),GM path
XP_004234955	1	SOLYC03G083440	Solyc03g083440.2.1			ec	1.4.1.14//EC-1.4.7.1 // EC-1.4.1.14 // EC-6.3.1.2	EV-COMP	GATase_2,PF00310.18;Glu_synthase,PF01645.14;Glu_syn_central,PF04898.11;GXGXG,PF01493.16;Pyr_redox_2,PF07992.11;Fer4_20,PF14691.3;NAD_binding_8,PF13450.3;Pyr_redox,PF00070.24;Amino_oxidase,PF01593.21	Slyc-GM		GM path	3	superpathway of ammonia assimilation (plants),GM path	glutamate biosynthesis IV,GM path	ammonia assimilation cycle I,GM path
XP_004234960	1	SOLYC03G083360	Solyc03g083360.2.1	Solyc03g083360		ec	3.1.1.11//EC-3.2.1.15 // EC-3.1.1.11	EV-COMP	Pectinesterase,PF01095.16;PMEI,PF04043.12	Slyc-GM		GM path	1	homogalacturonan degradation,GM path
XP_004235054	1	SOLYC03G078780	Solyc03g078790.1.1	Solyc03g078780		ec	RXN-4736,RXN-4729,RXN-4730,RXN-4734,RXN-4733,RXN-4732,RXN-4731,2.4.1.118,RXN-4721,RXN-4722,RXN-4727,RXN-4728,RXN-4725//EC-2.4.1 // EC-2.4.1.215 // EC-2.4.1.203	EV-COMP	UDPGT,PF00201.15	Slyc-GM		GM path	3	cytokinin-O-glucosides biosynthesis,GM path	cytokinins 9-N-glucoside biosynthesis,GM path	cytokinins 7-N-glucoside biosynthesis,GM path
XP_004235078	1	SOLYC03G078080	Solyc03g078080.2.1	Solyc03g078080		ec	2.7.4.22//EC-2.7.4.6 // EC-2.7.4.14 // EC-2.7.4.25 // EC-6.3.4.2 // EC-2.7.4.22 // EC-2.4.2.9 // EC-2.7.1.48 // EC-3.2.2.3 // EC-3.5.4.5 // EC-1.3.5.2 // EC-4.1.1.23 // EC-2.4.2.10 // EC-3.5.2.3 // EC-2.1.3.2 // EC-6.3.5.5 // EC-2.1.1.45 // EC-3.6.1.15 // EC-1.17.4.1 // EC-2.7.4.12 // EC-2.7.4.13 // EC-2.7.4.9 // EC-3.6.1.19 // EC-3.6.1.23	EV-COMP	AA_kinase,PF00696.25	Slyc-GM		GM path	5	superpathway of pyrimidine ribonucleosides salvage,GM path	superpathway of pyrimidine nucleobases salvage,GM path	UTP and CTP de novo biosynthesis,GM path	superpathway of pyrimidine ribonucleotides de novo biosynthesis,GM path	superpathway of pyrimidine deoxyribonucleotides de novo biosynthesis,GM path
XP_004235106	1	SOLYC03G083380	Solyc03g083380.2.1	Solyc03g083380		ec	2.3.1.75-RXN,DIACYLGLYCEROL-O-ACYLTRANSFERASE-RXN,RXN-9356//EC-1.2.1.84 // EC-2.3.1.75 // EC-2.7.1.174 // EC-2.3.1 // EC-2.3.1.158 // EC-2.3.1.51 // EC-2.3.1.15 // EC-2.3.1.20 // EC-3.1.3.4	EV-COMP	DUF1298,PF06974.10;WES_acyltransf,PF03007.13	Slyc-GM		GM path	2	wax esters biosynthesis I,GM path	triacylglycerol biosynthesis,GM path
XP_004235128	2	SOLYC03G078810	Solyc03g078810.2.1	Solyc03g078810		ec	RXN-4736,RXN-4729,RXN-4730,RXN-4734,RXN-4733,RXN-4732,RXN-4731,2.4.1.118,RXN-4721,RXN-4722,RXN-4727,RXN-4728,RXN-4725//EC-2.4.1	EV-COMP	UDPGT,PF00201.15	Slyc-GM		GM path	2	cytokinins 9-N-glucoside biosynthesis,GM path	cytokinins 7-N-glucoside biosynthesis,GM path
XP_004235137	2	SOLYC03G078330	Solyc03g078330.1.1	Solyc03g078330		ec	2.3.1.199,ICOSANOYL-COA-SYNTHASE-RXN,RXN-1026,RXN-7697//EC-4.2.1.134 // EC-1.3.1.93 // EC-1.1.1.330 // EC-2.3.1.199	EV-COMP	FAE1_CUT1_RppA,PF08392.9;ACP_syn_III_C,PF08541.7	Slyc-GM		GM path	1	very long chain fatty acid biosynthesis I,GM path
XP_004235165	1	SOLYC03G093240	Solyc03g093240.2.1	Solyc03g093240		ec	1.14.13.39//EC-4.3.2.1 // EC-6.3.4.5 // EC-1.14.13.39	EV-COMP	MMR_HSR1,PF01926.20	Slyc-GM		GM path	2	citrulline-nitric oxide cycle,GM path	nitric oxide biosynthesis (plants),GM path
XP_004235168	1	SOLYC03G093270	Solyc03g093270.2.1	Solyc03g093270		ec	ENZRXN-201-RXN,RXN0-4281,RXN-12078,ALLYL-ALCOHOL-DEHYDROGENASE-RXN,1.1.1.210-RXN//EC-1.1.1.54 // EC-1.3.1 // EC-1.1.1	EV-COMP	Aldo_ket_red,PF00248.18	Slyc-GM		GM path	2	detoxification of reactive carbonyls in chloroplasts,GM path	methylglyoxal degradation III,GM path
XP_004235180	1	SOLYC03G093470	Solyc03g093470.2.1	Solyc03g093470		ec	3.1.3.2//EC-3.1.3.2	EV-COMP	Acid_phosphat_B,PF03767.11	Slyc-GM		GM path	1	phosphate acquisition,GM path
XP_004235183	1	SOLYC03G093520	Solyc03g093520.2.1	Solyc03g093520		ec	2.7.1.11//EC-1.1.1.37 // EC-1.1.1.41 // EC-1.3.5.1 // EC-2.3.3.16 // EC-2.3.3.1 // EC-6.2.1.5 // EC-4.2.1.2 // EC-1.2.1.9 // EC-2.7.1.40 // EC-4.2.1.11 // EC-5.4.2.12 // EC-2.7.2.3 // EC-1.2.1.12 // EC-5.3.1.1 // EC-4.1.2.13 // EC-2.7.1.90 // EC-2.7.1.11 // EC-1.2.4.1 // EC-1.8.1.4 // EC-2.3.1.12 // EC-5.4.2.11 // EC-3.1.3.11 // EC-2.7.9.2 // EC-5.3.1.9	EV-COMP	PFK,PF00365.17;DAGK_cat,PF00781.21	Slyc-GM		GM path	3	superpathway of cytosolic glycolysis (plants),PWY-5464	glycolysis IV (plant cytosol),GM path	glycolysis I (from glucose 6-phosphate),GM path
XP_004235200	1	SOLYC03G094010	Solyc03g094010.2.1	Solyc03g094010		ec	1.4.1.3//EC-1.4.1.2 // EC-1.1.1.28 // EC-2.6.1.2 // EC-1.4.1.3 // EC-1.4.1.4	EV-COMP	ELFV_dehydrog,PF00208.18;ELFV_dehydrog_N,PF02812.15	Slyc-GM		GM path	4	alanine degradation II (to D-lactate),GM path	glutamate degradation I,GM path	glutamate biosynthesis II,GM path	glutamate biosynthesis III,GM path
XP_004235206	1	SOLYC03G095180	Solyc03g095180.2.1	Solyc03g095180		ec	1.15.1.1//EC-1.11.1.9 // EC-1.11.1.21 // EC-1.11.1.6 // EC-1.15.1.1	EV-COMP	Sod_Fe_C,PF02777.15;Sod_Fe_N,PF00081.19	Slyc-GM		GM path	2	reactive oxygen species degradation (mammalian),GM path	superoxide radicals degradation,GM path
XP_004235212	1	SOLYC03G095310	Solyc03g095310.2.1	Solyc03g095310		ec	RXN1F-143//EC-1.14.11 // EC-1.14.11.15 // EC-1.14.11.12	EV-COMP	p450,PF00067.19	Slyc-GM		GM path	1	gibberellin biosynthesis III (early C-13 hydroxylation),GM path
XP_004235281	1	SOLYC03G097050	Solyc03g097050.2.1	Solyc03g097050		ec	2.4.2.24//EC-2.4.1 // EC-2.4.2 // EC-2.4.2.24 // EC-2.4.1.12	EV-COMP	Cellulose_synt,PF03552.11;zf-RING_4,PF14570.3;Glyco_trans_2_3,PF13632.3	Slyc-GM		GM path	2	xylan biosynthesis,GM path	cellulose biosynthesis,GM path
XP_004235286	1	SOLYC03G097470	Solyc03g097470.2.1	Solyc03g097470		ec	2.3.1.180//EC-2.3.1.86 // EC-2.3.1.85 // EC-4.2.1.59 // EC-3.1.2.21 // EC-3.1.2.14 // EC-1.3.1.9 // EC-1.1.1.100 // EC-2.3.1.41 // EC-1.14.19.2 // EC-2.3.1.180 // EC-2.3.1.39 // EC-6.4.1.2	EV-COMP	ACP_syn_III_C,PF08541.7;ACP_syn_III,PF08545.7	Slyc-GM		GM path	2	superpathway of fatty acid biosynthesis II (plant),GM path	fatty acid biosynthesis initiation I,GM path
XP_004235301	1	SOLYC03G097060	Solyc03g097060.2.1	Solyc03g097060		ec	RXN-9589,2.4.2.41//EC-2.4.2.41	EV-COMP	Exostosin,PF03016.12	Slyc-GM		GM path	1	xylogalacturonan biosynthesis,GM path
XP_004235315	1	SOLYC03G097500	Solyc03g097500.2.1	Solyc03g097500		ec	2.3.1.188,RXN-10749//EC-2.3.1.188	EV-COMP	Transferase,PF02458.12	Slyc-GM		GM path	1	esterified suberin biosynthesis,GM path
XP_004235317	1	SOLYC03G096980	Solyc03g096980.1.1	Solyc03g096980		ec	RXN-12143,RXN-12137,RXN-12136,RXN-9703,RXN-12138,RXN-12139//EC-1.14.13	EV-COMP	p450,PF00067.19	Slyc-GM		GM path	1	poly-hydroxy fatty acids biosynthesis,GM path
XP_004235319	1	SOLYC03G096990	Solyc03g096990.2.1	Solyc03g096990		ec	RXN-12143,RXN-12137,RXN-12136,RXN-9703,RXN-12138,RXN-12139//EC-1.14.13	EV-COMP	p450,PF00067.19	Slyc-GM		GM path	1	poly-hydroxy fatty acids biosynthesis,GM path
XP_004235327	1	SOLYC03G097390	Solyc03g097390.2.1	Solyc03g097390		ec	3.1.2.14//EC-2.3.1.86 // EC-2.3.1.85 // EC-4.2.1.59 // EC-3.1.2.21 // EC-3.1.2.14 // EC-1.3.1.9 // EC-1.1.1.100 // EC-2.3.1.41 // EC-1.14.19.2 // EC-2.3.1.180 // EC-2.3.1.39 // EC-6.4.1.2	EV-COMP	Acyl-ACP_TE,PF01643.14	Slyc-GM		GM path	2	superpathway of fatty acid biosynthesis II (plant),GM path	oleate biosynthesis I (plants),GM path
XP_004235360	1	SOLYC03G097230	Solyc03g097230.1.1	Solyc03g097230		ec	2.3.2.4//EC-2.3.2.4 // EC-3.5.2.9 // EC-2.3.2.2 // EC-3.4.13.18 // EC-6.3.2.3 // EC-6.3.2.2	EV-COMP	GGACT,PF06094.9	Slyc-GM		GM path	1	&gamma;-glutamyl cycle,GM path
XP_004235365	1	SOLYC03G097680	Solyc03g097680.2.1	Solyc03g097680		ec	1.2.4.1//EC-1.1.1.37 // EC-1.1.1.41 // EC-1.3.5.1 // EC-2.3.3.16 // EC-2.3.3.1 // EC-6.2.1.5 // EC-4.2.1.2 // EC-1.2.1.9 // EC-2.7.1.40 // EC-4.2.1.11 // EC-5.4.2.12 // EC-2.7.2.3 // EC-1.2.1.12 // EC-5.3.1.1 // EC-4.1.2.13 // EC-2.7.1.90 // EC-2.7.1.11 // EC-1.2.4.1 // EC-1.8.1.4 // EC-2.3.1.12 // EC-2.3.3.8	EV-COMP	Transket_pyr,PF02779.21;Transketolase_C,PF02780.17	Slyc-GM		GM path	3	superpathway of cytosolic glycolysis (plants),PWY-5464	superpathway of acetyl-CoA biosynthesis,GM path	pyruvate decarboxylation to acetyl CoA,GM path
XP_004235369	1	SOLYC03G098010	Solyc03g098010.2.1	Solyc03g098010		ec	3.1.3.2,1.11.1.7//EC-3.1.3.2	EV-COMP	Metallophos,PF00149.25	Slyc-GM		GM path	1	phosphate acquisition,GM path
XP_004235384	1	SOLYC03G098220	Solyc03g098220.2.1	Solyc03g098220		ec	2.3.1.50//EC-2.7.1.91 // EC-2.4.1 // EC-2.7.1.138 // EC-1.14.13 // EC-2.7.1 // EC-2.4.1.80 // EC-2.3.1 // EC-1.14.13.169 // EC-2.3.1.50 // EC-1.1.1.102	EV-COMP	Aminotran_1_2,PF00155.18;DegT_DnrJ_EryC1,PF01041.14;Beta_elim_lyase,PF01212.18	Slyc-GM		GM path	1	sphingolipid biosynthesis (plants),GM path
XP_004235389	1	SOLYC03G098300	Solyc03g098300.1.1	Solyc03g098300		ec	4.1.1.17//EC-4.1.1.17 // EC-3.5.3.11 // EC-3.5.3.1 // EC-4.1.1.19 // EC-2.5.1.22 // EC-3.5.1.53 // EC-3.5.3.12 // EC-4.1.1.50 // EC-2.5.1.16	EV-COMP	Orn_Arg_deC_N,PF02784.13;Orn_DAP_Arg_deC,PF00278.19	Slyc-GM		GM path	3	putrescine biosynthesis IV,GM path	superpathway of polyamine biosynthesis II,GM path	putrescine biosynthesis III,GM path
XP_004235449	1	SOLYC03G095550	Solyc03g095550.1.1	Solyc03g095550		ec	RXN-10711,3.1.1.1,RXN0A-10711//EC-3.1.1.1 // EC-2.1.1.278	EV-COMP	Abhydrolase_1,PF00561.17;Abhydrolase_6,PF12697.4;Hydrolase_4,PF12146.5	Slyc-GM		GM path	1	methyl indole-3-acetate interconversion,GM path
XP_004235480	2	SOLYC03G098310	Solyc03g098310.1.1	Solyc03g098310		ec	4.1.1.17//EC-4.1.1.17 // EC-3.5.3.11 // EC-3.5.3.1 // EC-4.1.1.19 // EC-2.5.1.22 // EC-3.5.1.53 // EC-3.5.3.12 // EC-4.1.1.50 // EC-2.5.1.16	EV-COMP	Orn_Arg_deC_N,PF02784.13;Orn_DAP_Arg_deC,PF00278.19	Slyc-GM		GM path	3	putrescine biosynthesis IV,GM path	superpathway of polyamine biosynthesis II,GM path	putrescine biosynthesis III,GM path
XP_004235513	1	SOLYC03G123830	Solyc03g123830.2.1	Solyc03g123830		ec	PGLYCDEHYDROG-RXN,1.1.1.95//EC-3.1.3.3 // EC-1.1.1.95 // EC-2.6.1.52	EV-COMP	2-Hacid_dh_C,PF02826.16;2-Hacid_dh,PF00389.27;ACT,PF01842.22;IlvN,PF07991.9	Slyc-GM		GM path	1	serine biosynthesis,GM path
XP_004235516	1	SOLYC03G123750	Solyc03g123750.2.1	Solyc03g123750		ec	3.1.1.3//EC-3.1.1.79 // EC-3.1.1.34 // EC-3.1.1.23 // EC-3.1.1.3	EV-COMP	Lipase_3,PF01764.22	Slyc-GM		GM path	1	triacylglycerol degradation,GM path
XP_004235536	1	SOLYC03G123520	Solyc03g123520.2.1	Solyc03g123520		ec	RXN-10938//EC-3.1.3 // EC-2.7.1.150 // EC-2.7.1.137 // EC-2.7.1.153 // EC-2.7.1.68 // EC-2.7.1.154 // EC-2.7.8.11 // EC-2.7.1.67	EV-COMP	Syja_N,PF02383.15	Slyc-GM		GM path	1	3-phosphoinositide biosynthesis,GM path
XP_004235544	1	SOLYC03G123390	Solyc03g123390.2.1	Solyc03g123390		ec	3.1.1.3//EC-3.1.1.79 // EC-3.1.1.34 // EC-3.1.1.23 // EC-3.1.1.3	EV-COMP	Abhydrolase_1,PF00561.17;Abhydrolase_6,PF12697.4	Slyc-GM		GM path	1	triacylglycerol degradation,GM path
XP_004235550	1	SOLYC03G122310	Solyc03g122310.2.1			ec	1.2.1.5//EC-1.2.1.3 // EC-1.13.11 // EC-6.2.1 // EC-4.3.1.25 // EC-4.3.1.24 // EC-1.2.1.28		Aldedh,PF00171.19	Slyc-GM		GM path	2	fatty acid &alpha;-oxidation I,GM path	benzoate biosynthesis III (CoA-dependent,PWY-6446), GM path
XP_004235572	1	SOLYC03G121960	Solyc03g121960.2.1	Solyc03g121960		ec	RXN-1641,2.3.1.20,2.3.1.158//EC-2.3.1.158 // EC-2.3.1.23 // EC-3.1.1.4 // EC-2.7.1.174 // EC-2.3.1 // EC-2.3.1.51 // EC-2.3.1.15 // EC-2.3.1.20 // EC-3.1.3.4	EV-COMP	LCAT,PF02450.12	Slyc-GM		GM path	2	phospholipid remodeling (phosphatidylcholine,PWY-7416	triacylglycerol biosynthesis,GM path
XP_004235585	1	SOLYC03G121730	Solyc03g121730.2.1			ec	3.1.3.5//EC-2.7.1.48 // EC-2.4.2.9 // EC-3.2.2.3 // EC-3.1.3.5 // EC-1.17.1.4 // EC-3.5.4.15 // EC-3.2.2.1 // EC-3.5.4.3 // EC-3.2.2.2 // EC-1.1.1.205 // EC-3.5.4.17 // EC-3.5.4.6 // EC-3.1.3.91 // EC-3.6.1.15 // EC-3.6.1.6 // EC-6.3.4.2		SurE,PF01975.14	Slyc-GM		GM path	7	pyrimidine salvage pathway,GM path	guanosine nucleotides degradation I,GM path	guanosine nucleotides degradation II,GM path	adenosine nucleotides degradation I,GM path	UTP and CTP dephosphorylation I,GM path	superpathway of guanosine nucleotides degradation (plants),GM path	purine nucleotides degradation I (plants),GM path
XP_004235624	1	SOLYC03G121270	Solyc03g121270.2.1	Solyc03g121270		ec	RXN-2981,RXN-10435,RXN-10450//EC-3.5.1 // EC-1.14.13 // EC-2.8.2	EV-COMP	Peptidase_M20,PF01546.25;M20_dimer,PF07687.11	Slyc-GM		GM path	2	indole-3-acetate activation I,GM path	hydroxyjasmonate sulfate biosynthesis,GM path
XP_004235632	1	SOLYC03G121180	Solyc03g121180.2.1	Solyc03g121180		ec	3.1.1.3//EC-3.1.1.79 // EC-3.1.1.34 // EC-3.1.1.23 // EC-3.1.1.3	EV-COMP	Lipase_GDSL,PF00657.19	Slyc-GM		GM path	1	triacylglycerol degradation,GM path
XP_004235633	1	SOLYC03G121170	Solyc03g121170.2.1	Solyc03g121180		ec	3.1.1.3//EC-3.1.1.79 // EC-3.1.1.34 // EC-3.1.1.23 // EC-3.1.1.3	EV-COMP	Lipase_GDSL,PF00657.19	Slyc-GM		GM path	1	triacylglycerol degradation,GM path
XP_004235637	1	SOLYC03G121100	Solyc03g121100.2.1	Solyc03g121100		ec	3.1.3.2//EC-3.1.3.2	EV-COMP	Acid_phosphat_B,PF03767.11	Slyc-GM		GM path	1	phosphate acquisition,GM path
XP_004235647	1	SOLYC03G120970	Solyc03g120970.2.1	Solyc03g120970		ec	RXN1F-170,RXN1F-165//EC-1.14.11 // EC-1.14.11.15 // EC-1.14.11.12	EV-COMP	DIOX_N,PF14226.3	Slyc-GM		GM path	1	gibberellin biosynthesis III (early C-13 hydroxylation),GM path
XP_004235714	1	SOLYC03G120090	Solyc03g120090.1.1	Solyc03g120090		ec	RXN-11322//EC-3.5.1.38 // EC-3.5.1.2 // EC-4.3.3.6	EV-COMP	SOR_SNZ,PF01680.14;ThiG,PF05690.11	Slyc-GM		GM path	2	glutamine degradation I,GM path	pyridoxal 5'-phosphate biosynthesis II,GM path
XP_004235715	1	SOLYC03G120100	Solyc03g120100.2.1	Solyc03g120100		ec	TRANS-RXN-230,TRANS-RXN-227//EC-2.7.2.2 // EC-2.1.3.3 // EC-6.3.1.2 // EC-6.3.5.5	EV-COMP	Mito_carr,PF00153.24;Mito_carr,PF00153.24;Mito_carr,PF00153.24	Slyc-GM		GM path	1	ornithine-citrulline shuttle,GM path
XP_004235742	1	SOLYC03G119720	Solyc03g119720.2.1	Solyc03g119720		ec	3.1.1.3//EC-3.1.1.79 // EC-3.1.1.34 // EC-3.1.1.23 // EC-3.1.1.3	EV-COMP	Abhydro_lipase,PF04083.13	Slyc-GM		GM path	1	triacylglycerol degradation,GM path
XP_004235785	1	SOLYC03G119200	Solyc03g119200.2.1	Solyc03g119200		ec	O-SUCCINYLBENZOATE-COA-SYN-RXN,4.2.1.113//EC-3.1.2.28 // EC-4.1.3.36 // EC-4.2.99.20 // EC-6.2.1.26 // EC-4.2.1.113 // EC-2.2.1.9 // EC-5.4.4.2 // EC-2.5.1.29 // EC-1.3.1 // EC-2.5.1	EV-COMP	MR_MLE_C,PF13378.3;MR_MLE_N,PF02746.13	Slyc-GM		GM path	2	1,PWY-5791	superpathway of phylloquinol biosynthesis,GM path
XP_004235843	2	SOLYC03G118270	Solyc03g118270.1.1	Solyc03g118270		ec	4.2.1.47//EC-1.1.1.22 // EC-5.4.2.5 // EC-5.4.2.2 // EC-5.1.3.15 // EC-2.7.7.9 // EC-2.7.7.13 // EC-5.4.2.8 // EC-5.3.1.8 // EC-5.3.1.9 // EC-1.1.1.271 // EC-4.2.1.47 // EC-5.1.3.2	EV-COMP	GDP_Man_Dehyd,PF16363.2;Epimerase,PF01370.18;RmlD_sub_bind,PF04321.14	Slyc-GM		GM path	2	colanic acid building blocks biosynthesis,GM path	GDP-L-fucose biosynthesis I (from GDP-D-mannose),GM path
XP_004235845	1	SOLYC03G118240	Solyc03g118240.2.1	Solyc03g118240		ec	2.1.1.11,RXN-MG-PROTOPORPHYRIN-METHYLESTER-SYN//EC-1.3.3.3 // EC-1.3.1.33 // EC-1.3.1.75 // EC-2.1.1.11 // EC-6.6.1.1 // EC-4.1.1.37 // EC-1.3.3.4	EV-COMP	Mg-por_mtran_C,PF07109.8;Methyltransf_25,PF13649.3;Methyltransf_23,PF13489.3;Methyltransf_12,PF08242.9;Methyltransf_31,PF13847.3;Methyltransf_11,PF08241.9	Slyc-GM		GM path	1	chlorophyllide a biosynthesis I (aerobic,CHLOROPHYLL-SYN
XP_004235875	1	SOLYC03G117800	Solyc03g117800.2.1			ec	RXN-1025//EC-2.3.1.75 // EC-1.2.1 // EC-4.1.99.5 // EC-1.1.99 // EC-1.2.1.50	EV-COMP	Wax2_C,PF12076.5;FA_hydroxylase,PF04116.10	Slyc-GM		GM path	1	cuticular wax biosynthesis,GM path
XP_004235901	1	SOLYC03G117490	Solyc03g117490.2.1	Solyc03g117490		ec	GLYCEROL-KIN-RXN,2.7.1.30//EC-1.1.5.3 // EC-2.7.1.30 // EC-3.1.4.46	EV-COMP	FGGY_N,PF00370.18;FGGY_C,PF02782.13	Slyc-GM		GM path	2	glycerol degradation I,GM path	glycerol and glycerophosphodiester degradation,GM path
XP_004235954	1	SOLYC03G116730	Solyc03g116730.2.1	Solyc03g116730		ec	RXN-1728,RXN-8307,RXN-8304//EC-1.14.19 // EC-1.14.99	EV-COMP	FA_desaturase,PF00487.21	Slyc-GM		GM path	1	glycolipid desaturation,GM path
XP_004235964	1	SOLYC03G116620	Solyc03g116620.2.1	Solyc03g116620		ec	3.1.4.4//EC-3.1.4.11 // EC-2.7.4 // EC-3.1.4.4 // EC-3.1.3.81 // EC-2.7.1.107 // EC-2.7.8.2 // EC-2.7.7.15 // EC-3.1.4.3 // EC-3.1.1.32 // EC-3.1.1.4 // EC-2.1.1 // EC-3.1.3.75 // EC-2.1.1.103 // EC-2.7.1.82 // EC-4.1.1	EV-COMP	PLD_C,PF12357.5;PLDc,PF00614.19;PLDc,PF00614.19;C2,PF00168.27;PLDc_2,PF13091.3	Slyc-GM		GM path	4	phosphatidate metabolism,PWY-7039	choline biosynthesis III,GM path	phospholipases,GM path	superpathway of choline biosynthesis,GM path
XP_004235974	1	SOLYC03G115370	Solyc03g115370.2.1			ec	2.7.1.107//EC-3.1.4.11 // EC-2.7.4 // EC-3.1.4.4 // EC-3.1.3.81 // EC-2.7.1.107	EV-COMP	DAGK_acc,PF00609.16;DAGK_cat,PF00781.21;C1_1,PF00130.19	Slyc-GM		GM path	1	phosphatidate metabolism,PWY-7039
XP_004235978	1	SOLYC03G115630	Solyc03g115630.2.1	Solyc03g115630		ec	6.3.5.5//EC-3.5.1.16 // EC-2.6.1.11 // EC-1.2.1.38 // EC-2.7.2.8 // EC-2.3.1.1 // EC-6.3.5.5 // EC-2.1.3.3 // EC-4.3.2.1 // EC-6.3.4.5 // EC-1.3.5.2 // EC-4.1.1.23 // EC-2.4.2.10 // EC-3.5.2.3 // EC-2.1.3.2 // EC-2.7.2.2 // EC-6.3.1.2 // EC-2.3.1.35 // EC-3.5.1.38 // EC-3.5.1.2 // EC-6.3.4.2 // EC-2.7.4.6 // EC-2.7.4.22 // EC-2.7.4.14 // EC-2.1.1.45 // EC-3.6.1.15 // EC-1.17.4.1 // EC-2.7.4.12 //…	EV-COMP	GATase,PF00117.25;CPSase_sm_chain,PF00988.19	Slyc-GM		GM path	7	arginine biosynthesis I (via L-ornithine),GM path	UMP biosynthesis,GM path	ornithine-citrulline shuttle,GM path	arginine biosynthesis II (acetyl cycle),GM path	glutamine degradation I,GM path	superpathway of pyrimidine ribonucleotides de novo biosynthesis,GM path	superpathway of pyrimidine deoxyribonucleotides de novo biosynthesis,GM path
XP_004235979	1	SOLYC03G116150	Solyc03g116150.2.1	Solyc03g116150		ec	RXN-2562,TOCOPHEROL-O-METHYLTRANSFERASE-RXN//EC-2.1.1.95 // EC-5.5.1.24 // EC-2.1.1.295 // EC-2.5.1.116 // EC-2.5.1.115 // EC-1.13.11.27	EV-COMP	Methyltransf_29,PF03141.13;Methyltransf_29,PF03141.13;Methyltransf_11,PF08241.9	Slyc-GM		GM path	2	vitamin E biosynthesis (tocotrienols),GM path	vitamin E biosynthesis (tocopherols),GM path
XP_004235981	1	SOLYC03G115990	Solyc03g115990.1.1	Solyc03g115990		ec	RXN-13408,1.1.1.37//EC-1.2.1 // EC-1.1.1.38 // EC-1.1.1.39 // EC-1.1.1.41 // EC-1.3.5.1 // EC-2.3.3.16 // EC-2.3.3.1 // EC-6.2.1.5 // EC-4.2.1.2 // EC-1.1.1.37 // EC-4.1.3.1 // EC-2.3.3.9 // EC-1.2.1.9 // EC-2.7.1.40 // EC-4.2.1.11 // EC-5.4.2.12 // EC-2.7.2.3 // EC-1.2.1.12 // EC-5.3.1.1 // EC-4.1.2.13 // EC-2.7.1.90 // EC-2.7.1.11 // EC-1.2.4.1 // EC-1.8.1.4 // EC-2.3.1.12 // EC-2.6.1.1 // EC-1…	EV-COMP	Ldh_1_N,PF00056.20;Ldh_1_C,PF02866.15;3Beta_HSD,PF01073.16	Slyc-GM		GM path	6	TCA cycle variation V (plant),GM path	glyoxylate cycle,GM path	TCA cycle II (plants and fungi),GM path	superpathway of cytosolic glycolysis (plants),PWY-5464	aspartate degradation II,GM path	gluconeogenesis I,GM path
XP_004235987	1	SOLYC03G115110	Solyc03g115110.2.1	Solyc03g115110		ec	3.6.3.14//EC-2.7.4.6 // EC-1.17.4.1 // EC-3.6.3.14 // EC-2.7.4.3 // EC-4.3.2.2 // EC-6.3.4.4 // EC-2.7.4.8 // EC-6.3.5.2 // EC-1.1.1.205 // EC-3.5.4.10 // EC-2.1.2.3 // EC-6.3.2.6 // EC-4.1.1.21 // EC-6.3.3.1 // EC-6.3.5.3 // EC-2.1.2.2 // EC-6.3.4.13 // EC-2.4.2.14	EV-COMP	ATP-synt,PF00231.16	Slyc-GM		GM path	3	superpathway of adenosine nucleotides de novo biosynthesis I,GM path	superpathway of purine nucleotides de novo biosynthesis I,GM path	adenosine ribonucleotides de novo biosynthesis,GM path
XP_004235990	1	SOLYC03G115380	Solyc03g115380.1.1			ec	1.1.1.22//EC-1.1.1.22 // EC-5.4.2.5 // EC-5.4.2.2 // EC-5.1.3.15 // EC-2.7.7.9 // EC-3.1.1.17 // EC-3.2.1 // EC-1.1.1.19 // EC-1.1.1.365 // EC-5.1.3.6 // EC-5.4.99.9 // EC-5.1.3.2 // EC-2.7.7.13 // EC-5.4.2.8 // EC-5.3.1.8 // EC-5.3.1.9 // EC-1.1.1.271 // EC-4.2.1.47 // EC-4.1.1 // EC-4.1.1.35 // EC-5.1.3.5 // EC-4.2.1.76	EV-COMP	UDPG_MGDP_dh_N,PF03721.11;UDPG_MGDP_dh_C,PF03720.12;UDPG_MGDP_dh,PF00984.16	Slyc-GM		GM path	7	UDP-&alpha;-D-glucuronate biosynthesis (from UDP-glucose),GM path	L-ascorbate biosynthesis IV,GM path	L-ascorbate biosynthesis V,GM path	superpathway of UDP-glucose-derived O-antigen building blocks biosynthesis,GM path	colanic acid building blocks biosynthesis,GM path	UDP-sugars interconversion,GM path	UDP-D-xylose biosynthesis,GM path
XP_004235998	1	SOLYC03G115820	Solyc03g115820.2.1	Solyc03g115820		ec	5.1.3.1//EC-5.3.1.6 // EC-2.7.1.19 // EC-5.1.3.1 // EC-3.1.3.37 // EC-2.2.1.1 // EC-3.1.3.11 // EC-4.1.2 // EC-4.1.2.13 // EC-5.3.1.1 // EC-1.2.1.13 // EC-2.7.2.3 // EC-4.1.1.39 // EC-1.10.9.1 // EC-1.18.1.2 // EC-1.97.1.12 // EC-1.10.3.9 // EC-2.2.1.2 // EC-1.1.1.44 // EC-1.1.1.49 // EC-1.1.1.351 // EC-3.1.1.31	EV-COMP	Ribul_P_3_epim,PF00834.16	Slyc-GM		GM path	4	oxygenic photosynthesis,GM path	Calvin-Benson-Bassham cycle,GM path	pentose phosphate pathway (non-oxidative branch),GM path	pentose phosphate pathway,GM path
XP_004236009	1	SOLYC03G115960	Solyc03g115960.2.1	Solyc03g115960		ec	3.1.1.3//EC-3.1.1.79 // EC-3.1.1.34 // EC-3.1.1.23 // EC-3.1.1.3	EV-COMP	Lipase_GDSL,PF00657.19	Slyc-GM		GM path	1	triacylglycerol degradation,GM path
XP_004236018	1	SOLYC03G116270	Solyc03g116270.2.1	Solyc03g116270		ec	1.14.17.4//EC-1.14.17.4 // EC-4.4.1.14 // EC-2.5.1.6	EV-COMP	2OG-FeII_Oxy,PF03171.17;DIOX_N,PF14226.3	Slyc-GM		GM path	1	ethylene biosynthesis I (plants),GM path
XP_004236072	1	SOLYC03G114810	Solyc03g114810.2.1	Solyc03g114810		ec	2.4.1.43,2.4.1.43-RXN//EC-2.1.1 // EC-2.4.1.43	EV-COMP	Glyco_transf_8,PF01501.17	Slyc-GM		GM path	1	homogalacturonan biosynthesis,GM path
XP_004236093	1	SOLYC03G114500	Solyc03g114500.2.1	Solyc03g114500		ec	2PGADEHYDRAT-RXN,4.2.1.11//EC-1.1.1.37 // EC-1.1.1.41 // EC-1.3.5.1 // EC-2.3.3.16 // EC-2.3.3.1 // EC-6.2.1.5 // EC-4.2.1.2 // EC-1.2.1.9 // EC-2.7.1.40 // EC-4.2.1.11 // EC-5.4.2.12 // EC-2.7.2.3 // EC-1.2.1.12 // EC-5.3.1.1 // EC-4.1.2.13 // EC-2.7.1.90 // EC-2.7.1.11 // EC-1.2.4.1 // EC-1.8.1.4 // EC-2.3.1.12 // EC-5.4.2.11 // EC-3.1.3.11 // EC-2.7.9.2 // EC-5.3.1.9 // EC-1.1.1.38 // EC-1.1.1…	EV-COMP	Enolase_C,PF00113.19;Enolase_N,PF03952.13;MR_MLE_C,PF13378.3	Slyc-GM		GM path	4	superpathway of cytosolic glycolysis (plants),PWY-5464	glycolysis IV (plant cytosol),GM path	glycolysis I (from glucose 6-phosphate),GM path	gluconeogenesis I,GM path
XP_004236119	1	SOLYC03G114150	Solyc03g114150.2.1	Solyc03g114150		ec	RXN66-3,PHENDEHYD-RXN,BENZALDEHYDE-DEHYDROGENASE-NAD+-RXN//EC-6.2.1 // EC-4.3.1.25 // EC-4.3.1.24 // EC-1.2.1.28	EV-COMP	Aldedh,PF00171.19	Slyc-GM		GM path	1	benzoate biosynthesis III (CoA-dependent,PWY-6446
XP_004236149	1	SOLYC03G113790	Solyc03g113790.2.1	Solyc03g113790		ec	2.7.7.13//EC-1.1.1.22 // EC-5.4.2.5 // EC-5.4.2.2 // EC-5.1.3.15 // EC-2.7.7.9 // EC-2.7.7.13 // EC-5.4.2.8 // EC-5.3.1.8 // EC-5.3.1.9 // EC-1.1.1.271 // EC-4.2.1.47 // EC-5.1.3.2 // EC-5.1.3.18 // EC-2.7.7.69 // EC-3.1.3.93 // EC-1.1.1.316 // EC-1.3.2.3	EV-COMP	NTP_transferase,PF00483.20;Hexapep,PF00132.21;NTP_transf_3,PF12804.4	Slyc-GM		GM path	3	colanic acid building blocks biosynthesis,GM path	L-ascorbate biosynthesis I (L-galactose pathway),GM path	GDP-mannose biosynthesis,GM path
XP_004236150	1	SOLYC03G113780	Solyc03g113780.2.1	Solyc03g113780		ec	PMPOXI-RXN//EC-3.1.3.74 // EC-1.1.1.65 // EC-2.7.1.35 // EC-1.4.3.5 // EC-5.1.99.6 // EC-4.2.1.93	EV-COMP	YjeF_N,PF03853.12;Pyridox_oxidase,PF01243.17;PNPOx_C,PF10590.6	Slyc-GM		GM path	3	pyridoxal 5'-phosphate salvage II (plants),GM path	pyridoxal 5'-phosphate salvage I,GM path	NADH repair,GM path
XP_004236210	1	SOLYC03G112910	Solyc03g112910.2.1			ec	PANTOTHENATE-KIN-RXN,2.7.1.33//EC-2.7.1.33 // EC-2.1.2.11 // EC-1.1.1.169 // EC-6.3.2.1	EV-COMP	Fumble,PF03630.11;DUF89,PF01937.16	Slyc-GM		GM path	1	phosphopantothenate biosynthesis I,GM path
XP_004236221	1	SOLYC03G112770	Solyc03g112770.2.1	Solyc03g112770		ec	1.8.1.9//EC-1.8.1.9	EV-COMP	Glutaredoxin,PF00462.21	Slyc-GM		GM path	1	thioredoxin pathway,GM path
XP_004236241	1	SOLYC03G112540	Solyc03g112540.2.1	Solyc03g112540		ec	1.1.1.330//EC-4.2.1.134 // EC-1.3.1.93 // EC-1.1.1.330 // EC-2.3.1.199	EV-COMP	adh_short,PF00106.22;adh_short_C2,PF13561.3;KR,PF08659.7	Slyc-GM		GM path	2	very long chain fatty acid biosynthesis I,GM path	very long chain fatty acid biosynthesis II,GM path
XP_004236245	1	SOLYC03G112500	Solyc03g112500.2.1	Solyc03g112500		ec	2.4.1.82//EC-2.4.1.67 // EC-2.4.1.82 // EC-2.4.1.123	EV-COMP	Raffinose_syn,PF05691.9	Slyc-GM		GM path	1	stachyose biosynthesis,GM path
XP_004236257	1	SOLYC03G112320	Solyc03g112320.2.1	Solyc03g112320		ec	1.16.1.7,FERRIC-CHELATE-REDUCTASE-RXN//EC-1.16.1.7	EV-COMP	FAD_binding_8,PF08022.9;Ferric_reduct,PF01794.16;NAD_binding_6,PF08030.9	Slyc-GM		GM path	1	iron reduction and absorption,GM path
XP_004236289	1	SOLYC03G111850	Solyc03g111850.2.1	Solyc03g111850		ec	4.1.1.48,IGPSYN-RXN//EC-4.1.2.8 // EC-4.2.1.122 // EC-4.1.3.27 // EC-2.4.2.18 // EC-5.3.1.24 // EC-4.1.1.48	EV-COMP	IGPS,PF00218.18	Slyc-GM		GM path	1	tryptophan biosynthesis,GM path
XP_004236315	1	SOLYC03G111560, SOLYC03G111570	Solyc03g111560.2.1	Solyc03g111570		ec	2.4.1.34//EC-2.4.1.34	EV-COMP	FKS1_dom1,PF14288.3;Glucan_synthase,PF02364.12;Glucan_synthase,PF02364.12	Slyc-GM		GM path	1	callose biosynthesis,GM path
XP_004236340	1	SOLYC03G111200	Solyc03g111200.2.1	Solyc03g111200		ec	2.7.4.3//EC-2.7.4.6 // EC-1.17.4.1 // EC-3.6.3.14 // EC-2.7.4.3 // EC-4.3.2.2 // EC-6.3.4.4 // EC-2.7.4.8 // EC-6.3.5.2 // EC-1.1.1.205 // EC-3.5.4.10 // EC-2.1.2.3 // EC-6.3.2.6 // EC-4.1.1.21 // EC-6.3.3.1 // EC-6.3.5.3 // EC-2.1.2.2 // EC-6.3.4.13 // EC-2.4.2.14	EV-COMP	ADK,PF00406.19;AAA_17,PF13207.3;ADK_lid,PF05191.11	Slyc-GM		GM path	3	superpathway of adenosine nucleotides de novo biosynthesis I,GM path	superpathway of purine nucleotides de novo biosynthesis I,GM path	adenosine ribonucleotides de novo biosynthesis,GM path
XP_004236343	1	SOLYC03G111160	Solyc03g111160.2.1	Solyc03g111160		ec	RXN-12277,RXN-12218,RXN-12217,RXN-12276//EC-2.4.1.25 // EC-3.2.1.2 // EC-3.2.1.68 // EC-3.1.3 // EC-2.7.9.5 // EC-2.7.9.4	EV-COMP	AMPK1_CBM,PF16561.2;DSPc,PF00782.17	Slyc-GM		GM path	1	starch degradation II,GM path
XP_004236345	1	SOLYC03G111140	Solyc03g111140.2.1	Solyc03g111140		ec	2.3.3.9//EC-1.1.1.37 // EC-2.3.3.16 // EC-2.3.3.1 // EC-4.1.3.1 // EC-2.3.3.9 // EC-1.1.99.14	EV-COMP	Malate_synthase,PF01274.19	Slyc-GM		GM path	2	glyoxylate cycle,GM path	glycolate and glyoxylate degradation II,GM path
XP_004236346	1	SOLYC03G111120	Solyc03g111120.2.1	Solyc03g111120		ec	2.3.3.9//EC-1.1.1.37 // EC-2.3.3.16 // EC-2.3.3.1 // EC-4.1.3.1 // EC-2.3.3.9 // EC-1.1.99.14	EV-COMP	Malate_synthase,PF01274.19	Slyc-GM		GM path	2	glyoxylate cycle,GM path	glycolate and glyoxylate degradation II,GM path
XP_004236354	1	SOLYC03G110960	Solyc03g110960.2.1	Solyc03g110960		ec	2.7.4.6//EC-2.7.4.6 // EC-1.17.4.1 // EC-3.6.3.14 // EC-2.7.4.3 // EC-4.3.2.2 // EC-6.3.4.4 // EC-2.7.4.14 // EC-2.7.4.25 // EC-6.3.4.2 // EC-2.7.4.22 // EC-2.4.2.9 // EC-2.7.1.48 // EC-3.2.2.3 // EC-3.5.4.5 // EC-2.1.1.45 // EC-2.7.1.74 // EC-2.7.1.145 // EC-2.7.1.21 // EC-2.7.4.13 // EC-2.7.4.12 // EC-2.7.4.9 // EC-2.7.4.8 // EC-6.3.5.2 // EC-1.1.1.205 // EC-3.5.4.10 // EC-2.1.2.3 // EC-6.3.2.6…	EV-COMP	NDK,PF00334.16	Slyc-GM		GM path	19	superpathway of adenosine nucleotides de novo biosynthesis I,GM path	superpathway of pyrimidine ribonucleosides salvage,GM path	superpathway of pyrimidine nucleobases salvage,GM path	superpathway of pyrimidine deoxyribonucleoside salvage,GM path	pyrimidine deoxyribonucleotide phosphorylation,GM path	superpathway of purine nucleotides de novo biosynthesis I,GM path	UTP and CTP de novo biosynthesis,GM path	CMP phosphorylation,GM path	guanosine ribonucleotides de novo biosynthesis,GM path	purine deoxyribonucleosides salvage,GM path	adenosine deoxyribonucleotides de novo biosynthesis,GM path	guanosine deoxyribonucleotides de novo biosynthesis I,GM path	pyrimidine ribonucleotides interconversion,GM path	pyrimidine deoxyribonucleotides de novo biosynthesis I,GM path	pyrimidine deoxyribonucleotides de novo biosynthesis II,GM path	superpathway of pyrimidine ribonucleotides de novo biosynthesis,GM path	superpathway of pyrimidine deoxyribonucleotides de novo biosynthesis (E. coli),GM path	superpathway of guanosine nucleotides de novo biosynthesis I,GM path	superpathway of pyrimidine deoxyribonucleotides de novo biosynthesis,GM path
XP_004236391	1	SOLYC03G121510	Solyc03g121510.2.1	Solyc03g121510		ec	RXN-777,RXN-11531,1.14.13.112,RXN-11529,RXN-11530,RXN-11101,RXN-719//EC-1.14.13 // EC-1.14 // EC-1.1 // EC-1.3.1 // EC-1.1.1 // EC-5.3.3.1 // EC-1.14.13.112	EV-COMP	p450,PF00067.19;p450,PF00067.19	Slyc-GM		GM path	3	brassinosteroid biosynthesis I,GM path	brassinosteroid biosynthesis II,GM path	superpathway of C28 brassinosteroid biosynthesis,GM path
XP_004236429	1	SOLYC03G118870	Solyc03g118870.2.1	Solyc03g118870		ec	3.4.22.28,3.4.22.29,3.6.1.15,2.7.7.48//EC-2.7.4.14 // EC-3.6.1.15 // EC-3.6.1.6 // EC-3.6.1.5 // EC-2.7.4.22 // EC-2.7.4.6 // EC-6.3.4.2 // EC-3.1.3.91 // EC-3.1.3.5 // EC-2.1.1.45 // EC-1.17.4.1 // EC-2.7.4.12 // EC-2.7.4.13 // EC-2.7.4.9 // EC-3.6.1.19 // EC-3.6.1.23 // EC-1.17.4.2 // EC-3.5.4.13 // EC-1.3.5.2 // EC-4.1.1.23 // EC-2.4.2.10 // EC-3.5.2.3 // EC-2.1.3.2 // EC-6.3.5.5		PB1,PF00564.21	Slyc-GM		GM path	5	pyrimidine ribonucleotides interconversion,GM path	UTP and CTP dephosphorylation I,GM path	pyrimidine deoxyribonucleotides de novo biosynthesis I,GM path	superpathway of pyrimidine deoxyribonucleotides de novo biosynthesis (E. coli),GM path	superpathway of pyrimidine deoxyribonucleotides de novo biosynthesis,GM path
XP_004236479	1	SOLYC03G115750	Solyc03g115750.1.1	Solyc03g115750		ec	RXN-12417,RXN-9462//EC-2.4.1.168 // EC-2.4.2.39 // EC-2.4.1	EV-COMP	Exostosin,PF03016.12	Slyc-GM		GM path	1	xyloglucan biosynthesis,GM path
XP_004236520	1	SOLYC03G113470	Solyc03g113470.1.1	Solyc03g113470		ec	1.1.5.2//EC-1.1.5.2 // EC-3.1.1.17 // EC-5.1.3.15 // EC-2.7.1.2 // EC-5.4.2.5 // EC-5.4.2.2 // EC-3.1.3.10	EV-COMP	GSDH,PF07995.8	Slyc-GM		GM path	1	glucose and glucose-1-phosphate degradation,GM path
XP_004236571	1	SOLYC04G016520	Solyc04g016520.2.1	Solyc04g016520		ec	2.7.8.15-RXN//EC-2.4.1.117 // EC-2.4.1.83 // EC-2.4.1.256 // EC-2.4.1.265 // EC-2.4.1.267 // EC-2.4.1.261 // EC-2.4.1.260 // EC-2.4.1.259 // EC-2.4.1.258 // EC-2.4.1.131 // EC-2.4.1.132 // EC-2.4.1.257 // EC-2.4.1.142 // EC-2.4.1.141 // EC-2.7.8.15	EV-COMP	Glycos_transf_4,PF00953.18	Slyc-GM		GM path	1	dolichyl-diphosphooligosaccharide biosynthesis,GM path
XP_004236585	1	SOLYC04G016360	Solyc04g016360.2.1	Solyc04g016360		ec	3.1.2.12//EC-1.1.1.284 // EC-4.4.1.22 // EC-3.1.2.12	EV-COMP	Esterase,PF00756.17;Peptidase_S9,PF00326.18	Slyc-GM		GM path	1	formaldehyde oxidation II (glutathione-dependent),GM path
XP_004236586	1	SOLYC04G016330	Solyc04g016330.2.1	Solyc04g016330		ec	1.1.1.8//EC-1.1.5.3 // EC-1.1.1.8	EV-COMP	NAD_Gly3P_dh_C,PF07479.11;NAD_Gly3P_dh_N,PF01210.20	Slyc-GM		GM path	1	glycerol-3-phosphate shuttle,GM path
XP_004236592	1	SOLYC04G016230	Solyc04g016230.2.1	Solyc04g016230		ec	2.4.1.203//EC-2.4.1 // EC-2.4.1.215 // EC-2.4.1.203	EV-COMP	UDPGT,PF00201.15	Slyc-GM		GM path	1	cytokinin-O-glucosides biosynthesis,GM path
XP_004236610	1	SOLYC04G015750	Solyc04g015750.2.1	Solyc04g015750		ec	6.6.1.1//EC-1.3.3.3 // EC-1.3.1.33 // EC-1.3.1.75 // EC-2.1.1.11 // EC-6.6.1.1 // EC-4.1.1.37 // EC-1.3.3.4	EV-COMP	CobN-Mg_chel,PF02514.13;DUF3479,PF11965.5	Slyc-GM		GM path	1	chlorophyllide a biosynthesis I (aerobic,CHLOROPHYLL-SYN
XP_004236627	1	SOLYC04G015490	Solyc04g015490.2.1	Solyc04g015490		ec	6.6.1.1//EC-1.3.3.3 // EC-1.3.1.33 // EC-1.3.1.75 // EC-2.1.1.11 // EC-6.6.1.1 // EC-4.1.1.37 // EC-1.3.3.4	EV-COMP	VWA_2,PF13519.3;Mg_chelatase,PF01078.18;VWA,PF00092.25	Slyc-GM		GM path	1	chlorophyllide a biosynthesis I (aerobic,CHLOROPHYLL-SYN
XP_004236633	1	SOLYC04G015350	Solyc04g015350.2.1	Solyc04g015350		ec	2.7.1.137//EC-3.1.3 // EC-2.7.1.150 // EC-2.7.1.137 // EC-2.7.1.153 // EC-2.7.1.68 // EC-2.7.1.154 // EC-2.7.8.11 // EC-2.7.1.67	EV-COMP	PI3Ka,PF00613.17;PI3_PI4_kinase,PF00454.24;PI3K_C2,PF00792.21	Slyc-GM		GM path	1	3-phosphoinositide biosynthesis,GM path
XP_004236640	1	SOLYC04G015270	Solyc04g015270.2.1	Solyc04g015270		ec	2.4.1.43,2.4.1.43-RXN//EC-2.1.1 // EC-2.4.1.43	EV-COMP	Glyco_transf_8,PF01501.17	Slyc-GM		GM path	1	homogalacturonan biosynthesis,GM path
XP_004236642	1	SOLYC04G015200	Solyc04g015200.2.1	Solyc04g015200		ec	2.7.1.11//EC-1.1.1.37 // EC-1.1.1.41 // EC-1.3.5.1 // EC-2.3.3.16 // EC-2.3.3.1 // EC-6.2.1.5 // EC-4.2.1.2 // EC-1.2.1.9 // EC-2.7.1.40 // EC-4.2.1.11 // EC-5.4.2.12 // EC-2.7.2.3 // EC-1.2.1.12 // EC-5.3.1.1 // EC-4.1.2.13 // EC-2.7.1.90 // EC-2.7.1.11 // EC-1.2.4.1 // EC-1.8.1.4 // EC-2.3.1.12 // EC-5.4.2.11 // EC-3.1.3.11 // EC-2.7.9.2 // EC-5.3.1.9	EV-COMP	PFK,PF00365.17	Slyc-GM		GM path	3	superpathway of cytosolic glycolysis (plants),PWY-5464	glycolysis IV (plant cytosol),GM path	glycolysis I (from glucose 6-phosphate),GM path
XP_004236686	1	SOLYC04G014510	Solyc04g014510.2.1	Solyc04g014510		ec	6.3.1.2//EC-1.4.7.1 // EC-1.4.1.14 // EC-6.3.1.2 // EC-1.7.7.1 // EC-1.7.1.1 // EC-2.7.2.2 // EC-2.1.3.3 // EC-6.3.5.5 // EC-1.1.1.42 // EC-1.1.1.41 // EC-2.3.3.16 // EC-2.3.3.1 // EC-4.1.1.31 // EC-2.7.9.1	EV-COMP	Gln-synt_C,PF00120.21;Gln-synt_N,PF03951.16	Slyc-GM		GM path	7	superpathway of ammonia assimilation (plants),GM path	ammonia assimilation cycle II,GM path	glutamine biosynthesis I,GM path	nitrate reduction II (assimilatory),GM path	ornithine-citrulline shuttle,GM path	ammonia assimilation cycle I,GM path	glutamine biosynthesis III,GM path
XP_004236699	1	SOLYC04G014270	Solyc04g014270.2.1	Solyc04g014270		ec	2.7.1.11//EC-1.1.1.37 // EC-1.1.1.41 // EC-1.3.5.1 // EC-2.3.3.16 // EC-2.3.3.1 // EC-6.2.1.5 // EC-4.2.1.2 // EC-1.2.1.9 // EC-2.7.1.40 // EC-4.2.1.11 // EC-5.4.2.12 // EC-2.7.2.3 // EC-1.2.1.12 // EC-5.3.1.1 // EC-4.1.2.13 // EC-2.7.1.90 // EC-2.7.1.11 // EC-1.2.4.1 // EC-1.8.1.4 // EC-2.3.1.12 // EC-5.4.2.11 // EC-3.1.3.11 // EC-2.7.9.2 // EC-5.3.1.9	EV-COMP	PFK,PF00365.17	Slyc-GM		GM path	3	superpathway of cytosolic glycolysis (plants),PWY-5464	glycolysis IV (plant cytosol),GM path	glycolysis I (from glucose 6-phosphate),GM path
XP_004236713	1	SOLYC04G011880	Solyc04g011880.1.1	Solyc04g011880		ec	1.8.1.9//EC-1.8.1.9	EV-COMP	Glutaredoxin,PF00462.21	Slyc-GM		GM path	1	thioredoxin pathway,GM path
XP_004236714	1	SOLYC04G011870	Solyc04g011870.1.1	Solyc04g011870		ec	1.8.1.9//EC-1.8.1.9	EV-COMP	Glutaredoxin,PF00462.21	Slyc-GM		GM path	1	thioredoxin pathway,GM path
XP_004236715	1	SOLYC04G011860	Solyc04g011860.1.1	Solyc04g011860		ec	1.8.1.9//EC-1.8.1.9	EV-COMP	Glutaredoxin,PF00462.21	Slyc-GM		GM path	1	thioredoxin pathway,GM path
XP_004236716	1	SOLYC04G011850	Solyc04g011850.1.1	Solyc04g011850		ec	1.8.1.9//EC-1.8.1.9	EV-COMP	Glutaredoxin,PF00462.21	Slyc-GM		GM path	1	thioredoxin pathway,GM path
XP_004236717	1	SOLYC04G011840	Solyc04g011840.1.1	Solyc04g011840		ec	1.8.1.9//EC-1.8.1.9	EV-COMP	Glutaredoxin,PF00462.21	Slyc-GM		GM path	1	thioredoxin pathway,GM path
XP_004236718	1	SOLYC04G011830	Solyc04g011830.1.1	Solyc04g011830		ec	1.8.1.9//EC-1.8.1.9	EV-COMP	Glutaredoxin,PF00462.21	Slyc-GM		GM path	1	thioredoxin pathway,GM path
XP_004236719	1	SOLYC04G011810	Solyc04g011810.1.1	Solyc04g011810		ec	1.8.1.9//EC-1.8.1.9	EV-COMP	Glutaredoxin,PF00462.21	Slyc-GM		GM path	1	thioredoxin pathway,GM path
XP_004236720	1	SOLYC04G011800	Solyc04g011800.1.1	Solyc04g011800		ec	1.8.1.9//EC-1.8.1.9	EV-COMP	Glutaredoxin,PF00462.21	Slyc-GM		GM path	1	thioredoxin pathway,GM path
XP_004236721	1	SOLYC04G011790	Solyc04g011790.1.1	Solyc04g011790		ec	1.8.1.9//EC-1.8.1.9	EV-COMP	Glutaredoxin,PF00462.21	Slyc-GM		GM path	1	thioredoxin pathway,GM path
XP_004236735	1	SOLYC04G011600	Solyc04g011600.2.1	Solyc04g011600		ec	RXN-13736,2.3.1.15,RXN-1381,RXN-13735,RXN-13734,2.3.1.198,RXN-13803,RXN-13805//EC-1.1.1.94 // EC-2.3.1.15 // EC-2.3.1.51 // EC-2.7.7.41 // EC-2.7.1.174 // EC-2.3.1 // EC-2.3.1.158 // EC-2.3.1.20 // EC-3.1.3.4 // EC-3.1.3.27 // EC-2.7.8.5 // EC-2.7.8.1 // EC-2.7.7.14 // EC-2.7.1.82 // EC-4.1.1.65 // EC-2.7.1.32 // EC-2.7.8.2 // EC-2.7.7.15 // EC-2.1.1.103 // EC-2.7.8 // EC-2.1.1.71 // EC-2.7.7.57 …	EV-COMP	Acyltransferase,PF01553.18	Slyc-GM		GM path	3	CDP-diacylglycerol biosynthesis I,GM path	triacylglycerol biosynthesis,GM path	phospholipid biosynthesis II,GM path
XP_004236746	1	SOLYC04G011510	Solyc04g011510.2.1	Solyc04g011510		ec	5.3.1.1//EC-5.3.1.6 // EC-2.7.1.19 // EC-5.1.3.1 // EC-3.1.3.37 // EC-2.2.1.1 // EC-3.1.3.11 // EC-4.1.2 // EC-4.1.2.13 // EC-5.3.1.1 // EC-1.2.1.13 // EC-2.7.2.3 // EC-4.1.1.39 // EC-1.10.9.1 // EC-1.18.1.2 // EC-1.97.1.12 // EC-1.10.3.9 // EC-1.1.1.37 // EC-1.1.1.41 // EC-1.3.5.1 // EC-2.3.3.16 // EC-2.3.3.1 // EC-6.2.1.5 // EC-4.2.1.2 // EC-1.2.1.9 // EC-2.7.1.40 // EC-4.2.1.11 // EC-5.4.2.12 …	EV-COMP	TIM,PF00121.15	Slyc-GM		GM path	6	oxygenic photosynthesis,GM path	Calvin-Benson-Bassham cycle,GM path	superpathway of cytosolic glycolysis (plants),PWY-5464	glycolysis IV (plant cytosol),GM path	glycolysis I (from glucose 6-phosphate),GM path	gluconeogenesis I,GM path
XP_004236755	1	SOLYC04G011400	Solyc04g011400.2.1	Solyc04g011400		ec	UDP-GLUCURONATE-DECARBOXYLASE-RXN,4.1.1.35//EC-5.1.3.2 // EC-4.1.1 // EC-5.1.3.6 // EC-1.1.1.22 // EC-4.1.1.35 // EC-5.1.3.5 // EC-4.2.1.76	EV-COMP	GDP_Man_Dehyd,PF16363.2;Epimerase,PF01370.18;Polysacc_synt_2,PF02719.12;3Beta_HSD,PF01073.16;NAD_binding_4,PF07993.9;RmlD_sub_bind,PF04321.14	Slyc-GM		GM path	2	UDP-sugars interconversion,GM path	UDP-D-xylose biosynthesis,GM path
XP_004236757	1	SOLYC04G011350	Solyc04g011350.2.1	Solyc04g011350		ec	1.2.4.2//EC-1.8.1.4 // EC-2.3.1.61 // EC-1.2.4.2	EV-COMP	Transket_pyr,PF02779.21;E1_dh,PF00676.17;OxoGdeHyase_C,PF16870.2;2-oxogl_dehyd_N,PF16078.2	Slyc-GM		GM path	1	2-oxoglutarate decarboxylation to succinyl-CoA,GM path
XP_004236761	1	SOLYC04G010320	Solyc04g010320.1.1	Solyc04g010320		ec	RXN-12143,RXN-12137,RXN-12136,RXN-9703,RXN-12138,RXN-12139//EC-1.14.13	EV-COMP	p450,PF00067.19	Slyc-GM		GM path	1	poly-hydroxy fatty acids biosynthesis,GM path
XP_004236793	1	SOLYC04G009910	Solyc04g009910.2.1	Solyc04g009910		ec	2.7.11.1,4.1.1.49//EC-1.1.1.37 // EC-1.1.1.38 // EC-1.1.1.39 // EC-5.3.1.1 // EC-1.1.1.40 // EC-2.7.9.2 // EC-4.1.1.49 // EC-4.2.1.11 // EC-5.4.2.12 // EC-2.7.2.3 // EC-1.2.1.12 // EC-4.1.2.13 // EC-3.1.3.11 // EC-5.3.1.9	EV-COMP	Pkinase,PF00069.22;Pkinase_Tyr,PF07714.14;Kinase-like,PF14531.3	Slyc-GM		GM path	1	gluconeogenesis I,GM path
XP_004236813	1	SOLYC04G009580	Solyc04g009580.2.1	Solyc04g009580		ec	2.7.8.5,RXNQT-4394,PHOSPHAGLYPSYN-RXN,RXNQT-4393//EC-3.1.3.27 // EC-2.7.8.5 // EC-2.3.1.15 // EC-2.3.1.51 // EC-1.1.1.94 // EC-2.7.7.41 // EC-2.7.8.1 // EC-2.7.7.14 // EC-2.7.1.82 // EC-4.1.1.65 // EC-2.7.1.32 // EC-2.7.8.2 // EC-2.7.7.15 // EC-2.1.1.103 // EC-2.7.8 // EC-2.1.1.71 // EC-2.7.7.57 // EC-2.7.7 // EC-2.7.8.8 // EC-2.7.8.29 // EC-2.7.8.11	EV-COMP	CDP-OH_P_transf,PF01066.18	Slyc-GM		GM path	4	phosphatidylglycerol biosynthesis II (non-plastidic),GM path	cardiolipin biosynthesis II,GM path	phosphatidylglycerol biosynthesis I (plastidic),GM path	phospholipid biosynthesis II,GM path
XP_004236831	1	SOLYC04G009350	Solyc04g009350.2.1			ec	2.6.1.9//EC-2.4.2.17 // EC-3.5.4.19 // EC-3.6.1.31 // EC-5.3.1.16 // EC-2.4.2 // EC-4.2.1.19 // EC-2.6.1.9 // EC-3.1.3.15	EV-COMP	Aminotran_1_2,PF00155.18	Slyc-GM		GM path	1	histidine biosynthesis,GM path
XP_004236836	1	SOLYC04G009300	Solyc04g009300.2.1	Solyc04g009300		ec	1.14.13.39//EC-4.3.2.1 // EC-6.3.4.5 // EC-1.14.13.39	EV-COMP	MMR_HSR1,PF01926.20	Slyc-GM		GM path	2	citrulline-nitric oxide cycle,GM path	nitric oxide biosynthesis (plants),GM path
XP_004236849	1	SOLYC04G009030	Solyc04g009030.2.1	Solyc04g009030		ec	1.2.1.13//EC-5.3.1.6 // EC-2.7.1.19 // EC-5.1.3.1 // EC-3.1.3.37 // EC-2.2.1.1 // EC-3.1.3.11 // EC-4.1.2 // EC-4.1.2.13 // EC-5.3.1.1 // EC-1.2.1.13 // EC-2.7.2.3 // EC-4.1.1.39 // EC-1.10.9.1 // EC-1.18.1.2 // EC-1.97.1.12 // EC-1.10.3.9 // EC-1.1.1.37 // EC-1.1.1.41 // EC-1.3.5.1 // EC-2.3.3.16 // EC-2.3.3.1 // EC-6.2.1.5 // EC-4.2.1.2 // EC-1.2.1.9 // EC-2.7.1.40 // EC-4.2.1.11 // EC-5.4.2.12…	EV-COMP	Gp_dh_C,PF02800.17;Gp_dh_N,PF00044.21	Slyc-GM		GM path	7	oxygenic photosynthesis,GM path	Calvin-Benson-Bassham cycle,GM path	superpathway of cytosolic glycolysis (plants),PWY-5464	glycolysis IV (plant cytosol),GM path	glycolysis I (from glucose 6-phosphate),GM path	gluconeogenesis I,GM path	sucrose biosynthesis I (from photosynthesis),GM path
XP_004236855	1	SOLYC04G008990	Solyc04g008990.2.1	Solyc04g008990		ec	2.7.7.2//EC-3.5.4.25 // EC-3.5.4.26 // EC-1.1.1.193 // EC-4.1.99.12 // EC-2.5.1.78 // EC-2.5.1.9 // EC-2.7.7.2 // EC-2.7.1.26	EV-COMP	FAD_syn,PF06574.9	Slyc-GM		GM path	1	flavin biosynthesis I (bacteria and plants),GM path
XP_004236874	1	SOLYC04G008780	Solyc04g008780.2.1	Solyc04g008780		ec	RXN-12182//EC-1.14.13 // EC-6.2.1	EV-COMP	Epimerase,PF01370.18;3Beta_HSD,PF01073.16;GDP_Man_Dehyd,PF16363.2;NAD_binding_4,PF07993.9;NAD_binding_10,PF13460.3	Slyc-GM		GM path	1	sporopollenin precursor biosynthesis,GM path
XP_004236876	1	SOLYC04G008760	Solyc04g008760.1.1	Solyc04g008760		ec	2.7.1.39,HOMOSERKIN-RXN//EC-2.1.1.10 // EC-2.1.1 // EC-2.1.1.14 // EC-2.5.1 // EC-2.7.1.39 // EC-1.17.1.8 // EC-4.1.1.20 // EC-5.1.1.7 // EC-2.6.1.83 // EC-4.3.3.7 // EC-1.1.1.3 // EC-1.2.1.11 // EC-2.7.2.4 // EC-4.2.3.1 // EC-2.6.1.1 // EC-3.5.99 // EC-2.2.1.6 // EC-1.1.1.86 // EC-2.6.1.42 // EC-4.2.1.9	EV-COMP	GHMP_kinases_C,PF08544.10;GHMP_kinases_N,PF00288.23	Slyc-GM		GM path	5	methionine biosynthesis II,GM path	superpathway of lysine,PWY-724	threonine biosynthesis from homoserine,GM path	threonine biosynthesis,GM path	isoleucine biosynthesis I,GM path
XP_004236880	1	SOLYC04G008730	Solyc04g008730.2.1	Solyc04g008730		ec	RXN-8286,RXN-8287,RXN-8285//EC-2.4.1	EV-COMP	Melibiase_2,PF16499.2	Slyc-GM		GM path	1	ajugose biosynthesis II (galactinol-independent),GM path
XP_004236881	1	SOLYC04G008740	Solyc04g008740.2.1	Solyc04g008740		ec	2.7.1.40//EC-1.1.1.37 // EC-1.1.1.41 // EC-1.3.5.1 // EC-2.3.3.16 // EC-2.3.3.1 // EC-6.2.1.5 // EC-4.2.1.2 // EC-1.2.1.9 // EC-2.7.1.40 // EC-4.2.1.11 // EC-5.4.2.12 // EC-2.7.2.3 // EC-1.2.1.12 // EC-5.3.1.1 // EC-4.1.2.13 // EC-2.7.1.90 // EC-2.7.1.11 // EC-1.2.4.1 // EC-1.8.1.4 // EC-2.3.1.12 // EC-5.4.2.11 // EC-3.1.3.11 // EC-2.7.9.2 // EC-5.3.1.9	EV-COMP	PK,PF00224.18;PK_C,PF02887.13	Slyc-GM		GM path	3	superpathway of cytosolic glycolysis (plants),PWY-5464	glycolysis IV (plant cytosol),GM path	glycolysis I (from glucose 6-phosphate),GM path
XP_004236890	1	SOLYC04G008590	Solyc04g008590.2.1			ec	1.2.4.1//EC-1.1.1.37 // EC-1.1.1.41 // EC-1.3.5.1 // EC-2.3.3.16 // EC-2.3.3.1 // EC-6.2.1.5 // EC-4.2.1.2 // EC-1.2.1.9 // EC-2.7.1.40 // EC-4.2.1.11 // EC-5.4.2.12 // EC-2.7.2.3 // EC-1.2.1.12 // EC-5.3.1.1 // EC-4.1.2.13 // EC-2.7.1.90 // EC-2.7.1.11 // EC-1.2.4.1 // EC-1.8.1.4 // EC-2.3.1.12 // EC-2.3.3.8	EV-COMP	Transket_pyr,PF02779.21;Transketolase_C,PF02780.17	Slyc-GM		GM path	3	superpathway of cytosolic glycolysis (plants),PWY-5464	superpathway of acetyl-CoA biosynthesis,GM path	pyruvate decarboxylation to acetyl CoA,GM path
XP_004236897	1	SOLYC04G008490	Solyc04g008490.1.1	Solyc04g008490		ec	NADH-DEHYDROG-A-RXN//EC-1.3.5.1 // EC-1.9.3.1 // EC-1.6.5.3 // EC-1.10.2.2 // EC-3.1.3 // EC-2.7.1.86 // EC-2.7.1.23 // EC-1.6.1.2 // EC-1.6.1.3 // EC-1.6.1.1 // EC-1.10.3.11	EV-COMP	NDUF_B7,PF05676.10	Slyc-GM		GM path	3	aerobic respiration I (cytochrome c),GM path	NAD/NADH phosphorylation and dephosphorylation,GM path	aerobic respiration III (alternative oxidase pathway),GM path
XP_004236910	1	SOLYC04G008330	Solyc04g008330.1.1	Solyc04g008330		ec	2.4.1.203//EC-2.4.1 // EC-2.4.1.215 // EC-2.4.1.203	EV-COMP	UDPGT,PF00201.15	Slyc-GM		GM path	1	cytokinin-O-glucosides biosynthesis,GM path
XP_004236911	1	SOLYC04G008310	Solyc04g008310.1.1	Solyc04g008310		ec	2.4.1.203//EC-2.4.1 // EC-2.4.1.215 // EC-2.4.1.203	EV-COMP	UDPGT,PF00201.15	Slyc-GM		GM path	1	cytokinin-O-glucosides biosynthesis,GM path
XP_004236915	1	SOLYC04G008260	Solyc04g008260.2.1	Solyc04g008260		ec	3.1.3.2//EC-3.1.3.2	EV-COMP	Metallophos,PF00149.25	Slyc-GM		GM path	1	phosphate acquisition,GM path
XP_004236918	1	SOLYC04G008230	Solyc04g008230.2.1	Solyc04g008230		ec	3.2.1.15//EC-3.2.1.15 // EC-3.1.1.11	EV-COMP	Glyco_hydro_28,PF00295.14;Beta_helix,PF13229.3	Slyc-GM		GM path	1	homogalacturonan degradation,GM path
XP_004236950	1	SOLYC04G006970	Solyc04g006970.2.1	Solyc04g006970		ec	4.1.1.31//EC-4.2.1.1 // EC-4.1.1.31 // EC-1.1.1.42 // EC-6.3.1.2 // EC-1.4.7.1 // EC-1.1.1.41 // EC-2.3.3.16 // EC-2.3.3.1 // EC-2.7.9.1	EV-COMP	PEPcase,PF00311.14;PEPcase,PF00311.14	Slyc-GM		GM path	2	CO<sub>2</sub> fixation into oxaloacetate (anapleurotic),GM path	glutamine biosynthesis III,GM path
XP_004236964	1	SOLYC04G007550	Solyc04g007550.2.1	Solyc04g007550		ec	3.6.3.14//EC-2.7.4.6 // EC-1.17.4.1 // EC-3.6.3.14 // EC-2.7.4.3 // EC-4.3.2.2 // EC-6.3.4.4 // EC-2.7.4.8 // EC-6.3.5.2 // EC-1.1.1.205 // EC-3.5.4.10 // EC-2.1.2.3 // EC-6.3.2.6 // EC-4.1.1.21 // EC-6.3.3.1 // EC-6.3.5.3 // EC-2.1.2.2 // EC-6.3.4.13 // EC-2.4.2.14	EV-COMP	ATP-synt_ab,PF00006.22;ATP-synt_ab_N,PF02874.20;Synthase_beta,PF11421.5	Slyc-GM		GM path	3	superpathway of adenosine nucleotides de novo biosynthesis I,GM path	superpathway of purine nucleotides de novo biosynthesis I,GM path	adenosine ribonucleotides de novo biosynthesis,GM path
XP_004236971	1	SOLYC04G007520	Solyc04g007520.2.1	Solyc04g007520		ec	PHOSPHASERSYN-RXN,2.7.8.8//EC-4.1.1.65 // EC-2.7.8.8 // EC-3.1.3.27 // EC-2.7.8.5 // EC-2.7.8.1 // EC-2.7.7.14 // EC-2.7.1.82 // EC-2.7.1.32 // EC-2.7.8.2 // EC-2.7.7.15 // EC-2.1.1.103 // EC-2.7.8 // EC-2.1.1.71 // EC-2.7.7.57 // EC-2.7.7 // EC-2.3.1.15 // EC-2.3.1.51 // EC-1.1.1.94 // EC-2.7.7.41 // EC-2.7.8.29 // EC-2.7.8.11	EV-COMP	PSS,PF03034.12	Slyc-GM		GM path	3	phosphatidylethanolamine biosynthesis I,GM path	cardiolipin and phosphatidylethanolamine biosynthesis (Xanthomonas),GM path	phospholipid biosynthesis II,GM path
XP_004237008	1	SOLYC04G007190	Solyc04g007190.2.1	Solyc04g007190		ec	RXN-13247,RXN-15280,RXN-11668//EC-4.1.1 // EC-3.1.2 // EC-1.1.1.35 // EC-4.2.1.17 // EC-1.3.3.6 // EC-6.2.1.2 // EC-4.1.1.56	EV-COMP	4HBT,PF03061.19;4HBT_2,PF13279.3	Slyc-GM		GM path	2	methyl ketone biosynthesis,GM path	2-methylketone biosynthesis,SM-GM path
XP_004237068	1	SOLYC04G005160	Solyc04g005160.1.1			ec	1.1.1.44//EC-1.1.1.44 // EC-1.1.1.49 // EC-1.1.1.351 // EC-3.1.1.31 // EC-5.3.1.6 // EC-5.1.3.1 // EC-2.2.1.1 // EC-2.2.1.2	EV-COMP	6PGD,PF00393.16;NAD_binding_2,PF03446.12	Slyc-GM		GM path	2	pentose phosphate pathway (oxidative branch) I,GM path	pentose phosphate pathway,GM path
XP_004237070	1	SOLYC04G005150	Solyc04g005150.2.1	Solyc04g005150		ec	2.7.1.48//EC-2.7.4.6 // EC-2.7.4.14 // EC-2.7.4.25 // EC-6.3.4.2 // EC-2.7.4.22 // EC-2.4.2.9 // EC-2.7.1.48 // EC-3.2.2.3 // EC-3.5.4.5	EV-COMP	PRK,PF00485.15	Slyc-GM		GM path	2	superpathway of pyrimidine ribonucleosides salvage,GM path	pyrimidine ribonucleosides salvage I,GM path
XP_004237078	1	SOLYC04G005030	Solyc04g005030.2.1			ec	5.4.2.8,5.4.2.2//EC-1.1.1.22 // EC-5.4.2.5 // EC-5.4.2.2 // EC-5.1.3.15 // EC-2.7.7.9 // EC-2.7.7.13 // EC-5.4.2.8 // EC-5.3.1.8 // EC-5.3.1.9 // EC-1.1.1.271 // EC-4.2.1.47 // EC-5.1.3.2 // EC-5.1.3.18 // EC-2.7.7.69 // EC-3.1.3.93 // EC-1.1.1.316 // EC-1.3.2.3	EV-COMP	PGM_PMM_II,PF02879.13;PGM_PMM_I,PF02878.13;PGM_PMM_III,PF02880.13	Slyc-GM		GM path	3	colanic acid building blocks biosynthesis,GM path	L-ascorbate biosynthesis I (L-galactose pathway),GM path	GDP-mannose biosynthesis,GM path
XP_004237101	1	SOLYC04G016190	Solyc04g016190.1.1	Solyc04g016190		ec	2.4.1.203//EC-2.4.1 // EC-2.4.1.215 // EC-2.4.1.203	EV-COMP	UDPGT,PF00201.15	Slyc-GM		GM path	1	cytokinin-O-glucosides biosynthesis,GM path
XP_004237151	1	SOLYC04G011940	Solyc04g011940.1.1	Solyc04g011940		ec	RXN-1022//EC-2.3.1.75 // EC-1.2.1 // EC-4.1.99.5 // EC-1.1.99 // EC-1.2.1.50	EV-COMP	p450,PF00067.19	Slyc-GM		GM path	1	cuticular wax biosynthesis,GM path
XP_004237152	1	SOLYC04G011920	Solyc04g011920.1.1	Solyc04g011920		ec	RXN-1022//EC-2.3.1.75 // EC-1.2.1 // EC-4.1.99.5 // EC-1.1.99 // EC-1.2.1.50	EV-COMP	p450,PF00067.19	Slyc-GM		GM path	1	cuticular wax biosynthesis,GM path
XP_004237165	1	SOLYC04G009600	Solyc04g009600.2.1			ec	2.5.1.117//EC-2.6.1.57 // EC-2.6.1.5 // EC-2.5.1.84 // EC-2.1.1.295 // EC-2.5.1.117 // EC-1.13.11.27	EV-COMP	zf-TRAF,PF02176.15	Slyc-GM		GM path	2	superpathway of plastoquinol biosynthesis,GM path	plastoquinol-9 biosynthesis I,GM path
XP_004237210	1	SOLYC04G005840	Solyc04g005840.1.1	Solyc04g005840		ec	2.3.1.198,RXN-1381//EC-1.1.1.94 // EC-2.3.1.15 // EC-2.3.1.51 // EC-2.7.7.41 // EC-2.7.1.174 // EC-2.3.1 // EC-2.3.1.158 // EC-2.3.1.20 // EC-3.1.3.4 // EC-3.1.3.27 // EC-2.7.8.5 // EC-2.7.8.1 // EC-2.7.7.14 // EC-2.7.1.82 // EC-4.1.1.65 // EC-2.7.1.32 // EC-2.7.8.2 // EC-2.7.7.15 // EC-2.1.1.103 // EC-2.7.8 // EC-2.1.1.71 // EC-2.7.7.57 // EC-2.7.7 // EC-2.7.8.8 // EC-2.7.8.29 // EC-2.7.8.11	EV-COMP	HAD,PF12710.4;Acyltransferase,PF01553.18	Slyc-GM		GM path	3	CDP-diacylglycerol biosynthesis I,GM path	triacylglycerol biosynthesis,GM path	phospholipid biosynthesis II,GM path
XP_004237229	1	SOLYC04G005190, SOLYC04G005200	Solyc04g005200.2.1	Solyc04g005200		ec	O-SUCCINYLBENZOATE-COA-SYN-RXN,2.2.1.9,4.2.99.20,4.2.1.113//EC-3.1.2.28 // EC-4.1.3.36 // EC-4.2.99.20 // EC-6.2.1.26 // EC-4.2.1.113 // EC-2.2.1.9 // EC-5.4.4.2 // EC-2.5.1.29 // EC-1.3.1 // EC-2.5.1	EV-COMP	MR_MLE_C,PF13378.3;TPP_enzyme_M_2,PF16582.2;TPP_enzyme_N,PF02776.15;TPP_enzyme_C,PF02775.18;Abhydrolase_6,PF12697.4;Abhydrolase_1,PF00561.17;Hydrolase_4,PF12146.5;Ndr,PF03096.11;BAAT_C,PF08840.8;Abhydrolase_2,PF02230.13	Slyc-GM		GM path	2	1,PWY-5791	superpathway of phylloquinol biosynthesis,GM path
XP_004237248	2	SOLYC04G025400	Solyc04g025400.2.1	Solyc04g025400		ec	RXN-11277,PHOSPHATIDATE-PHOSPHATASE-RXN//EC-3.1.4.11 // EC-2.7.4 // EC-3.1.4.4 // EC-3.1.3.81 // EC-2.7.1.107 // EC-2.7.1.174 // EC-2.3.1 // EC-2.3.1.158 // EC-2.3.1.51 // EC-2.3.1.15 // EC-2.3.1.20 // EC-3.1.3.4	EV-COMP	PAP2,PF01569.18	Slyc-GM		GM path	2	phosphatidate metabolism,PWY-7039	triacylglycerol biosynthesis,GM path
XP_004237249	2	SOLYC04G025440	Solyc04g025440.2.1	Solyc04g025440		ec	NA//EC-3.2.1.15 // EC-3.1.1.11	EV-COMP	Glyco_hydro_28,PF00295.14	Slyc-GM		GM path	1	homogalacturonan degradation,GM path
XP_004237250	1	SOLYC04G025530	Solyc04g025530.2.1	Solyc04g025530		ec	4.1.1.15//EC-1.1.1 // EC-2.6.1.96 // EC-1.2.1.24 // EC-2.6.1.19 // EC-4.1.1.15	EV-COMP	Pyridoxal_deC,PF00282.16	Slyc-GM		GM path	1	glutamate degradation IV,GM path
XP_004237263	1	SOLYC04G026030	Solyc04g026030.2.1	Solyc04g026030		ec	2.5.1.16//EC-3.5.1.111 // EC-2.6.1 // EC-1.13.11.54 // EC-3.1.3.87 // EC-5.3.2.5 // EC-4.2.1.109 // EC-5.3.1.23 // EC-2.4.2.28 // EC-4.1.1.50 // EC-2.5.1.16 // EC-2.5.1.6 // EC-2.7.1.100 // EC-3.2.2.16 // EC-2.5.1.22 // EC-3.5.1.53 // EC-3.5.3.12 // EC-4.1.1.19 // EC-4.1.1.17	EV-COMP	Spermine_synth,PF01564.14	Slyc-GM		GM path	4	methionine salvage cycle III (animals),GM path	methionine salvage cycle I (bacteria and plants),GM path	superpathway of polyamine biosynthesis II,GM path	spermidine biosynthesis I,GM path
XP_004237332	1	SOLYC04G040160	Solyc04g040160.2.1	Solyc04g040160		ec	1.14.12.20//EC-1.3.1.80 // EC-3.1.1.14 // EC-1.14.12.20 // EC-3.1.1.82	EV-COMP	PaO,PF08417.9;Rieske,PF00355.23	Slyc-GM		GM path	2	chlorophyll a degradation II,GM path	chlorophyll a degradation I,GM path
XP_004237340	1	SOLYC04G039670	Solyc04g039670.2.1	Solyc04g039670		ec	2.3.3.8//EC-2.3.3.8 // EC-1.2.4.1 // EC-1.8.1.4 // EC-2.3.1.12	EV-COMP	Citrate_bind,PF16114.2;ATP-grasp_2,PF08442.7	Slyc-GM		GM path	2	superpathway of acetyl-CoA biosynthesis,GM path	acetyl-CoA biosynthesis III (from citrate),GM path
XP_004237359	1	SOLYC04G058090	Solyc04g058090.2.1			ec	6.3.3.1//EC-2.7.4.6 // EC-1.17.4.1 // EC-2.7.4.8 // EC-6.3.5.2 // EC-1.1.1.205 // EC-3.6.3.14 // EC-2.7.4.3 // EC-4.3.2.2 // EC-6.3.4.4 // EC-3.5.4.10 // EC-2.1.2.3 // EC-6.3.2.6 // EC-4.1.1.21 // EC-6.3.3.1 // EC-6.3.5.3 // EC-2.1.2.2 // EC-6.3.4.13 // EC-2.4.2.14	EV-COMP	AIRS_C,PF02769.19;AIRS,PF00586.21	Slyc-GM		GM path	2	superpathway of purine nucleotides de novo biosynthesis I,GM path	5-aminoimidazole ribonucleotide biosynthesis I,GM path
XP_004237391	1	SOLYC04G055210, SOLYC04G055200	Solyc04g055200.2.1	Solyc04g055200		ec	6.3.5.4//EC-6.3.1.1 // EC-6.3.5.4 // EC-3.5.1.38 // EC-3.5.1.2	EV-COMP	Asn_synthase,PF00733.18;Asn_synthase,PF00733.18;GATase_7,PF13537.3;GATase_6,PF13522.3	Slyc-GM		GM path	4	superpathway of asparagine biosynthesis,GM path	asparagine biosynthesis II,GM path	glutamine degradation I,GM path	asparagine biosynthesis I,GM path
XP_004237411	1	SOLYC04G054890	Solyc04g054890.2.1	Solyc04g054890		ec	ACYL-COA-OXIDASE-RXN,1.3.3.6,RXN-12518//EC-4.1.1 // EC-3.1.2 // EC-1.1.1.35 // EC-4.2.1.17 // EC-1.3.3.6 // EC-6.2.1.2 // EC-5.3.3.8 // EC-1.3.1.34 // EC-5.3.3	EV-COMP	ACOX,PF01756.16;Acyl-CoA_dh_M,PF02770.16;Acyl-CoA_dh_1,PF00441.21	Slyc-GM		GM path	2	methyl ketone biosynthesis,GM path	fatty acid beta-oxidation V (unsaturated, di-isomerase-dependent)
XP_004237433	1	SOLYC04G054310	Solyc04g054310.2.1	Solyc04g054310		ec	2.6.1.44//EC-2.6.1.44	EV-COMP	Aminotran_3,PF00202.18	Slyc-GM		GM path	1	glycine biosynthesis III,GM path
XP_004237445	1	SOLYC04G053120	Solyc04g053120.2.1	Solyc04g053120		ec	2.4.1.25,AMYLOMALT-RXN,RXN-12391,RXN-1828//EC-2.4.1.25 // EC-3.2.1.2 // EC-3.2.1.68 // EC-3.1.3 // EC-2.7.9.5 // EC-2.7.9.4	EV-COMP	Glyco_hydro_77,PF02446.14	Slyc-GM		GM path	1	starch degradation II,GM path
XP_004237503	1	SOLYC04G050730	Solyc04g050730.2.1	Solyc04g050730		ec	3.1.1.3//EC-3.1.1.79 // EC-3.1.1.34 // EC-3.1.1.23 // EC-3.1.1.3	EV-COMP	Lipase_GDSL,PF00657.19	Slyc-GM		GM path	1	triacylglycerol degradation,GM path
XP_004237506	1	SOLYC04G050570	Solyc04g050570.2.1	Solyc04g050570		ec	3.1.1.3//EC-3.1.1.79 // EC-3.1.1.34 // EC-3.1.1.23 // EC-3.1.1.3	EV-COMP	Lipase_GDSL,PF00657.19	Slyc-GM		GM path	1	triacylglycerol degradation,GM path
XP_004237532	1	SOLYC04G049690	Solyc04g049690.2.1	Solyc04g049690		ec	ADENYL-KIN-RXN,2.7.4.3//EC-2.7.4.6 // EC-1.17.4.1 // EC-3.6.3.14 // EC-2.7.4.3 // EC-4.3.2.2 // EC-6.3.4.4 // EC-2.7.4.8 // EC-6.3.5.2 // EC-1.1.1.205 // EC-3.5.4.10 // EC-2.1.2.3 // EC-6.3.2.6 // EC-4.1.1.21 // EC-6.3.3.1 // EC-6.3.5.3 // EC-2.1.2.2 // EC-6.3.4.13 // EC-2.4.2.14	EV-COMP	ADK,PF00406.19;AAA_17,PF13207.3	Slyc-GM		GM path	3	superpathway of adenosine nucleotides de novo biosynthesis I,GM path	superpathway of purine nucleotides de novo biosynthesis I,GM path	adenosine ribonucleotides de novo biosynthesis,GM path
XP_004237537	1	SOLYC04G049550	Solyc04g049550.2.1	Solyc04g049550		ec	2.7.8.5,RXNQT-4394,PHOSPHAGLYPSYN-RXN,RXNQT-4393//EC-3.1.3.27 // EC-2.7.8.5 // EC-2.3.1.15 // EC-2.3.1.51 // EC-1.1.1.94 // EC-2.7.7.41 // EC-2.7.8.1 // EC-2.7.7.14 // EC-2.7.1.82 // EC-4.1.1.65 // EC-2.7.1.32 // EC-2.7.8.2 // EC-2.7.7.15 // EC-2.1.1.103 // EC-2.7.8 // EC-2.1.1.71 // EC-2.7.7.57 // EC-2.7.7 // EC-2.7.8.8 // EC-2.7.8.29 // EC-2.7.8.11	EV-COMP	CDP-OH_P_transf,PF01066.18	Slyc-GM		GM path	4	phosphatidylglycerol biosynthesis II (non-plastidic),GM path	cardiolipin biosynthesis II,GM path	phosphatidylglycerol biosynthesis I (plastidic),GM path	phospholipid biosynthesis II,GM path
XP_004237545	1	SOLYC04G049330	Solyc04g049330.2.1			ec	ATPSYN-RXN//EC-2.7.4.6 // EC-1.17.4.1 // EC-3.6.3.14 // EC-2.7.4.3 // EC-4.3.2.2 // EC-6.3.4.4 // EC-2.7.4.8 // EC-6.3.5.2 // EC-1.1.1.205 // EC-3.5.4.10 // EC-2.1.2.3 // EC-6.3.2.6 // EC-4.1.1.21 // EC-6.3.3.1 // EC-6.3.5.3 // EC-2.1.2.2 // EC-6.3.4.13 // EC-2.4.2.14	EV-COMP	V-ATPase_G,PF03179.12	Slyc-GM		GM path	3	superpathway of adenosine nucleotides de novo biosynthesis I,GM path	superpathway of purine nucleotides de novo biosynthesis I,GM path	adenosine ribonucleotides de novo biosynthesis,GM path
XP_004237560	1	SOLYC04G045650	Solyc04g045650.2.1	Solyc04g045650		ec	RXN-9589,2.4.2.41//EC-2.4.2.41	EV-COMP	Exostosin,PF03016.12	Slyc-GM		GM path	1	xylogalacturonan biosynthesis,GM path
XP_004237587	1	SOLYC04G056540	Solyc04g056540.2.1	Solyc04g056540		ec	RIBOFLAVINSYNREDUC-RXN//EC-3.5.4.25 // EC-3.5.4.26 // EC-1.1.1.193 // EC-4.1.99.12 // EC-2.5.1.78 // EC-2.5.1.9 // EC-2.7.7.2 // EC-2.7.1.26	EV-COMP	RibD_C,PF01872.14;DUF1768,PF08719.8;dCMP_cyt_deam_1,PF00383.20	Slyc-GM		GM path	1	flavin biosynthesis I (bacteria and plants),GM path
XP_004237590	1	SOLYC04G056330	Solyc04g056330.1.1	Solyc04g056330		ec	2.3.2.4//EC-2.3.2.4 // EC-3.5.2.9 // EC-2.3.2.2 // EC-3.4.13.18 // EC-6.3.2.3 // EC-6.3.2.2	EV-COMP	GGACT,PF06094.9	Slyc-GM		GM path	1	&gamma;-glutamyl cycle,GM path
XP_004237595	1	SOLYC04G055030	Solyc04g055030.1.1	Solyc04g055030		ec	1.3.5.1//EC-1.3.5.1 // EC-1.9.3.1 // EC-1.6.5.3 // EC-1.10.2.2 // EC-1.2.1 // EC-1.1.1.38 // EC-1.1.1.39 // EC-1.1.1.41 // EC-2.3.3.16 // EC-2.3.3.1 // EC-6.2.1.5 // EC-4.2.1.2 // EC-1.1.1.37 // EC-1.2.1.9 // EC-2.7.1.40 // EC-4.2.1.11 // EC-5.4.2.12 // EC-2.7.2.3 // EC-1.2.1.12 // EC-5.3.1.1 // EC-4.1.2.13 // EC-2.7.1.90 // EC-2.7.1.11 // EC-1.2.4.1 // EC-1.8.1.4 // EC-2.3.1.12 // EC-1.10.3.11		Fer2_3,PF13085.3;Fer4_17,PF13534.3;Fer4_10,PF13237.3	Slyc-GM		GM path	5	aerobic respiration I (cytochrome c),GM path	TCA cycle variation V (plant),GM path	TCA cycle II (plants and fungi),GM path	superpathway of cytosolic glycolysis (plants),PWY-5464	aerobic respiration III (alternative oxidase pathway),GM path
XP_004237596	1	SOLYC04G055020	Solyc04g055020.1.1	Solyc04g055020		ec	1.3.5.1//EC-1.3.5.1 // EC-1.9.3.1 // EC-1.6.5.3 // EC-1.10.2.2 // EC-1.2.1 // EC-1.1.1.38 // EC-1.1.1.39 // EC-1.1.1.41 // EC-2.3.3.16 // EC-2.3.3.1 // EC-6.2.1.5 // EC-4.2.1.2 // EC-1.1.1.37 // EC-1.2.1.9 // EC-2.7.1.40 // EC-4.2.1.11 // EC-5.4.2.12 // EC-2.7.2.3 // EC-1.2.1.12 // EC-5.3.1.1 // EC-4.1.2.13 // EC-2.7.1.90 // EC-2.7.1.11 // EC-1.2.4.1 // EC-1.8.1.4 // EC-2.3.1.12 // EC-1.10.3.11		Fer2_3,PF13085.3;Fer4_17,PF13534.3	Slyc-GM		GM path	5	aerobic respiration I (cytochrome c),GM path	TCA cycle variation V (plant),GM path	TCA cycle II (plants and fungi),GM path	superpathway of cytosolic glycolysis (plants),PWY-5464	aerobic respiration III (alternative oxidase pathway),GM path
XP_004237624	1	SOLYC04G051730	Solyc04g051730.1.1	Solyc04g051730		ec	RXN-1022//EC-2.3.1.75 // EC-1.2.1 // EC-4.1.99.5 // EC-1.1.99 // EC-1.2.1.50	EV-COMP	p450,PF00067.19	Slyc-GM		GM path	1	cuticular wax biosynthesis,GM path
XP_004237701	1	SOLYC04G063230	Solyc04g063230.2.1	Solyc04g063230		ec	RXN-2562,TOCOPHEROL-O-METHYLTRANSFERASE-RXN//EC-2.1.1.95 // EC-5.5.1.24 // EC-2.1.1.295 // EC-2.5.1.116 // EC-2.5.1.115 // EC-1.13.11.27	EV-COMP	Methyltransf_29,PF03141.13;Methyltransf_11,PF08241.9	Slyc-GM		GM path	2	vitamin E biosynthesis (tocotrienols),GM path	vitamin E biosynthesis (tocopherols),GM path
XP_004237706	1	SOLYC04G063350	Solyc04g063350.2.1			ec	1.2.4.4//EC-1.8.1.4 // EC-2.3.1.168 // EC-1.2.4.4	EV-COMP	E1_dh,PF00676.17	Slyc-GM		GM path	1	2-oxoisovalerate decarboxylation to isobutanoyl-CoA,GM path
XP_004237714	1	SOLYC04G064490	Solyc04g064490.2.1	Solyc04g064490		ec	2.4.1.43,2.4.1.43-RXN//EC-2.1.1 // EC-2.4.1.43	EV-COMP	Glyco_transf_8,PF01501.17	Slyc-GM		GM path	1	homogalacturonan biosynthesis,GM path
XP_004237726	1	SOLYC04G064670	Solyc04g064670.2.1	Solyc04g064670		ec	PSII-RXN//EC-5.3.1.6 // EC-2.7.1.19 // EC-5.1.3.1 // EC-3.1.3.37 // EC-2.2.1.1 // EC-3.1.3.11 // EC-4.1.2 // EC-4.1.2.13 // EC-5.3.1.1 // EC-1.2.1.13 // EC-2.7.2.3 // EC-4.1.1.39 // EC-1.10.9.1 // EC-1.18.1.2 // EC-1.97.1.12 // EC-1.10.3.9	EV-COMP	PsbP,PF01789.13	Slyc-GM		GM path	2	oxygenic photosynthesis,GM path	photosynthesis light reactions,GM path
XP_004237730	1	SOLYC04G064710	Solyc04g064710.2.1	Solyc04g064710		ec	1.1.1.1//EC-4.1.1.1 // EC-1.1.1.1		ADH_zinc_N,PF00107.23;ADH_N,PF08240.9	Slyc-GM		GM path	2	pyruvate fermentation to ethanol II,GM path	acetaldehyde biosynthesis I,GM path
XP_004237741	1	SOLYC04G064830	Solyc04g064830.2.1	Solyc04g064830		ec	NA//EC-3.2.1.15 // EC-3.1.1.11	EV-COMP	B3,PF02362.18;B3,PF02362.18	Slyc-GM		GM path	1	homogalacturonan degradation,GM path
XP_004237774	1	SOLYC04G071140	Solyc04g071140.2.1			ec	RXN-5641,4.1.1.22//EC-3.1.3.75 // EC-2.1.1.103 // EC-2.7.1.82 // EC-4.1.1 // EC-2.7.8.2 // EC-3.1.4.4 // EC-2.7.7.15 // EC-2.1.1	EV-COMP	Pyridoxal_deC,PF00282.16	Slyc-GM		GM path	2	choline biosynthesis I,GM path	superpathway of choline biosynthesis,GM path
XP_004237787	1	SOLYC04G071340	Solyc04g071340.2.1	Solyc04g071340		ec	3.1.3.11//EC-5.3.1.6 // EC-2.7.1.19 // EC-5.1.3.1 // EC-3.1.3.37 // EC-2.2.1.1 // EC-3.1.3.11 // EC-4.1.2 // EC-4.1.2.13 // EC-5.3.1.1 // EC-1.2.1.13 // EC-2.7.2.3 // EC-4.1.1.39 // EC-1.10.9.1 // EC-1.18.1.2 // EC-1.97.1.12 // EC-1.10.3.9 // EC-5.4.2.11 // EC-2.7.9.2 // EC-5.3.1.9 // EC-2.7.1.11 // EC-1.2.1.12 // EC-5.4.2.12 // EC-4.2.1.11 // EC-2.7.1.40 // EC-1.1.1.37 // EC-1.1.1.38 // EC-1.1.1…	EV-COMP	FBPase,PF00316.17	Slyc-GM		GM path	5	oxygenic photosynthesis,GM path	Calvin-Benson-Bassham cycle,GM path	glycolysis I (from glucose 6-phosphate),GM path	gluconeogenesis I,GM path	sucrose biosynthesis I (from photosynthesis),GM path
XP_004237809	1	SOLYC04G071650	Solyc04g071650.2.1	Solyc04g071650		ec	2.4.1.12//EC-2.4.1.12	EV-COMP	Cellulose_synt,PF03552.11;zf-UDP,PF14569.3;Glyco_trans_2_3,PF13632.3	Slyc-GM		GM path	1	cellulose biosynthesis,GM path
XP_004237828	1	SOLYC04G071940	Solyc04g071940.2.1	Solyc04g071940		ec	1.1.1.288-RXN,1.1.1.288//EC-5.3.99.9 // EC-5.2.1 // EC-1.13.11.51 // EC-1.2.3.14 // EC-1.1.1.288	EV-COMP	adh_short_C2,PF13561.3;adh_short,PF00106.22;KR,PF08659.7	Slyc-GM		GM path	3	abscisic acid biosynthesis,GM path
XP_004237846	1	SOLYC04G072180	Solyc04g072180.1.1	Solyc04g072180		ec	RXN3O-1380,1.14.13.169//EC-2.7.1.91 // EC-2.4.1 // EC-2.7.1.138 // EC-1.14.13 // EC-2.7.1 // EC-2.4.1.80 // EC-2.3.1 // EC-1.14.13.169 // EC-2.3.1.50 // EC-1.1.1.102	EV-COMP	FA_hydroxylase,PF04116.10	Slyc-GM		GM path	1	sphingolipid biosynthesis (plants),GM path
XP_004237915	1	SOLYC04G074220	Solyc04g074220.2.1			ec	3.1.1.23//EC-3.1.1.79 // EC-3.1.1.34 // EC-3.1.1.23 // EC-3.1.1.3	EV-COMP	Abhydrolase_1,PF00561.17;Abhydrolase_6,PF12697.4	Slyc-GM		GM path	1	triacylglycerol degradation,GM path
XP_004237938	1	SOLYC04G074550	Solyc04g074550.2.1	Solyc04g074550		ec	1.9.3.1//EC-1.3.5.1 // EC-1.9.3.1 // EC-1.6.5.3 // EC-1.10.2.2	EV-COMP	COX6B,PF02297.14	Slyc-GM		GM path	1	aerobic respiration I (cytochrome c),GM path
XP_004237942	1	SOLYC04G074640	Solyc04g074640.2.1	Solyc04g074640		ec	1.11.1.11//EC-1.11.1.11 // EC-1.6.5 // EC-1.8.5.1	EV-COMP	peroxidase,PF00141.20	Slyc-GM		GM path	2	L-ascorbate degradation V,GM path	ascorbate glutathione cycle,GM path
XP_004237996	1	SOLYC04G076320	Solyc04g076320.2.1	Solyc04g076320		ec	4.3.2.1//EC-3.5.1.16 // EC-2.6.1.11 // EC-1.2.1.38 // EC-2.7.2.8 // EC-2.3.1.1 // EC-6.3.5.5 // EC-2.1.3.3 // EC-4.3.2.1 // EC-6.3.4.5 // EC-1.14.13.39 // EC-2.3.1.35	EV-COMP	Lyase_1,PF00206.17;ASL_C2,PF14698.3	Slyc-GM		GM path	3	arginine biosynthesis I (via L-ornithine),GM path	citrulline-nitric oxide cycle,GM path	arginine biosynthesis II (acetyl cycle),GM path
XP_004238036	1	SOLYC04G076870	Solyc04g076870.2.1	Solyc04g076870		ec	1.2.1.70//EC-1.2.1.70 // EC-5.4.3.8 // EC-4.2.1.24 // EC-2.5.1.61 // EC-4.2.1.75 // EC-1.3.3.3 // EC-4.99.1.1 // EC-1.3.3.4 // EC-4.1.1.37	EV-COMP	Shikimate_DH,PF01488.17;GlutR_N,PF05201.12;GlutR_dimer,PF00745.17;F420_oxidored,PF03807.14	Slyc-GM		GM path	2	tetrapyrrole biosynthesis I (from glutamate),GM path	superpathay of heme biosynthesis from glutamate,GM path
XP_004238039	1	SOLYC04G076920	Solyc04g076920.2.1			ec	RXN-9104,2.4.2.24//EC-2.4.1 // EC-2.4.2 // EC-2.4.2.24	EV-COMP	Glyco_transf_43,PF03360.13	Slyc-GM		GM path	1	xylan biosynthesis,GM path
XP_004238064	1	SOLYC04G077470	Solyc04g077470.2.1	Solyc04g077470		ec	RXN-12419,2.4.2.39//EC-2.4.1.12 // EC-2.4.1.168 // EC-2.4.2.39 // EC-2.4.1	EV-COMP	Glyco_tranf_2_3,PF13641.3;Glyco_trans_2_3,PF13632.3;Glycos_transf_2,PF00535.23;Glyco_transf_21,PF13506.3	Slyc-GM		GM path	2	cellulose biosynthesis,GM path	xyloglucan biosynthesis,GM path
XP_004238096	2	SOLYC04G077970	Solyc04g077970.2.1	Solyc04g077970		ec	2.4.2.7//EC-2.4.2.7 // EC-3.5.4.2 // EC-2.4.2.8 // EC-3.2.2.7	EV-COMP	Pribosyltran,PF00156.24	Slyc-GM		GM path	2	adenine and adenosine salvage IV,GM path	adenine and adenosine salvage II,GM path
XP_004238125	1	SOLYC04G078460	Solyc04g078460.2.1	Solyc04g078460		ec	ASPARAGHYD-RXN,3.5.1.1//EC-3.5.1.38 // EC-3.5.1.1	EV-COMP	Asparaginase_2,PF01112.15	Slyc-GM		GM path	1	asparagine degradation I,GM path
XP_004238147	1	SOLYC04G078800	Solyc04g078800.2.1	Solyc04g078800		ec	3.1.1.3//EC-3.1.1.79 // EC-3.1.1.34 // EC-3.1.1.23 // EC-3.1.1.3	EV-COMP	Lipase_3,PF01764.22	Slyc-GM		GM path	1	triacylglycerol degradation,GM path
XP_004238156	1	SOLYC04G078920	Solyc04g078920.2.1	Solyc04g078920		ec	1.1.1.35//EC-4.1.1 // EC-3.1.2 // EC-1.1.1.35 // EC-4.2.1.17 // EC-1.3.3.6 // EC-6.2.1.2 // EC-2.3.1.16 // EC-6.2.1.3	EV-COMP	SCP2,PF02036.14	Slyc-GM		GM path	2	methyl ketone biosynthesis,GM path	fatty acid &beta;-oxidation II (peroxisome),GM path
XP_004238172	1	SOLYC04G079180	Solyc04g079180.2.1	Solyc04g079180		ec	SUCCINATE-DEHYDROGENASE-UBIQUINONE-RXN//EC-1.3.5.1 // EC-1.9.3.1 // EC-1.6.5.3 // EC-1.10.2.2 // EC-1.2.1 // EC-1.1.1.38 // EC-1.1.1.39 // EC-1.1.1.41 // EC-2.3.3.16 // EC-2.3.3.1 // EC-6.2.1.5 // EC-4.2.1.2 // EC-1.1.1.37 // EC-1.2.1.9 // EC-2.7.1.40 // EC-4.2.1.11 // EC-5.4.2.12 // EC-2.7.2.3 // EC-1.2.1.12 // EC-5.3.1.1 // EC-4.1.2.13 // EC-2.7.1.90 // EC-2.7.1.11 // EC-1.2.4.1 // EC-1.8.1.4 /…	EV-COMP	DUF4370,PF14290.3	Slyc-GM		GM path	5	aerobic respiration I (cytochrome c),GM path	TCA cycle variation V (plant),GM path	TCA cycle II (plants and fungi),GM path	superpathway of cytosolic glycolysis (plants),PWY-5464	aerobic respiration III (alternative oxidase pathway),GM path
XP_004238197	1	SOLYC04G083160	Solyc04g083160.1.1	Solyc04g083160		ec	1.14.13.78 // EC-4.2.3.19 // EC-5.5.1.13	EV-COMP	p450,PF00067.19	Slyc-GM		GM path	4	GA<sub>12</sub> biosynthesis,GM path	superpathway of gibberellin GA<sub>12</sub> biosynthesis,GM path
XP_004238207	1	SOLYC04G079750	Solyc04g079750.2.1			ec	2.3.1.181//EC-2.3.1.181 // EC-2.8.1.8	EV-COMP	BPL_LplA_LipB,PF03099.16	Slyc-GM		GM path	1	lipoate biosynthesis and incorporation I,GM path
XP_004238215	1	SOLYC04G079820	Solyc04g079820.2.1	Solyc04g079820		ec	RXN-10036,RXN-10938,3.1.3.56,PHOSPHATIDYLINOSITOL-BISPHOSPHATASE-RXN//EC-3.1.3 // EC-2.7.1.150 // EC-2.7.1.137 // EC-2.7.1.153 // EC-2.7.1.68 // EC-2.7.1.154 // EC-2.7.8.11 // EC-2.7.1.67 // EC-3.1.3.25 // EC-3.1.3.56 // EC-3.1.3.57	EV-COMP	Exo_endo_phos,PF03372.20	Slyc-GM		GM path	2	3-phosphoinositide biosynthesis,GM path	D-myo-inositol (1,5)-trisphosphate degradation
XP_004238218	1	SOLYC04G079860	Solyc04g079860.1.1	Solyc04g079860		ec	2.4.1.43,2.4.1.43-RXN//EC-2.1.1 // EC-2.4.1.43	EV-COMP	Glyco_transf_8,PF01501.17	Slyc-GM		GM path	1	homogalacturonan biosynthesis,GM path
XP_004238219	1	SOLYC04G079880	Solyc04g079880.2.1	Solyc04g079880		ec	2.3.1.51//EC-1.1.1.94 // EC-2.3.1.15 // EC-2.3.1.51 // EC-2.7.7.41 // EC-2.7.1.174 // EC-2.3.1 // EC-2.3.1.158 // EC-2.3.1.20 // EC-3.1.3.4 // EC-3.1.3.27 // EC-2.7.8.5 // EC-2.7.8.1 // EC-2.7.7.14 // EC-2.7.1.82 // EC-4.1.1.65 // EC-2.7.1.32 // EC-2.7.8.2 // EC-2.7.7.15 // EC-2.1.1.103 // EC-2.7.8 // EC-2.1.1.71 // EC-2.7.7.57 // EC-2.7.7 // EC-2.7.8.8 // EC-2.7.8.29 // EC-2.7.8.11	EV-COMP	Acyltransferase,PF01553.18;Acyltransf_C,PF16076.2	Slyc-GM		GM path	3	CDP-diacylglycerol biosynthesis I,GM path	triacylglycerol biosynthesis,GM path	phospholipid biosynthesis II,GM path
XP_004238240	1	SOLYC04G080100	Solyc04g080100.2.1	Solyc04g080100		ec	RXN-11541,RXN-11540//EC-2.4.1	EV-COMP	p450,PF00067.19	Slyc-GM		GM path	1	brassinosteroids inactivation,GM path
XP_004238249	1	SOLYC04G080250	Solyc04g080250.2.1	Solyc04g080250		ec	DUTP-PYROP-RXN,3.6.1.23//EC-3.6.1 // EC-3.6.1.19 // EC-3.6.1.23 // EC-3.6.1.65 // EC-3.6.1.12 // EC-2.1.1.45 // EC-3.6.1.15 // EC-1.17.4.1 // EC-2.7.4.6 // EC-2.7.4.12 // EC-2.7.4.13 // EC-2.7.4.9 // EC-1.17.4.2 // EC-3.5.4.13 // EC-6.3.4.2 // EC-2.7.4.22 // EC-2.7.4.14 // EC-1.3.5.2 // EC-4.1.1.23 // EC-2.4.2.10 // EC-3.5.2.3 // EC-2.1.3.2 // EC-6.3.5.5	EV-COMP	dUTPase,PF00692.16	Slyc-GM		GM path	5	pyrimidine deoxyribonucleotides dephosphorylation,GM path	pyrimidine deoxyribonucleotides de novo biosynthesis I,GM path	pyrimidine deoxyribonucleotides de novo biosynthesis II,GM path	superpathway of pyrimidine deoxyribonucleotides de novo biosynthesis (E. coli),GM path	superpathway of pyrimidine deoxyribonucleotides de novo biosynthesis,GM path
XP_004238263	1	SOLYC04G080430	Solyc04g080430.2.1	Solyc04g080430		ec	3.1.3.5//EC-2.7.1.48 // EC-2.4.2.9 // EC-3.2.2.3 // EC-3.1.3.5 // EC-1.17.1.4 // EC-3.5.4.15 // EC-3.2.2.1 // EC-3.5.4.3 // EC-3.2.2.2 // EC-1.1.1.205 // EC-3.5.4.17 // EC-3.5.4.6 // EC-3.1.3.91 // EC-3.6.1.15 // EC-3.6.1.6 // EC-6.3.4.2		5_nucleotid,PF05761.11	Slyc-GM		GM path	7	pyrimidine salvage pathway,GM path	guanosine nucleotides degradation I,GM path	guanosine nucleotides degradation II,GM path	adenosine nucleotides degradation I,GM path	UTP and CTP dephosphorylation I,GM path	superpathway of guanosine nucleotides degradation (plants),GM path	purine nucleotides degradation I (plants),GM path
XP_004238266	1	SOLYC04G080580	Solyc04g080580.2.1	Solyc04g080580		ec	2.7.1.11//EC-1.1.1.37 // EC-1.1.1.41 // EC-1.3.5.1 // EC-2.3.3.16 // EC-2.3.3.1 // EC-6.2.1.5 // EC-4.2.1.2 // EC-1.2.1.9 // EC-2.7.1.40 // EC-4.2.1.11 // EC-5.4.2.12 // EC-2.7.2.3 // EC-1.2.1.12 // EC-5.3.1.1 // EC-4.1.2.13 // EC-2.7.1.90 // EC-2.7.1.11 // EC-1.2.4.1 // EC-1.8.1.4 // EC-2.3.1.12 // EC-5.4.2.11 // EC-3.1.3.11 // EC-2.7.9.2 // EC-5.3.1.9	EV-COMP	PfkB,PF00294.21	Slyc-GM		GM path	3	superpathway of cytosolic glycolysis (plants),PWY-5464	glycolysis IV (plant cytosol),GM path	glycolysis I (from glucose 6-phosphate),GM path
XP_004238269	1	SOLYC04G080610	Solyc04g080610.2.1	Solyc04g080610		ec	2.1.3.3//EC-3.5.1.16 // EC-2.6.1.11 // EC-1.2.1.38 // EC-2.7.2.8 // EC-2.3.1.1 // EC-6.3.5.5 // EC-2.1.3.3 // EC-4.3.2.1 // EC-6.3.4.5 // EC-2.7.2.2 // EC-6.3.1.2 // EC-2.3.1.35	EV-COMP	OTCace,PF00185.21;OTCace_N,PF02729.18	Slyc-GM		GM path	4	arginine biosynthesis I (via L-ornithine),GM path	citrulline degradation,GM path	ornithine-citrulline shuttle,GM path	arginine biosynthesis II (acetyl cycle),GM path
XP_004238271	1	SOLYC04G080450	Solyc04g080450.1.1	Solyc04g080450		ec	2.3.1.199//EC-4.2.1.134 // EC-1.3.1.93 // EC-1.1.1.330 // EC-2.3.1.199	EV-COMP	FAE1_CUT1_RppA,PF08392.9;ACP_syn_III_C,PF08541.7;Chal_sti_synt_C,PF02797.12	Slyc-GM		GM path	1	very long chain fatty acid biosynthesis I,GM path
XP_004238283	1	SOLYC04G080570	Solyc04g080570.2.1	Solyc04g080570		ec	NADH-DEHYDROG-A-RXN//EC-1.3.5.1 // EC-1.9.3.1 // EC-1.6.5.3 // EC-1.10.2.2 // EC-3.1.3 // EC-2.7.1.86 // EC-2.7.1.23 // EC-1.6.1.2 // EC-1.6.1.3 // EC-1.6.1.1 // EC-1.10.3.11	EV-COMP	Hexapep,PF00132.21;Hexapep,PF00132.21;Hexapep,PF00132.21;Hexapep_2,PF14602.3;Hexapep_2,PF14602.3	Slyc-GM		GM path	3	aerobic respiration I (cytochrome c),GM path	NAD/NADH phosphorylation and dephosphorylation,GM path	aerobic respiration III (alternative oxidase pathway),GM path
XP_004238288	1	SOLYC04G080530	Solyc04g080530.2.1	Solyc04g080530		ec	PECTINESTERASE-RXN,RXN-2102,3.1.1.11//EC-3.2.1.15 // EC-3.1.1.11	EV-COMP	Pectinesterase,PF01095.16	Slyc-GM		GM path	1	homogalacturonan degradation,GM path
XP_004238294	1	SOLYC04G080720	Solyc04g080720.2.1	Solyc04g080720		ec	2.3.1.188,RXN-10749//EC-2.3.1.188	EV-COMP	Transferase,PF02458.12	Slyc-GM		GM path	1	esterified suberin biosynthesis,GM path
XP_004238344	1	SOLYC04G081290	Solyc04g081290.2.1	Solyc04g081290		ec	RXN-4313,RXN-4314//EC-2.5.1.27 // EC-2.5.1.112 // EC-3.2.2	EV-COMP	Lysine_decarbox,PF03641.11	Slyc-GM		GM path	1	trans-zeatin biosynthesis,GM path
XP_004238395	1	SOLYC04G082000	Solyc04g082000.2.1	Solyc04g082000		ec	3.1.4.4//EC-3.1.4.11 // EC-2.7.4 // EC-3.1.4.4 // EC-3.1.3.81 // EC-2.7.1.107 // EC-2.7.8.2 // EC-2.7.7.15 // EC-3.1.4.3 // EC-3.1.1.32 // EC-3.1.1.4 // EC-2.1.1 // EC-3.1.3.75 // EC-2.1.1.103 // EC-2.7.1.82 // EC-4.1.1	EV-COMP	PLD_C,PF12357.5;C2,PF00168.27;PLDc,PF00614.19;PLDc,PF00614.19;PLDc_2,PF13091.3	Slyc-GM		GM path	4	phosphatidate metabolism,PWY-7039	choline biosynthesis III,GM path	phospholipases,GM path	superpathway of choline biosynthesis,GM path
XP_004238400	1	SOLYC04G082070	Solyc04g082070.2.1	Solyc04g082070		ec	5.4.99.12,4.2.1.70//EC-2.7.1.83 // EC-4.2.1.70	EV-COMP	PseudoU_synth_1,PF01416.17	Slyc-GM		GM path	1	pseudouridine degradation,GM path
XP_004238430	1	SOLYC04G082460	Solyc04g082460.2.1	Solyc04g082460		ec	1.11.1.6//EC-1.11.1.9 // EC-1.11.1.21 // EC-1.11.1.6 // EC-1.15.1.1	EV-COMP	Catalase,PF00199.16;Catalase-rel,PF06628.9	Slyc-GM		GM path	2	reactive oxygen species degradation (mammalian),GM path	superoxide radicals degradation,GM path
XP_004238446	2	SOLYC04G082630	Solyc04g082630.2.1	Solyc04g082630		ec	1.2.1.13//EC-5.3.1.6 // EC-2.7.1.19 // EC-5.1.3.1 // EC-3.1.3.37 // EC-2.2.1.1 // EC-3.1.3.11 // EC-4.1.2 // EC-4.1.2.13 // EC-5.3.1.1 // EC-1.2.1.13 // EC-2.7.2.3 // EC-4.1.1.39 // EC-1.10.9.1 // EC-1.18.1.2 // EC-1.97.1.12 // EC-1.10.3.9 // EC-1.1.1.37 // EC-1.1.1.41 // EC-1.3.5.1 // EC-2.3.3.16 // EC-2.3.3.1 // EC-6.2.1.5 // EC-4.2.1.2 // EC-1.2.1.9 // EC-2.7.1.40 // EC-4.2.1.11 // EC-5.4.2.12…	EV-COMP	Gp_dh_C,PF02800.17;Gp_dh_N,PF00044.21	Slyc-GM		GM path	7	oxygenic photosynthesis,GM path	Calvin-Benson-Bassham cycle,GM path	superpathway of cytosolic glycolysis (plants),PWY-5464	glycolysis IV (plant cytosol),GM path	glycolysis I (from glucose 6-phosphate),GM path	gluconeogenesis I,GM path	sucrose biosynthesis I (from photosynthesis),GM path
XP_004238468	1	SOLYC04G082880	Solyc04g082880.2.1	Solyc04g082880		ec	2.7.1.90//EC-1.1.1.37 // EC-1.1.1.41 // EC-1.3.5.1 // EC-2.3.3.16 // EC-2.3.3.1 // EC-6.2.1.5 // EC-4.2.1.2 // EC-1.2.1.9 // EC-2.7.1.40 // EC-4.2.1.11 // EC-5.4.2.12 // EC-2.7.2.3 // EC-1.2.1.12 // EC-5.3.1.1 // EC-4.1.2.13 // EC-2.7.1.90 // EC-2.7.1.11 // EC-1.2.4.1 // EC-1.8.1.4 // EC-2.3.1.12	EV-COMP	PFK,PF00365.17	Slyc-GM		GM path	2	superpathway of cytosolic glycolysis (plants),PWY-5464	glycolysis IV (plant cytosol),GM path
XP_004238472	1	SOLYC04G082920, SOLYC04G082930	Solyc04g082930.1.1	Solyc04g082930		ec	PSII-RXN//EC-5.3.1.6 // EC-2.7.1.19 // EC-5.1.3.1 // EC-3.1.3.37 // EC-2.2.1.1 // EC-3.1.3.11 // EC-4.1.2 // EC-4.1.2.13 // EC-5.3.1.1 // EC-1.2.1.13 // EC-2.7.2.3 // EC-4.1.1.39 // EC-1.10.9.1 // EC-1.18.1.2 // EC-1.97.1.12 // EC-1.10.3.9	EV-COMP	Chloroa_b-bind,PF00504.18	Slyc-GM		GM path	2	oxygenic photosynthesis,GM path	photosynthesis light reactions,GM path
XP_004238509	1	SOLYC04G072580	Solyc04g072580.1.1	Solyc04g072580		ec	2.7.1.11//EC-1.1.1.37 // EC-1.1.1.41 // EC-1.3.5.1 // EC-2.3.3.16 // EC-2.3.3.1 // EC-6.2.1.5 // EC-4.2.1.2 // EC-1.2.1.9 // EC-2.7.1.40 // EC-4.2.1.11 // EC-5.4.2.12 // EC-2.7.2.3 // EC-1.2.1.12 // EC-5.3.1.1 // EC-4.1.2.13 // EC-2.7.1.90 // EC-2.7.1.11 // EC-1.2.4.1 // EC-1.8.1.4 // EC-2.3.1.12 // EC-5.4.2.11 // EC-3.1.3.11 // EC-2.7.9.2 // EC-5.3.1.9	EV-COMP	PFK,PF00365.17	Slyc-GM		GM path	3	superpathway of cytosolic glycolysis (plants),PWY-5464	glycolysis IV (plant cytosol),GM path	glycolysis I (from glucose 6-phosphate),GM path
XP_004238519	1	SOLYC04G072790	Solyc04g072790.1.1	Solyc04g072790		ec	NA//EC-2.4.1.12	EV-COMP	Cellulose_synt,PF03552.11;zf-UDP,PF14569.3;Glyco_trans_2_3,PF13632.3	Slyc-GM		GM path	1	cellulose biosynthesis,GM path
XP_004238533	1	SOLYC04G074540	Solyc04g074540.2.1	Solyc04g074540		ec	NA//EC-4.1.1.1 // EC-1.1.1.1		ADH_N,PF08240.9;ADH_zinc_N,PF00107.23	Slyc-GM		GM path	2	pyruvate fermentation to ethanol II,GM path	acetaldehyde biosynthesis I,GM path
XP_004238616	1	SOLYC04G081100	Solyc04g081100.2.1	Solyc04g081100		ec	NA//EC-1.5.3.17 // EC-1.5.3.16	EV-COMP	Amino_oxidase,PF01593.21;NAD_binding_8,PF13450.3;SWIRM,PF04433.14;DAO,PF01266.21;Thi4,PF01946.14;HI0933_like,PF03486.11	Slyc-GM		GM path	1	spermine and spermidine degradation III,GM path
XP_004238647	1	SOLYC05G005160	Solyc05g005160.2.1	Solyc05g005160		ec	NA//EC-2.3.3.8 // EC-1.2.4.1 // EC-1.8.1.4 // EC-2.3.1.12	EV-COMP	Citrate_bind,PF16114.2;ATP-grasp_2,PF08442.7	Slyc-GM		GM path	2	superpathway of acetyl-CoA biosynthesis,GM path	acetyl-CoA biosynthesis III (from citrate),GM path
XP_004238649	1	SOLYC05G005170	Solyc05g005170.2.1	Solyc05g005170		ec	NA//EC-3.2.1.15 // EC-3.1.1.11	EV-COMP	Glyco_hydro_28,PF00295.14;Glyco_hydro_28,PF00295.14	Slyc-GM		GM path	1	homogalacturonan degradation,GM path
XP_004238650	1	SOLYC05G005180	Solyc05g005180.2.1	Solyc05g005180		ec	NA//EC-3.1.2.28 // EC-4.1.3.36 // EC-4.2.99.20 // EC-6.2.1.26 // EC-4.2.1.113 // EC-2.2.1.9 // EC-5.4.4.2 // EC-2.5.1.29 // EC-1.3.1 // EC-2.5.1	EV-COMP	ECH_1,PF00378.17;ECH_2,PF16113.2	Slyc-GM		GM path	2	1,PWY-5791	superpathway of phylloquinol biosynthesis,GM path
XP_004238676	1	SOLYC05G005700	Solyc05g005700.2.1	Solyc05g005700		ec	NA//EC-1.2.1.3 // EC-1.13.11 // EC-6.2.1 // EC-4.3.1.25 // EC-4.3.1.24 // EC-1.2.1.28	EV-COMP	Aldedh,PF00171.19	Slyc-GM		GM path	2	fatty acid &alpha;-oxidation I,GM path	benzoate biosynthesis III (CoA-dependent,PWY-6446), GM path
XP_004238716	1	SOLYC05G006220	Solyc05g006220.2.1	Solyc05g006220		ec	NA//EC-3.5.1 // EC-1.14.13 // EC-2.8.2	EV-COMP	Peptidase_M20,PF01546.25;M20_dimer,PF07687.11	Slyc-GM		GM path	2	indole-3-acetate activation I,GM path	hydroxyjasmonate sulfate biosynthesis,GM path
XP_004238733	1	SOLYC05G006510	Solyc05g006510.1.1	Solyc05g006510		ec	NA//EC-2.1.1 // EC-2.4.1.43	EV-COMP	Glyco_transf_8,PF01501.17	Slyc-GM		GM path	1	homogalacturonan biosynthesis,GM path
XP_004238734	1	SOLYC05G006520	Solyc05g006520.2.1	Solyc05g006520		ec	EC-1.1.1.37 // EC-1.1.1.41 // EC-1.3.5.1 // EC-2.3.3.16 // EC-2.3.3.1 // EC-6.2.1.5 // EC-4.2.1.2 // EC-1.2.1.9 // EC-2.7.1.40 // EC-4.2.1.11 // EC-5.4.2.12 // EC-2.7.2.3 // EC-1.2.1.12 // EC-5.3.1.1 // EC-4.1.2.13 // EC-2.7.1.90 // EC-2.7.1.11 // EC-1.2.4.1 // EC-1.8.1.4 // EC-2.3.1.12 // EC-2.3.3.8	EV-COMP	E1_dh,PF00676.17;TPP_enzyme_C,PF02775.18;DXP_synthase_N,PF13292.3	Slyc-GM		GM path	3	superpathway of cytosolic glycolysis (plants),PWY-5464	superpathway of acetyl-CoA biosynthesis,GM path	pyruvate decarboxylation to acetyl CoA,GM path
XP_004238759	1	SOLYC05G006910	Solyc05g006910.2.1	Solyc05g006910		ec	NA//EC-1.17.1.4 // EC-3.2.2.1 // EC-3.2.2.2 // EC-3.1.3.5 // EC-1.1.1.205 // EC-3.5.4.17 // EC-3.5.4.6 // EC-3.5.4.3 // EC-3.5.4.15	EV-COMP	A_deaminase,PF00962.19	Slyc-GM		GM path	2	adenosine nucleotides degradation I,GM path	purine nucleotides degradation I (plants),GM path
XP_004238795	1	SOLYC05G007460	Solyc05g007460.2.1	Solyc05g007460		ec	NA//EC-2.7.1.91 // EC-2.4.1 // EC-2.7.1.138 // EC-1.14.13 // EC-2.7.1 // EC-2.4.1.80 // EC-2.3.1 // EC-1.14.13.169 // EC-2.3.1.50 // EC-1.1.1.102	EV-COMP	FA_hydroxylase,PF04116.10	Slyc-GM		GM path	1	sphingolipid biosynthesis (plants),GM path
XP_004238861	1	SOLYC05G008370	Solyc05g008370.1.1	Solyc05g008370		ec	NA//EC-5.3.1.6 // EC-2.7.1.19 // EC-5.1.3.1 // EC-3.1.3.37 // EC-2.2.1.1 // EC-3.1.3.11 // EC-4.1.2 // EC-4.1.2.13 // EC-5.3.1.1 // EC-1.2.1.13 // EC-2.7.2.3 // EC-4.1.1.39 // EC-1.10.9.1 // EC-1.18.1.2 // EC-1.97.1.12 // EC-1.10.3.9 // EC-2.2.1.2 // EC-1.1.1.44 // EC-1.1.1.49 // EC-1.1.1.351 // EC-3.1.1.31	EV-COMP	Rib_5-P_isom_A,PF06026.11	Slyc-GM		GM path	4	oxygenic photosynthesis,GM path	Calvin-Benson-Bassham cycle,GM path	pentose phosphate pathway (non-oxidative branch),GM path	pentose phosphate pathway,GM path
XP_004238867	1	SOLYC05G008460	Solyc05g008460.2.1	Solyc05g008460		ec	3.6.3.14//EC-2.7.4.6 // EC-1.17.4.1 // EC-3.6.3.14 // EC-2.7.4.3 // EC-4.3.2.2 // EC-6.3.4.4 // EC-2.7.4.8 // EC-6.3.5.2 // EC-1.1.1.205 // EC-3.5.4.10 // EC-2.1.2.3 // EC-6.3.2.6 // EC-4.1.1.21 // EC-6.3.3.1 // EC-6.3.5.3 // EC-2.1.2.2 // EC-6.3.4.13 // EC-2.4.2.14	EV-COMP	ATP-synt_ab,PF00006.22;ATP-synt_ab_N,PF02874.20;Synthase_beta,PF11421.5	Slyc-GM		GM path	3	superpathway of adenosine nucleotides de novo biosynthesis I,GM path	superpathway of purine nucleotides de novo biosynthesis I,GM path	adenosine ribonucleotides de novo biosynthesis,GM path
XP_004238876	1	SOLYC05G008580	Solyc05g008580.2.1	Solyc05g008580		ec	PHOSPHASERSYN-RXN,2.7.8.8//EC-4.1.1.65 // EC-2.7.8.8 // EC-3.1.3.27 // EC-2.7.8.5 // EC-2.7.8.1 // EC-2.7.7.14 // EC-2.7.1.82 // EC-2.7.1.32 // EC-2.7.8.2 // EC-2.7.7.15 // EC-2.1.1.103 // EC-2.7.8 // EC-2.1.1.71 // EC-2.7.7.57 // EC-2.7.7 // EC-2.3.1.15 // EC-2.3.1.51 // EC-1.1.1.94 // EC-2.7.7.41 // EC-2.7.8.29 // EC-2.7.8.11	EV-COMP	PSS,PF03034.12	Slyc-GM		GM path	3	phosphatidylethanolamine biosynthesis I,GM path	cardiolipin and phosphatidylethanolamine biosynthesis (Xanthomonas),GM path	phospholipid biosynthesis II,GM path
XP_004238877	1	SOLYC05G008600	Solyc05g008600.2.1	Solyc05g008600		ec	4.1.2.13//EC-5.3.1.6 // EC-2.7.1.19 // EC-5.1.3.1 // EC-3.1.3.37 // EC-2.2.1.1 // EC-3.1.3.11 // EC-4.1.2 // EC-4.1.2.13 // EC-5.3.1.1 // EC-1.2.1.13 // EC-2.7.2.3 // EC-4.1.1.39 // EC-1.10.9.1 // EC-1.18.1.2 // EC-1.97.1.12 // EC-1.10.3.9 // EC-1.1.1.37 // EC-1.1.1.41 // EC-1.3.5.1 // EC-2.3.3.16 // EC-2.3.3.1 // EC-6.2.1.5 // EC-4.2.1.2 // EC-1.2.1.9 // EC-2.7.1.40 // EC-4.2.1.11 // EC-5.4.2.12…	EV-COMP	Glycolytic,PF00274.16	Slyc-GM		GM path	7	oxygenic photosynthesis,GM path	Calvin-Benson-Bassham cycle,GM path	superpathway of cytosolic glycolysis (plants),PWY-5464	glycolysis IV (plant cytosol),GM path	glycolysis I (from glucose 6-phosphate),GM path	gluconeogenesis I,GM path	sucrose biosynthesis I (from photosynthesis),GM path
XP_004238906	1	SOLYC05G009030	Solyc05g009030.2.1	Solyc05g009030		ec	NA//EC-2.3.3.13 // EC-2.6.1.6 // EC-2.6.1.42 // EC-3.5.99 // EC-2.2.1.6 // EC-1.1.1.86 // EC-4.2.1.9	EV-COMP	Iso_dh,PF00180.17	Slyc-GM		GM path	2	leucine biosynthesis,GM path	superpathway of leucine, and isoleucine biosynthesis
XP_004238922	1	SOLYC05G009270	Solyc05g009270.2.1	Solyc05g009270		ec	NA//EC-4.2.1.134 // EC-1.3.1.93 // EC-1.1.1.330 // EC-2.3.1.199	EV-COMP	FAE1_CUT1_RppA,PF08392.9;ACP_syn_III_C,PF08541.7;Chal_sti_synt_C,PF02797.12	Slyc-GM		GM path	1	very long chain fatty acid biosynthesis I,GM path
XP_004238923	1	SOLYC05G009280	Solyc05g009280.2.1	Solyc05g009280		ec	NA//EC-4.2.1.134 // EC-1.3.1.93 // EC-1.1.1.330 // EC-2.3.1.199	EV-COMP	FAE1_CUT1_RppA,PF08392.9;ACP_syn_III_C,PF08541.7;Chal_sti_synt_C,PF02797.12	Slyc-GM		GM path	1	very long chain fatty acid biosynthesis I,GM path
XP_004238940	1	SOLYC05G009530	Solyc05g009530.2.1	Solyc05g009530		ec	EC-1.1.1.37 // EC-1.1.1.41 // EC-1.3.5.1 // EC-2.3.3.16 // EC-2.3.3.1 // EC-6.2.1.5 // EC-4.2.1.2 // EC-1.2.1.9 // EC-2.7.1.40 // EC-4.2.1.11 // EC-5.4.2.12 // EC-2.7.2.3 // EC-1.2.1.12 // EC-5.3.1.1 // EC-4.1.2.13 // EC-2.7.1.90 // EC-2.7.1.11 // EC-1.2.4.1 // EC-1.8.1.4 // EC-2.3.1.12 // EC-2.3.3.8	EV-COMP	2-oxoacid_dh,PF00198.20;Biotin_lipoyl,PF00364.19;E3_binding,PF02817.14	Slyc-GM		GM path	3	superpathway of cytosolic glycolysis (plants),PWY-5464	superpathway of acetyl-CoA biosynthesis,GM path	pyruvate decarboxylation to acetyl CoA,GM path
XP_004238964	1	SOLYC05G009820	Solyc05g009820.2.1	Solyc05g009820		ec	2.4.1.43,2.4.1.43-RXN//EC-2.1.1 // EC-2.4.1.43	EV-COMP	Glyco_transf_8,PF01501.17	Slyc-GM		GM path	1	homogalacturonan biosynthesis,GM path
XP_004238988	1	SOLYC05G010250	Solyc05g010250.1.1	Solyc05g010250		ec	2.3.1.4//EC-2.7.7.23 // EC-5.4.2.3 // EC-2.3.1.4 // EC-2.6.1.16	EV-COMP	Acetyltransf_1,PF00583.22;Acetyltransf_10,PF13673.4;Acetyltransf_7,PF13508.4	Slyc-GM		GM path	1	UDP-N-acetyl-D-glucosamine biosynthesis II,GM path
XP_004238989	1	SOLYC05G010260	Solyc05g010260.2.1	Solyc05g010260		ec	1.1.1.44//EC-1.1.1.44 // EC-1.1.1.49 // EC-1.1.1.351 // EC-3.1.1.31 // EC-5.3.1.6 // EC-5.1.3.1 // EC-2.2.1.1 // EC-2.2.1.2	EV-COMP	6PGD,PF00393.16;NAD_binding_2,PF03446.12	Slyc-GM		GM path	2	pentose phosphate pathway (oxidative branch) I,GM path	pentose phosphate pathway,GM path
XP_004238995	1	SOLYC05G010340	Solyc05g010340.2.1	Solyc05g010340		ec	2.7.1.48//EC-2.7.4.6 // EC-2.7.4.14 // EC-2.7.4.25 // EC-6.3.4.2 // EC-2.7.4.22 // EC-2.4.2.9 // EC-2.7.1.48 // EC-3.2.2.3 // EC-3.5.4.5	EV-COMP	PRK,PF00485.15;CYTH,PF01928.18	Slyc-GM		GM path	2	superpathway of pyrimidine ribonucleosides salvage,GM path	pyrimidine ribonucleosides salvage I,GM path
XP_004239014	1	SOLYC05G010720		Solyc05g010720	XP_004239013.1	ec	RXN-7836//EC-4.2.1.119 // EC-1.3.1.34 // EC-4.2.1.17 // EC-5.1.2.3 // EC-5.3.3.8 // EC-5.3.3 // EC-1.3.3.6	EV-COMP	ECH_1,PF00378.17;ECH_1,PF00378.17	Slyc-GM		GM path	2	unsaturated,PWY-5138	fatty acid beta-oxidation V (unsaturated, di-isomerase-dependent)
XP_004239025	1	SOLYC05G011970	Solyc05g011970.2.1	Solyc05g011970		ec	RXN-11541,RXN-11540//EC-2.4.1	EV-COMP	p450,PF00067.19	Slyc-GM		GM path	1	brassinosteroids inactivation,GM path
XP_004239034	1	SOLYC05G012090	Solyc05g012090.2.1			ec	H2PTERIDINEPYROPHOSPHOKIN-RXN//EC-1.5.1.3 // EC-6.3.2.12 // EC-2.5.1.15 // EC-6.3.4.3 // EC-3.5.4.9 // EC-6.3.2.17 // EC-4.1.3.38 // EC-2.6.1.85 // EC-2.7.6.3 // EC-4.1.2.25 // EC-3.6.1 // EC-3.5.4.16	EV-COMP	Pterin_bind,PF00809.19;HPPK,PF01288.17	Slyc-GM		GM path	3	tetrahydrofolate biosynthesis,GM path	tetrahydrofolate biosynthesis II,GM path	6-hydroxymethyl-dihydropterin diphosphate biosynthesis I,GM path
XP_004239035	1	SOLYC05G012100	Solyc05g012100.2.1	Solyc05g012100		ec	2.7.1.4//EC-2.7.1.4 // EC-5.1.3.15 // EC-2.7.1.2 // EC-2.7.1.1 // EC-5.3.1.9 // EC-3.2.1.26	EV-COMP	PfkB,PF00294.21	Slyc-GM		GM path	1	sucrose degradation III (sucrose invertase),GM path
XP_004239036	1	SOLYC05G012110	Solyc05g012110.2.1			ec	3.1.1.31//EC-1.1.1.44 // EC-1.1.1.49 // EC-1.1.1.351 // EC-3.1.1.31 // EC-5.3.1.6 // EC-5.1.3.1 // EC-2.2.1.1 // EC-2.2.1.2	EV-COMP	Glucosamine_iso,PF01182.17	Slyc-GM		GM path	2	pentose phosphate pathway (oxidative branch) I,GM path	pentose phosphate pathway,GM path
XP_004239049	1	SOLYC05G012270	Solyc05g012270.2.1	Solyc05g012270		ec	6.3.4.5//EC-3.5.1.16 // EC-2.6.1.11 // EC-1.2.1.38 // EC-2.7.2.8 // EC-2.3.1.1 // EC-6.3.5.5 // EC-2.1.3.3 // EC-4.3.2.1 // EC-6.3.4.5 // EC-1.14.13.39 // EC-2.3.1.35	EV-COMP	Arginosuc_synth,PF00764.16	Slyc-GM		GM path	3	arginine biosynthesis I (via L-ornithine),GM path	citrulline-nitric oxide cycle,GM path	arginine biosynthesis II (acetyl cycle),GM path
XP_004239065	1	SOLYC05G012480	Solyc05g012480.2.1	Solyc05g012480		ec	1.10.2.2-RXN//EC-1.3.5.1 // EC-1.9.3.1 // EC-1.6.5.3 // EC-1.10.2.2	EV-COMP	Peptidase_M16,PF00675.17;Peptidase_M16_C,PF05193.18	Slyc-GM		GM path	1	aerobic respiration I (cytochrome c),GM path
XP_004239087	2	SOLYC05G012730	Solyc05g012730.1.1	Solyc05g012730		ec	RXN-9589,2.4.2.41//EC-2.4.2.41	EV-COMP	Exostosin,PF03016.12	Slyc-GM		GM path	1	xylogalacturonan biosynthesis,GM path
XP_004239121	1	SOLYC05G013380	Solyc05g013380.2.1	Solyc05g013380		ec	GLYCINE-AMINOTRANSFERASE-RXN,2.6.1.4,2.6.1.2,2.6.1.44,ALANINE-AMINOTRANSFERASE-RXN,ALANINE--GLYOXYLATE-AMINOTRANSFERASE-RXN//EC-2.1.2.1 // EC-2.6.1.45 // EC-1.1.1.29 // EC-2.6.1.4 // EC-2.7.1.31 // EC-1.1.3 // EC-3.1.3.18 // EC-4.1.1 // EC-2.6.1.2 // EC-1.4.1.2 // EC-1.1.1.28 // EC-4.1.2.48 // EC-4.1.2.5 // EC-2.6.1.44	EV-COMP	Aminotran_1_2,PF00155.18	Slyc-GM		GM path	6	photorespiration,GM path	alanine biosynthesis II,GM path	alanine degradation II (to D-lactate),GM path	alanine degradation III,GM path	glycine biosynthesis,GM path	glycine biosynthesis III,GM path
XP_004239165	1	SOLYC05G014150	Solyc05g014150.2.1	Solyc05g014150		ec	1.1.1.330//EC-4.2.1.134 // EC-1.3.1.93 // EC-1.1.1.330 // EC-2.3.1.199	EV-COMP	adh_short,PF00106.22;adh_short_C2,PF13561.3	Slyc-GM		GM path	2	very long chain fatty acid biosynthesis I,GM path	very long chain fatty acid biosynthesis II,GM path
XP_004239186	1	SOLYC05G014560	Solyc05g014560.2.1	Solyc05g014560		ec	1.1.1.100//EC-2.3.1.86 // EC-2.3.1.85 // EC-4.2.1.59 // EC-3.1.2.21 // EC-3.1.2.14 // EC-1.3.1.9 // EC-1.1.1.100 // EC-2.3.1.41 // EC-1.14.19.2 // EC-2.3.1.180 // EC-2.3.1.39 // EC-6.4.1.2 // EC-1.3.1.39 // EC-1.3.1.104 // EC-1.3.1.10 // EC-2.3.1.179	EV-COMP	adh_short_C2,PF13561.3;adh_short,PF00106.22;KR,PF08659.7	Slyc-GM		GM path	5	superpathway of fatty acid biosynthesis II (plant),GM path	stearate biosynthesis II (bacteria and plants),GM path	fatty acid elongation -- saturated,GM path	palmitate biosynthesis II (bacteria and plants),GM path	cis-vaccenate biosynthesis,GM path
XP_004239196	1	SOLYC05G014980	Solyc05g014980.2.1	Solyc05g014980		ec	2.7.4.3//EC-2.7.4.6 // EC-1.17.4.1 // EC-3.6.3.14 // EC-2.7.4.3 // EC-4.3.2.2 // EC-6.3.4.4 // EC-2.7.4.8 // EC-6.3.5.2 // EC-1.1.1.205 // EC-3.5.4.10 // EC-2.1.2.3 // EC-6.3.2.6 // EC-4.1.1.21 // EC-6.3.3.1 // EC-6.3.5.3 // EC-2.1.2.2 // EC-6.3.4.13 // EC-2.4.2.14	EV-COMP	ADK,PF00406.19;AAA_17,PF13207.3;ADK_lid,PF05191.11	Slyc-GM		GM path	3	superpathway of adenosine nucleotides de novo biosynthesis I,GM path	superpathway of purine nucleotides de novo biosynthesis I,GM path	adenosine ribonucleotides de novo biosynthesis,GM path
XP_004239241	1	SOLYC05G015860	Solyc05g015860.2.1	Solyc05g015860		ec	RXN-11377,4.1.2.27//EC-3.5.1.23	EV-COMP	Pyridoxal_deC,PF00282.16;Aminotran_5,PF00266.16	Slyc-GM		GM path	1	ceramide degradation,GM path
XP_004239245	1	SOLYC05G015950	Solyc05g015950.2.1	Solyc05g015950		ec	1.1.1.49//EC-1.1.1.44 // EC-1.1.1.49 // EC-1.1.1.351 // EC-3.1.1.31 // EC-5.3.1.6 // EC-5.1.3.1 // EC-2.2.1.1 // EC-2.2.1.2	EV-COMP	G6PD_C,PF02781.13;G6PD_N,PF00479.19	Slyc-GM		GM path	2	pentose phosphate pathway (oxidative branch) I,GM path	pentose phosphate pathway,GM path
XP_004239292	1	SOLYC05G018880	Solyc05g018880.1.1	Solyc05g018880		ec	1.5.3.17//EC-1.5.3.17 // EC-1.5.3.16	EV-COMP	Amino_oxidase,PF01593.21;NAD_binding_8,PF13450.3	Slyc-GM		GM path	1	spermine and spermidine degradation III,GM path
XP_004239303	1	SOLYC05G024240	Solyc05g024240.2.1	Solyc05g024240		ec	RXN-12520//EC-5.3.3.8 // EC-1.3.1.34 // EC-5.3.3 // EC-1.3.3.6	EV-COMP	ECH_1,PF00378.17;ECH_2,PF16113.2	Slyc-GM		GM path	1	fatty acid beta-oxidation V (unsaturated, di-isomerase-dependent)
XP_004239330	1	SOLYC05G026490	Solyc05g026490.2.1	Solyc05g026490		ec	5.4.2.8,5.4.2.2//EC-1.1.1.22 // EC-5.4.2.5 // EC-5.4.2.2 // EC-5.1.3.15 // EC-2.7.7.9 // EC-2.7.7.13 // EC-5.4.2.8 // EC-5.3.1.8 // EC-5.3.1.9 // EC-1.1.1.271 // EC-4.2.1.47 // EC-5.1.3.2 // EC-5.1.3.18 // EC-2.7.7.69 // EC-3.1.3.93 // EC-1.1.1.316 // EC-1.3.2.3	EV-COMP	PGM_PMM_I,PF02878.13;PGM_PMM_II,PF02879.13;PGM_PMM_III,PF02880.13	Slyc-GM		GM path	3	colanic acid building blocks biosynthesis,GM path	L-ascorbate biosynthesis I (L-galactose pathway),GM path	GDP-mannose biosynthesis,GM path
XP_004239333	1	SOLYC05G026550	Solyc05g026550.2.1	Solyc05g026550		ec	NA//EC-1.3.5.1 // EC-1.9.3.1 // EC-1.6.5.3 // EC-1.10.2.2 // EC-3.1.3 // EC-2.7.1.86 // EC-2.7.1.23 // EC-1.6.1.2 // EC-1.6.1.3 // EC-1.6.1.1 // EC-1.10.3.11	EV-COMP	NdhL,PF10716.6	Slyc-GM		GM path	3	aerobic respiration I (cytochrome c),GM path	NAD/NADH phosphorylation and dephosphorylation,GM path	aerobic respiration III (alternative oxidase pathway),GM path
XP_004239337	1	SOLYC05G005040	Solyc05g005040.2.1	Solyc05g005040		ec	3.2.1.15//EC-3.2.1.15 // EC-3.1.1.11	EV-COMP	Glyco_hydro_28,PF00295.14	Slyc-GM		GM path	1	homogalacturonan degradation,GM path
XP_004239353	1	SOLYC05G005820	Solyc05g005820.2.1			ec	1.2.1.12//EC-1.1.1.37 // EC-1.1.1.41 // EC-1.3.5.1 // EC-2.3.3.16 // EC-2.3.3.1 // EC-6.2.1.5 // EC-4.2.1.2 // EC-1.2.1.9 // EC-2.7.1.40 // EC-4.2.1.11 // EC-5.4.2.12 // EC-2.7.2.3 // EC-1.2.1.12 // EC-5.3.1.1 // EC-4.1.2.13 // EC-2.7.1.90 // EC-2.7.1.11 // EC-1.2.4.1 // EC-1.8.1.4 // EC-2.3.1.12 // EC-5.4.2.11 // EC-3.1.3.11 // EC-2.7.9.2 // EC-5.3.1.9 // EC-1.1.1.38 // EC-1.1.1.39 // EC-1.1.1.4…	EV-COMP	Gp_dh_C,PF02800.17;Gp_dh_N,PF00044.21	Slyc-GM		GM path	5	superpathway of cytosolic glycolysis (plants),PWY-5464	glycolysis IV (plant cytosol),GM path	glycolysis I (from glucose 6-phosphate),GM path	gluconeogenesis I,GM path	sucrose biosynthesis I (from photosynthesis),GM path
XP_004239404	1	SOLYC05G008570	Solyc05g008570.1.1	Solyc05g008570		ec	3.1.2.14//EC-2.3.1.86 // EC-2.3.1.85 // EC-4.2.1.59 // EC-3.1.2.21 // EC-3.1.2.14 // EC-1.3.1.9 // EC-1.1.1.100 // EC-2.3.1.41 // EC-1.14.19.2 // EC-2.3.1.180 // EC-2.3.1.39 // EC-6.4.1.2	EV-COMP	Acyl-ACP_TE,PF01643.14	Slyc-GM		GM path	2	superpathway of fatty acid biosynthesis II (plant),GM path	oleate biosynthesis I (plants),GM path
XP_004239467	1	SOLYC05G012670	Solyc05g012670.1.1	Solyc05g012670		ec	2.4.1.203,RXN-4723,RXN-4726//EC-2.4.1 // EC-2.4.1.215 // EC-2.4.1.203	EV-COMP	UDPGT,PF00201.15	Slyc-GM		GM path	1	cytokinin-O-glucosides biosynthesis,GM path
XP_004239475	1	SOLYC05G013020	Solyc05g013020.1.1	Solyc05g013020		ec	2.4.1.169-RXN,2.4.2.39,RXN-12415,2.4.2.39-RXN//EC-2.4.1.168 // EC-2.4.2.39 // EC-2.4.1	EV-COMP	Glyco_transf_34,PF05637.9	Slyc-GM		GM path	1	xyloglucan biosynthesis,GM path
XP_004239526	1	SOLYC05G015910	Solyc05g015910.1.1	Solyc05g015910		ec	1.8.1.9//EC-1.8.1.9	EV-COMP	Glutaredoxin,PF00462.21	Slyc-GM		GM path	1	thioredoxin pathway,GM path
XP_004239536	1	SOLYC05G016320	Solyc05g016320.1.1	Solyc05g016320		ec	RXN-9589,2.4.2.41//EC-2.4.2.41	EV-COMP	Exostosin,PF03016.12	Slyc-GM		GM path	1	xylogalacturonan biosynthesis,GM path
XP_004239606	1	SOLYC05G031600	Solyc05g031600.1.1	Solyc05g031600		ec	RXN-10139,2.6.1.99,TRYPTOPHAN-AMINOTRANSFERASE-RXN,2.6.1.27,RXN3O-4157,TYRAMINOTRANS-RXN,2.6.1.58-RXN,ALANINE-AMINOTRANSFERASE-RXN//EC-2.6.1.57 // EC-2.6.1.5 // EC-2.5.1.84 // EC-2.1.1.295 // EC-2.5.1.117 // EC-1.13.11.27 // EC-2.6.1.2 // EC-1.3.8.4 // EC-4.1.3.4 // EC-4.2.1.18 // EC-6.4.1.4 // EC-1.2.1 // EC-2.6.1.6 // EC-2.6.1.42 // EC-1.4.1.2 // EC-1.1.1.28 // EC-1.14.13.168 // EC-2.6.1.99 // …	EV-COMP	Alliinase_C,PF04864.10;Aminotran_1_2,PF00155.18	Slyc-GM		GM path	11	superpathway of plastoquinol biosynthesis,GM path	alanine biosynthesis II,GM path	leucine degradation I,GM path	alanine degradation II (to D-lactate),GM path	alanine degradation III,GM path	indole-3-acetate biosynthesis I,GM path	leucine biosynthesis,GM path	4-hydroxybenzoate biosynthesis I (eukaryotes),GM path	4-hydroxyphenylpyruvate biosynthesis,GM path	superpathway of rosmarinic acid biosynthesis,SM path	superpathway of leucine, and isoleucine biosynthesis
XP_004239633	1	SOLYC05G056480	Solyc05g056480.2.1	Solyc05g056480		ec	2KETO-4METHYL-PENTANOATE-DEHYDROG-RXN,2KETO-3METHYLVALERATE-RXN,1.2.1.25-RXN,1.2.4.4//EC-1.8.1.4 // EC-2.3.1.168 // EC-1.2.4.4 // EC-1.3.8.4 // EC-4.1.3.4 // EC-4.2.1.18 // EC-6.4.1.4 // EC-1.2.1 // EC-2.6.1.6 // EC-2.6.1.42 // EC-1.3.8.5 // EC-2.3.1.9 // EC-4.2.1.17 // EC-1.1.1.178 // EC-1.2.1.27 // EC-2.6.1.22 // EC-1.2.1.25 // EC-1.1.1.31 // EC-3.1.2.4 // EC-1.3.8	EV-COMP	E1_dh,PF00676.17	Slyc-GM		GM path	4	2-oxoisovalerate decarboxylation to isobutanoyl-CoA,GM path	leucine degradation I,GM path	isoleucine degradation I,GM path	valine degradation I,GM path
XP_004239676	1	SOLYC05G056030	Solyc05g056030.2.1			ec	PHOSPHOLIPASE-A2-RXN//EC-2.3.1.23 // EC-3.1.1.32 // EC-6.2.1.3 // EC-3.1.1.4 // EC-2.3.1.158 // EC-3.1.4.11 // EC-3.1.4.3 // EC-3.1.4.4	EV-COMP	Patatin,PF01734.19	Slyc-GM		GM path	3	phosphatidylcholine acyl editing,GM path	phospholipid remodeling (phosphatidylcholine,PWY-7416	phospholipases,GM path
XP_004239677	1	SOLYC05G056020	Solyc05g056020.2.1	Solyc05g056020		ec	ATPSYN-RXN//EC-2.7.4.6 // EC-1.17.4.1 // EC-3.6.3.14 // EC-2.7.4.3 // EC-4.3.2.2 // EC-6.3.4.4 // EC-2.7.4.8 // EC-6.3.5.2 // EC-1.1.1.205 // EC-3.5.4.10 // EC-2.1.2.3 // EC-6.3.2.6 // EC-4.1.1.21 // EC-6.3.3.1 // EC-6.3.5.3 // EC-2.1.2.2 // EC-6.3.4.13 // EC-2.4.2.14	EV-COMP	V-ATPase_G,PF03179.12	Slyc-GM		GM path	3	superpathway of adenosine nucleotides de novo biosynthesis I,GM path	superpathway of purine nucleotides de novo biosynthesis I,GM path	adenosine ribonucleotides de novo biosynthesis,GM path
XP_004239699	1	SOLYC05G055730	Solyc05g055730.2.1	Solyc05g055730		ec	1.5.1.20//EC-2.1.1.45 // EC-2.1.2.1 // EC-1.5.1.5 // EC-6.3.4.3 // EC-3.5.4.9 // EC-2.1.1.13 // EC-1.5.1.20 // EC-6.3.3.2 // EC-1.5.1.3	EV-COMP	MTHFR,PF02219.14	Slyc-GM		GM path	1	folate transformations II,GM path
XP_004239700	1	SOLYC05G055700	Solyc05g055700.2.1	Solyc05g055700		ec	1.1.1.54,1.3.1.102//EC-1.1.1.54 // EC-1.3.1 // EC-1.1.1	EV-COMP	ADH_N_2,PF16884.2;ADH_zinc_N,PF00107.23;ADH_zinc_N_2,PF13602.3	Slyc-GM		GM path	1	detoxification of reactive carbonyls in chloroplasts,GM path
XP_004239717	1	SOLYC05G055400	Solyc05g055400.2.1	Solyc05g055400		ec	RXN-12143,RXN-12137,RXN-12136,RXN-9703,RXN-12138,RXN-12139//EC-1.14.13	EV-COMP	p450,PF00067.19	Slyc-GM		GM path	1	poly-hydroxy fatty acids biosynthesis,GM path
XP_004239722	1	SOLYC05G055320	Solyc05g055320.2.1	Solyc05g055320		ec	RXN-14240//EC-1.11.1.7 // EC-3.2.1.167	EV-COMP	peroxidase,PF00141.20	Slyc-GM		GM path	1	baicalein degradation (hydrogen peroxide detoxification),GM path
XP_004239746	1	SOLYC05G055000	Solyc05g055000.2.1	Solyc05g055000		ec	RXN0-308,2.8.1.7,SELENOCYSTEINE-LYASE-RXN,4.4.1.16//EC-2.8.1.7 // EC-2.8.1.11 // EC-2.7.7.80 // EC-2.10.1.1 // EC-2.7.7.75 // EC-2.8.1.12 // EC-4.1.99.18	EV-COMP	Aminotran_5,PF00266.16;DegT_DnrJ_EryC1,PF01041.14;Cys_Met_Meta_PP,PF01053.17	Slyc-GM		GM path	2	alanine biosynthesis III,GM path	molybdenum cofactor biosynthesis,GM path
XP_004239791	1	SOLYC05G054460	Solyc05g054460.2.1	Solyc05g054460		ec	2.4.1.117//EC-2.4.1.117 // EC-2.4.1.83 // EC-2.4.1.256 // EC-2.4.1.265 // EC-2.4.1.267 // EC-2.4.1.261 // EC-2.4.1.260 // EC-2.4.1.259 // EC-2.4.1.258 // EC-2.4.1.131 // EC-2.4.1.132 // EC-2.4.1.257 // EC-2.4.1.142 // EC-2.4.1.141 // EC-2.7.8.15	EV-COMP	Glycos_transf_2,PF00535.23;Glyco_tranf_2_3,PF13641.3	Slyc-GM		GM path	1	dolichyl-diphosphooligosaccharide biosynthesis,GM path
XP_004239832	1	SOLYC05G054060	Solyc05g054060.2.1	Solyc05g054060		ec	2.7.7.9//EC-2.7.7.9 // EC-2.7.1.6 // EC-2.7.7.12 // EC-3.2.1 // EC-3.2.1.22 // EC-5.1.3.2 // EC-2.7.7.10 // EC-1.1.1.22 // EC-5.4.2.5 // EC-5.4.2.2 // EC-5.1.3.15 // EC-3.1.1.17 // EC-1.1.1.19 // EC-1.1.1.365 // EC-5.1.3.6 // EC-5.4.99.9 // EC-2.7.7.13 // EC-5.4.2.8 // EC-5.3.1.8 // EC-5.3.1.9 // EC-1.1.1.271 // EC-4.2.1.47 // EC-3.1.3.11 // EC-4.1.2.13 // EC-1.2.1.12 // EC-2.7.2.3 // EC-3.1.3.24…	EV-COMP	UDPGP,PF01704.15	Slyc-GM		GM path	8	stachyose degradation,GM path	L-ascorbate biosynthesis IV,GM path	L-ascorbate biosynthesis V,GM path	superpathway of UDP-glucose-derived O-antigen building blocks biosynthesis,GM path	colanic acid building blocks biosynthesis,GM path	UDP-glucose biosynthesis,GM path	sucrose biosynthesis I (from photosynthesis),GM path	sucrose biosynthesis II,GM path
XP_004239833	1	SOLYC05G054050	Solyc05g054050.2.1	Solyc05g054050		ec	4.1.1.15//EC-1.1.1 // EC-2.6.1.96 // EC-1.2.1.24 // EC-2.6.1.19 // EC-4.1.1.15	EV-COMP	Pyridoxal_deC,PF00282.16;Aminotran_5,PF00266.16	Slyc-GM		GM path	1	glutamate degradation IV,GM path
XP_004239849	1	SOLYC05G053810	Solyc05g053810.2.1	Solyc05g053810		ec	2.1.2.1//EC-2.1.2.1 // EC-2.6.1.45 // EC-1.1.1.29 // EC-2.6.1.4 // EC-2.7.1.31 // EC-1.1.3 // EC-3.1.3.18 // EC-4.1.1 // EC-4.1.2.48 // EC-4.1.2.5 // EC-6.3.4.3 // EC-6.3.2.17 // EC-2.1.1.45 // EC-1.5.1.5 // EC-3.5.4.9 // EC-2.1.1.13 // EC-1.5.1.20 // EC-6.3.3.2 // EC-1.5.1.3	EV-COMP	SHMT,PF00464.16	Slyc-GM		GM path	4	photorespiration,GM path	glycine biosynthesis,GM path	folate polyglutamylation,GM path	folate transformations II,GM path
XP_004239852	1	SOLYC05G053790	Solyc05g053790.1.1	Solyc05g053790		ec	5.1.3.6//EC-1.1.1.22 // EC-5.4.2.5 // EC-5.4.2.2 // EC-5.1.3.15 // EC-2.7.7.9 // EC-1.1.1.365 // EC-5.1.3.6 // EC-5.4.99.9 // EC-5.1.3.2 // EC-4.1.1 // EC-4.1.1.35 // EC-5.1.3.5 // EC-4.2.1.76	EV-COMP	GDP_Man_Dehyd,PF16363.2;Epimerase,PF01370.18;3Beta_HSD,PF01073.16;RmlD_sub_bind,PF04321.14;Polysacc_synt_2,PF02719.12;NAD_binding_4,PF07993.9	Slyc-GM		GM path	4	L-ascorbate biosynthesis V,GM path	superpathway of UDP-glucose-derived O-antigen building blocks biosynthesis,GM path	UDP-sugars interconversion,GM path	UDP-D-galacturonate biosynthesis I (from UDP-D-glucuronate),GM path
XP_004239868	1	SOLYC05G053560	Solyc05g053560.2.1	Solyc05g053560		ec	2.4.2.24//EC-2.4.1 // EC-2.4.2 // EC-2.4.2.24	EV-COMP	Cellulose_synt,PF03552.11;Glyco_trans_2_3,PF13632.3	Slyc-GM		GM path	1	xylan biosynthesis,GM path
XP_004239903	1	SOLYC05G053100	Solyc05g053100.2.1	Solyc05g053100		ec	1.8.1.4//EC-1.8.1.4 // EC-2.3.1.168 // EC-1.2.4.4 // EC-1.1.1.37 // EC-1.1.1.41 // EC-1.3.5.1 // EC-2.3.3.16 // EC-2.3.3.1 // EC-6.2.1.5 // EC-4.2.1.2 // EC-1.2.1.9 // EC-2.7.1.40 // EC-4.2.1.11 // EC-5.4.2.12 // EC-2.7.2.3 // EC-1.2.1.12 // EC-5.3.1.1 // EC-4.1.2.13 // EC-2.7.1.90 // EC-2.7.1.11 // EC-1.2.4.1 // EC-2.3.1.12 // EC-2.3.3.8 // EC-2.3.1.61 // EC-1.2.4.2 // EC-2.1.2.10 // EC-1.4.4.2		Pyr_redox_2,PF07992.11;Pyr_redox_dim,PF02852.19;Pyr_redox,PF00070.24;GIDA,PF01134.19	Slyc-GM		GM path	6	2-oxoisovalerate decarboxylation to isobutanoyl-CoA,GM path	superpathway of cytosolic glycolysis (plants),PWY-5464	superpathway of acetyl-CoA biosynthesis,GM path	2-oxoglutarate decarboxylation to succinyl-CoA,GM path	glycine cleavage,GM path	pyruvate decarboxylation to acetyl CoA,GM path
XP_004239949	1	SOLYC05G052490	Solyc05g052490.2.1	Solyc05g052490		ec	3.6.1.5,3.6.1.6//EC-2.7.4.14 // EC-3.6.1.15 // EC-3.6.1.6 // EC-3.6.1.5 // EC-2.7.4.22 // EC-2.7.4.6 // EC-6.3.4.2 // EC-3.1.3.91 // EC-3.1.3.5 // EC-2.1.1.45 // EC-1.17.4.1 // EC-2.7.4.12 // EC-2.7.4.13 // EC-2.7.4.9 // EC-3.6.1.19 // EC-3.6.1.23 // EC-1.17.4.2 // EC-3.5.4.13 // EC-1.3.5.2 // EC-4.1.1.23 // EC-2.4.2.10 // EC-3.5.2.3 // EC-2.1.3.2 // EC-6.3.5.5		GDA1_CD39,PF01150.14	Slyc-GM		GM path	6	pyrimidine ribonucleotides interconversion,GM path	UTP and CTP dephosphorylation II,GM path	UTP and CTP dephosphorylation I,GM path	pyrimidine deoxyribonucleotides de novo biosynthesis I,GM path	superpathway of pyrimidine deoxyribonucleotides de novo biosynthesis (E. coli),GM path	superpathway of pyrimidine deoxyribonucleotides de novo biosynthesis,GM path
XP_004239950	1	SOLYC05G052480	Solyc05g052480.2.1	Solyc05g052480		ec	3.1.3.62,3.1.3.8//EC-3.1.3.25 // EC-3.1.3.8 // EC-3.1.3.26 // EC-3.1.3	EV-COMP	His_Phos_2,PF00328.19	Slyc-GM		GM path	1	phytate degradation I,GM path
XP_004239982	1	SOLYC05G052110	Solyc05g052110.2.1	Solyc05g052110		ec	3.1.1.11//EC-3.2.1.15 // EC-3.1.1.11	EV-COMP	Pectinesterase,PF01095.16	Slyc-GM		GM path	1	homogalacturonan degradation,GM path
XP_004240005	1	SOLYC05G051730	Solyc05g051730.1.1	Solyc05g051730		ec	1.8.1.9//EC-1.8.1.9	EV-COMP	Glutaredoxin,PF00462.21	Slyc-GM		GM path	1	thioredoxin pathway,GM path
XP_004240032	1	SOLYC05G051280	Solyc05g051280.2.1	Solyc05g051280		ec	3.1.1.3//EC-3.1.1.79 // EC-3.1.1.34 // EC-3.1.1.23 // EC-3.1.1.3	EV-COMP	Lipase_3,PF01764.22;Lipase3_N,PF03893.13	Slyc-GM		GM path	1	triacylglycerol degradation,GM path
XP_004240034	1	SOLYC05G051250	Solyc05g051250.2.1	Solyc05g051250		ec	6.3.1.2//EC-1.4.7.1 // EC-1.4.1.14 // EC-6.3.1.2 // EC-1.7.7.1 // EC-1.7.1.1 // EC-2.7.2.2 // EC-2.1.3.3 // EC-6.3.5.5 // EC-1.1.1.42 // EC-1.1.1.41 // EC-2.3.3.16 // EC-2.3.3.1 // EC-4.1.1.31 // EC-2.7.9.1	EV-COMP	Gln-synt_C,PF00120.21;Gln-synt_N,PF03951.16	Slyc-GM		GM path	7	superpathway of ammonia assimilation (plants),GM path	ammonia assimilation cycle II,GM path	glutamine biosynthesis I,GM path	nitrate reduction II (assimilatory),GM path	ornithine-citrulline shuttle,GM path	ammonia assimilation cycle I,GM path	glutamine biosynthesis III,GM path
XP_004240046	1	SOLYC05G050990	Solyc05g050990.1.1	Solyc05g050990		ec	5.1.3.6//EC-1.1.1.22 // EC-5.4.2.5 // EC-5.4.2.2 // EC-5.1.3.15 // EC-2.7.7.9 // EC-1.1.1.365 // EC-5.1.3.6 // EC-5.4.99.9 // EC-5.1.3.2 // EC-4.1.1 // EC-4.1.1.35 // EC-5.1.3.5 // EC-4.2.1.76	EV-COMP	Epimerase,PF01370.18;GDP_Man_Dehyd,PF16363.2;RmlD_sub_bind,PF04321.14;3Beta_HSD,PF01073.16;Polysacc_synt_2,PF02719.12;NAD_binding_4,PF07993.9	Slyc-GM		GM path	4	L-ascorbate biosynthesis V,GM path	superpathway of UDP-glucose-derived O-antigen building blocks biosynthesis,GM path	UDP-sugars interconversion,GM path	UDP-D-galacturonate biosynthesis I (from UDP-D-glucuronate),GM path
[truncated: 8,035 more rows]

## Sheet: manual annotation
Table S1 sheet2: Manual curation of benchmark genes
[truncated: 89 more rows]
