# Supplementary material for: Within- and cross-species predictions of plant specialized metabolism genes using transfer learning
Source: In Silico Plants. 2020 Jul 30;2(1):diaa005. doi: 10.1093/insilicoplants/diaa005 (PMC7731531; doi:10.1093/insilicoplants/diaa005)
Supplement: diaa005_suppl_Supplementary_Table_S5 [file diaa005_suppl_supplementary_table_s5.xlsx]

## Sheet: Sheet1
Table S5: SM likelihood scores
Specific models which are discussed in the main text are:			Model key:
Model identifier	Model name		abbreviation	description
			Slyc	training set is based on TomatoCyc
Slyc_featsel200_RF	1		Ara	training set is based on AraCyc
Slyc-BMincl2-class_RF_v2	2		featselXX	model has a reduced number of features where XX is the number of features selected for that model
Ara_2class_RF_v2	3		BMincl2-class/ BMinc	manually annotated benchmark data is included in the training set
Slycshared2-class_RF	4		shared2-class	shared features are used
Slyc-Athrem-RF_shared2-class_RF	5		Athrem-RF	tomato genes which were mispredicted by the Arabidopsis model using Random Forest were removed from the training set
Slyc-Random_removed	6		Random_removed	tomato genes were randomly removed from the training set
Slyc-Athrem-RF_500feat_RF	7		RF	Random Forest algorithm
Slyc-Athrem-RF_BMinc_RF	8		SVM	Support Vector Machine algorithm
1. Columns: gene, TomatoCyc class, Benchmark class, 5 columns for each model type: training class in model; average SM score; standard deviation of SM score; Model prediction (SM score threshold for prediction); median SM score.
2. Classes from TomatoCyc are: GM: general metabolism, DF: dual-function, SM: specialized metabolism, or unk: unknown enzyme. Classes from AraCyc are GM: general metabolism, or SM: specialized metabolism.
3. Classes from manual annotation are: GM: general metabolism, DF: dual-function, SM: specialized metabolism
4. Models are built with one of two algorithms: RF = Random Forest, SVM = Support Vector Machine. Some models have undergone feature selection (featsel) where the number of features in the model are reduced before the final model is run.
Gene1	TomatoCyc or AraCyc class2	Benchmark class3	Model 1 (Slyc_RF)4					Model 1 (Slyc_featsel25_RF)					Model 1 (Slyc_featsel50_RF)					Model 1 (Slyc_featsel100_RF)					Model (Slyc_featsel200_RF)					Model (Slyc_featsel300_RF)					Model (Slyc_featsel500_RF)					Model (Slyc_featsel1000_RF)					Model 1 (Slyc_SVM)					Model 2 (Slyc-BMincl2-class_RF_v2)
			Class label	SM score mean	SM score sd	Predicted (0.4)	SM score median	Class label	SM score mean	SM score sd	Predicted (0.4)	SM score median	Class label	SM score mean	SM score sd	Predicted (0.41)	SM score median	Class label	SM score mean	SM score sd	Predicted (0.43)	SM score median	Class label	SM score mean	SM score sd	Predicted (0.43)	SM score median	Class label	SM score mean	SM score sd	Predicted (0.4)	SM score median	Class label	SM score mean	SM score sd	Predicted (0.43)	SM score median	Class label	SM score mean	SM score sd	Predicted (0.4)	SM score median	Class label	SM score mean	SM score sd	Predicted (0.41)	SM score median	Class label	SM score mean
XP_004247600	Slyc-DF	BM-DF	Slyc-DF	0.724209	0.038411	Slyc-SM	0.724946	Slyc-DF	0.750773	0.0403158	Slyc-SM	0.749106	Slyc-DF	0.765815	0.0313902	Slyc-SM	0.769553	Slyc-DF	0.766702	0.039554	Slyc-SM	0.766771	Slyc-DF	0.74844	0.0383365	Slyc-SM	0.746593	Slyc-DF	0.744521	0.0355981	Slyc-SM	0.742614	Slyc-DF	0.751112	0.0362202	Slyc-SM	0.753958	Slyc-DF	0.741182	0.0367761	Slyc-SM	0.741299	Slyc-DF	0.689024	0.0608857	Slyc-SM	0.69676	Slyc-DF	0.70849
NP_001234302	Slyc-GM	BM-DF	Slyc-GM	0.423389	0.0385255	Slyc-SM	0.423335	Slyc-GM	0.364928	0.0403848	Slyc-GM	0.370157	Slyc-GM	0.362715	0.0363469	Slyc-GM	0.361218	Slyc-GM	0.34493	0.0441852	Slyc-GM	0.343505	Slyc-GM	0.384747	0.037667	Slyc-GM	0.386776	Slyc-GM	0.426019	0.0400475	Slyc-SM	0.424071	Slyc-GM	0.419513	0.0361183	Slyc-GM	0.420707	Slyc-GM	0.4187	0.0345545	Slyc-SM	0.414714	Slyc-GM	0.579357	0.0684312	Slyc-SM	0.576394	Slyc-DF	0.429443
NP_001234087	Slyc-GM	BM-DF	Slyc-GM	0.60148	0.0791159	Slyc-SM	0.607797	Slyc-GM	0.466464	0.0546306	Slyc-SM	0.4641	Slyc-GM	0.548004	0.0584009	Slyc-SM	0.547301	Slyc-GM	0.591224	0.0691276	Slyc-SM	0.593278	Slyc-GM	0.610348	0.0683198	Slyc-SM	0.614365	Slyc-GM	0.590673	0.0714931	Slyc-SM	0.586565	Slyc-GM	0.598507	0.0718398	Slyc-SM	0.604446	Slyc-GM	0.602815	0.0750691	Slyc-SM	0.606771	Slyc-GM	0.530311	0.0656602	Slyc-SM	0.530824	Slyc-DF	0.61541
XP_010315879	Slyc-SM	BM-DF	Slyc-SM	0.531546	0.0356309	Slyc-SM	0.534206	Slyc-SM	0.341709	0.0460788	Slyc-GM	0.347299	Slyc-SM	0.406735	0.0388626	Slyc-GM	0.406957	Slyc-SM	0.615778	0.0336834	Slyc-SM	0.617055	Slyc-SM	0.601262	0.0335437	Slyc-SM	0.600361	Slyc-SM	0.577582	0.0335818	Slyc-SM	0.577554	Slyc-SM	0.565264	0.0318055	Slyc-SM	0.559739	Slyc-SM	0.54531	0.0343988	Slyc-SM	0.545605	Slyc-SM	0.646603	0.0604471	Slyc-SM	0.645352	Slyc-DF	0.575415
XP_004232488	Slyc-SM	BM-DF	Slyc-SM	0.420123	0.0552009	Slyc-SM	0.422203	Slyc-SM	0.250811	0.047398	Slyc-GM	0.249798	Slyc-SM	0.293253	0.0440566	Slyc-GM	0.289398	Slyc-SM	0.612635	0.0600702	Slyc-SM	0.613846	Slyc-SM	0.51681	0.0542936	Slyc-SM	0.518886	Slyc-SM	0.530173	0.0484107	Slyc-SM	0.52782	Slyc-SM	0.462495	0.0533446	Slyc-SM	0.470441	Slyc-SM	0.432648	0.0533326	Slyc-SM	0.439166	Slyc-SM	0.569557	0.0688024	Slyc-SM	0.571169	Slyc-DF	0.483244
NP_001234420	Slyc-SM	BM-DF	Slyc-SM	0.38206	0.0524614	Slyc-GM	0.383075	Slyc-SM	0.298841	0.0242065	Slyc-GM	0.298144	Slyc-SM	0.303255	0.0227699	Slyc-GM	0.301441	Slyc-SM	0.286531	0.0312122	Slyc-GM	0.282922	Slyc-SM	0.595156	0.0711536	Slyc-SM	0.60627	Slyc-SM	0.482391	0.0667596	Slyc-SM	0.48532	Slyc-SM	0.555507	0.0782651	Slyc-SM	0.574794	Slyc-SM	0.429293	0.0551187	Slyc-SM	0.430794	Slyc-SM	0.455066	0.0802929	Slyc-SM	0.456901	Slyc-DF	0.373256
NP_001234809	Slyc-SM	BM-DF	Slyc-SM	0.681223	0.0630426	Slyc-SM	0.69134	Slyc-SM	0.814688	0.043709	Slyc-SM	0.816653	Slyc-SM	0.770188	0.0388763	Slyc-SM	0.76915	Slyc-SM	0.726999	0.064979	Slyc-SM	0.728344	Slyc-SM	0.721814	0.0659794	Slyc-SM	0.71106	Slyc-SM	0.727417	0.0622572	Slyc-SM	0.735892	Slyc-SM	0.673624	0.0609674	Slyc-SM	0.671806	Slyc-SM	0.676759	0.061862	Slyc-SM	0.681229	Slyc-SM	0.644551	0.0696967	Slyc-SM	0.6438	Slyc-DF	0.723951
XP_004238994	Slyc-SM	BM-DF	Slyc-SM	0.536419	0.0409381	Slyc-SM	0.539956	Slyc-SM	0.544	0.0468927	Slyc-SM	0.542887	Slyc-SM	0.503522	0.0469063	Slyc-SM	0.502234	Slyc-SM	0.682977	0.0406113	Slyc-SM	0.690204	Slyc-SM	0.642908	0.04274	Slyc-SM	0.646081	Slyc-SM	0.601657	0.0477355	Slyc-SM	0.604717	Slyc-SM	0.567876	0.0414109	Slyc-SM	0.575169	Slyc-SM	0.538502	0.0420535	Slyc-SM	0.541209	Slyc-SM	0.575627	0.0760475	Slyc-SM	0.582946	Slyc-DF	0.558149
XP_004231855	Slyc-DF	BM-GM	Slyc-DF	0.52283	0.0494545	Slyc-SM	0.520838	Slyc-DF	0.56861	0.0462531	Slyc-SM	0.571334	Slyc-DF	0.499318	0.0382063	Slyc-SM	0.498869	Slyc-DF	0.490654	0.0546914	Slyc-SM	0.495168	Slyc-DF	0.480195	0.0483238	Slyc-SM	0.486837	Slyc-DF	0.494044	0.0475356	Slyc-SM	0.501248	Slyc-DF	0.507136	0.0444981	Slyc-SM	0.510177	Slyc-DF	0.506194	0.0482027	Slyc-SM	0.504471	Slyc-DF	0.695839	0.077032	Slyc-SM	0.698412	Slyc-GM	0.511912
NP_001234609	Slyc-GM	BM-GM	Slyc-GM	0.191952	0.0309219	Slyc-GM	0.190073	Slyc-GM	0.0919388	0.0217517	Slyc-GM	0.0896844	Slyc-GM	0.0945974	0.0199622	Slyc-GM	0.0926967	Slyc-GM	0.149435	0.0472006	Slyc-GM	0.144943	Slyc-GM	0.137571	0.0390496	Slyc-GM	0.134774	Slyc-GM	0.187056	0.0450114	Slyc-GM	0.182219	Slyc-GM	0.191783	0.0400939	Slyc-GM	0.190478	Slyc-GM	0.183289	0.0351579	Slyc-GM	0.184997	Slyc-GM	0.239256	0.0508612	Slyc-GM	0.238178	Slyc-GM	0.172678
NP_001234592	Slyc-GM	BM-GM	Slyc-GM	0.291859	0.0407577	Slyc-GM	0.288789	Slyc-GM	0.232075	0.0407904	Slyc-GM	0.226254	Slyc-GM	0.237257	0.0336102	Slyc-GM	0.232916	Slyc-GM	0.241373	0.0465218	Slyc-GM	0.238657	Slyc-GM	0.246998	0.0395668	Slyc-GM	0.250562	Slyc-GM	0.310937	0.048939	Slyc-GM	0.311516	Slyc-GM	0.295204	0.0432667	Slyc-GM	0.298828	Slyc-GM	0.295742	0.0422455	Slyc-GM	0.293236	Slyc-GM	0.361053	0.0601821	Slyc-GM	0.362041	Slyc-GM	0.264073
NP_001233873	Slyc-GM	BM-GM	Slyc-GM	0.199289	0.0312903	Slyc-GM	0.196209	Slyc-GM	0.253315	0.0329472	Slyc-GM	0.250288	Slyc-GM	0.234528	0.0327535	Slyc-GM	0.23215	Slyc-GM	0.151204	0.0356153	Slyc-GM	0.150223	Slyc-GM	0.138908	0.0357027	Slyc-GM	0.134937	Slyc-GM	0.137532	0.03704	Slyc-GM	0.135029	Slyc-GM	0.189957	0.0352021	Slyc-GM	0.188463	Slyc-GM	0.189306	0.0263926	Slyc-GM	0.19165	Slyc-GM	0.254573	0.0537246	Slyc-GM	0.248281	Slyc-GM	0.219718
XP_004251527	Slyc-GM	BM-GM	Slyc-GM	0.467733	0.0466833	Slyc-SM	0.471813	Slyc-GM	0.366439	0.0527981	Slyc-GM	0.369413	Slyc-GM	0.418899	0.0537055	Slyc-SM	0.417254	Slyc-GM	0.416742	0.0506533	Slyc-GM	0.419085	Slyc-GM	0.461931	0.0470077	Slyc-SM	0.462567	Slyc-GM	0.48811	0.0475208	Slyc-SM	0.490055	Slyc-GM	0.453584	0.0447016	Slyc-SM	0.455033	Slyc-GM	0.457579	0.046972	Slyc-SM	0.459111	Slyc-GM	0.608752	0.0704466	Slyc-SM	0.60732	Slyc-GM	0.461936
NP_001234517	Slyc-GM	BM-GM	Slyc-GM	0.480993	0.0455244	Slyc-SM	0.478926	Slyc-GM	0.313346	0.0532577	Slyc-GM	0.307537	Slyc-GM	0.313488	0.0513926	Slyc-GM	0.307255	Slyc-GM	0.371142	0.0500406	Slyc-GM	0.36649	Slyc-GM	0.437808	0.045151	Slyc-SM	0.437667	Slyc-GM	0.467729	0.0498375	Slyc-SM	0.462066	Slyc-GM	0.479365	0.0437114	Slyc-SM	0.48128	Slyc-GM	0.483035	0.0443989	Slyc-SM	0.485555	Slyc-GM	0.551767	0.0748846	Slyc-SM	0.550924	Slyc-GM	0.471283
XP_004234645	Slyc-GM	BM-GM	Slyc-GM	0.549067	0.0688575	Slyc-SM	0.541725	Slyc-GM	0.424938	0.0643349	Slyc-SM	0.424982	Slyc-GM	0.502494	0.0479847	Slyc-SM	0.501851	Slyc-GM	0.518934	0.0732556	Slyc-SM	0.517409	Slyc-GM	0.539486	0.0698949	Slyc-SM	0.528885	Slyc-GM	0.558023	0.0675555	Slyc-SM	0.549554	Slyc-GM	0.539419	0.0690024	Slyc-SM	0.524815	Slyc-GM	0.543336	0.0674473	Slyc-SM	0.528564	Slyc-GM	0.491588	0.0723656	Slyc-SM	0.476353	Slyc-GM	0.554859
NP_001234019	Slyc-GM	BM-GM	Slyc-GM	0.475176	0.0885446	Slyc-SM	0.46096	Slyc-GM	0.301426	0.0307927	Slyc-GM	0.295503	Slyc-GM	0.314804	0.0282992	Slyc-GM	0.308795	Slyc-GM	0.282879	0.0397354	Slyc-GM	0.277713	Slyc-GM	0.240743	0.0350062	Slyc-GM	0.233628	Slyc-GM	0.299845	0.0528734	Slyc-GM	0.291013	Slyc-GM	0.222639	0.0340567	Slyc-GM	0.217	Slyc-GM	0.414591	0.0719306	Slyc-SM	0.407941	Slyc-GM	0.465468	0.0404942	Slyc-SM	0.468954	Slyc-GM	0.52304
NP_001234833	Slyc-GM	BM-GM	Slyc-GM	0.386422	0.0435153	Slyc-GM	0.383789	Slyc-GM	0.261081	0.0309114	Slyc-GM	0.257678	Slyc-GM	0.248932	0.0275698	Slyc-GM	0.247178	Slyc-GM	0.265948	0.0411317	Slyc-GM	0.260866	Slyc-GM	0.357749	0.0417596	Slyc-GM	0.361198	Slyc-GM	0.356909	0.0462413	Slyc-GM	0.360157	Slyc-GM	0.388945	0.0388496	Slyc-GM	0.38972	Slyc-GM	0.384386	0.0359964	Slyc-GM	0.381406	Slyc-GM	0.645685	0.0748518	Slyc-SM	0.642078	Slyc-GM	0.377527
NP_001234024	Slyc-GM	BM-GM	Slyc-GM	0.514961	0.0530497	Slyc-SM	0.515421	Slyc-GM	0.390792	0.0555844	Slyc-GM	0.3913	Slyc-GM	0.372123	0.0488388	Slyc-GM	0.367081	Slyc-GM	0.468125	0.0539417	Slyc-SM	0.472072	Slyc-GM	0.490329	0.0470092	Slyc-SM	0.484174	Slyc-GM	0.514853	0.0510202	Slyc-SM	0.508763	Slyc-GM	0.5047	0.0445159	Slyc-SM	0.499983	Slyc-GM	0.499614	0.0473908	Slyc-SM	0.496128	Slyc-GM	0.748252	0.0657158	Slyc-SM	0.748738	Slyc-GM	0.536409
XP_004246333	Slyc-GM	BM-GM	Slyc-GM	0.25871	0.0501302	Slyc-GM	0.256285	Slyc-GM	0.268536	0.0501502	Slyc-GM	0.259528	Slyc-GM	0.262371	0.0387414	Slyc-GM	0.265746	Slyc-GM	0.29694	0.0458032	Slyc-GM	0.296559	Slyc-GM	0.305355	0.0430096	Slyc-GM	0.308421	Slyc-GM	0.301528	0.0467301	Slyc-GM	0.301064	Slyc-GM	0.283422	0.0464163	Slyc-GM	0.283286	Slyc-GM	0.268759	0.0495712	Slyc-GM	0.270375	Slyc-GM	0.495533	0.0260767	Slyc-SM	0.496564	Slyc-GM	0.269651
NP_001234658	Slyc-GM	BM-GM	Slyc-GM	0.435217	0.0569141	Slyc-SM	0.433663	Slyc-GM	0.402887	0.0485517	Slyc-SM	0.408996	Slyc-GM	0.390884	0.0484819	Slyc-GM	0.392438	Slyc-GM	0.392428	0.0636606	Slyc-GM	0.391756	Slyc-GM	0.399082	0.0601607	Slyc-GM	0.39651	Slyc-GM	0.410585	0.0579959	Slyc-SM	0.410309	Slyc-GM	0.413966	0.0577654	Slyc-GM	0.417084	Slyc-GM	0.425427	0.0576567	Slyc-SM	0.425109	Slyc-GM	0.551088	0.0612283	Slyc-SM	0.552466	Slyc-GM	0.441125
NP_001233822	Slyc-GM	BM-GM	Slyc-GM	0.413973	0.0493233	Slyc-SM	0.414292	Slyc-GM	0.466789	0.0323403	Slyc-SM	0.466627	Slyc-GM	0.481231	0.0250899	Slyc-SM	0.48169	Slyc-GM	0.440871	0.0398985	Slyc-SM	0.438831	Slyc-GM	0.413779	0.0396658	Slyc-GM	0.416299	Slyc-GM	0.406106	0.0473371	Slyc-SM	0.410101	Slyc-GM	0.408926	0.0445852	Slyc-GM	0.407041	Slyc-GM	0.410057	0.0450402	Slyc-SM	0.407117	Slyc-GM	0.322675	0.0586932	Slyc-GM	0.323889	Slyc-GM	0.429918
NP_001234737	Slyc-GM	BM-GM	Slyc-GM	0.505679	0.0477203	Slyc-SM	0.50322	Slyc-GM	0.457736	0.0464789	Slyc-SM	0.459334	Slyc-GM	0.416985	0.0389944	Slyc-SM	0.41418	Slyc-GM	0.448313	0.0530641	Slyc-SM	0.438643	Slyc-GM	0.485927	0.0497636	Slyc-SM	0.484265	Slyc-GM	0.491582	0.0517116	Slyc-SM	0.488013	Slyc-GM	0.488395	0.0507627	Slyc-SM	0.485956	Slyc-GM	0.498718	0.0478646	Slyc-SM	0.49655	Slyc-GM	0.385776	0.0861692	Slyc-GM	0.379581	Slyc-GM	0.507573
XP_004230307	Slyc-GM	BM-GM	Slyc-GM	0.435178	0.0665877	Slyc-SM	0.429516	Slyc-GM	0.349705	0.0249464	Slyc-GM	0.345101	Slyc-GM	0.350079	0.0233264	Slyc-GM	0.347909	Slyc-GM	0.354153	0.0325226	Slyc-GM	0.34972	Slyc-GM	0.293307	0.0333331	Slyc-GM	0.287359	Slyc-GM	0.365538	0.0485597	Slyc-GM	0.355822	Slyc-GM	0.33269	0.0442209	Slyc-GM	0.324444	Slyc-GM	0.431921	0.0727594	Slyc-SM	0.424974	Slyc-GM	0.554549	0.0704005	Slyc-SM	0.54932	Slyc-GM	0.396276
NP_001234486	Slyc-GM	BM-GM	Slyc-GM	0.685737	0.0602298	Slyc-SM	0.682965	Slyc-GM	0.826652	0.0310073	Slyc-SM	0.825624	Slyc-GM	0.780654	0.0360288	Slyc-SM	0.78065	Slyc-GM	0.762758	0.0586727	Slyc-SM	0.762475	Slyc-GM	0.713662	0.0598468	Slyc-SM	0.720605	Slyc-GM	0.659952	0.0557077	Slyc-SM	0.662127	Slyc-GM	0.661433	0.0556615	Slyc-SM	0.672021	Slyc-GM	0.667548	0.0596736	Slyc-SM	0.670205	Slyc-GM	0.447494	0.0818335	Slyc-SM	0.450368	Slyc-GM	0.708102
NP_001266072	Slyc-GM	BM-GM	Slyc-GM	0.4847	0.0390255	Slyc-SM	0.48582	Slyc-GM	0.514312	0.0584437	Slyc-SM	0.51503	Slyc-GM	0.443643	0.046625	Slyc-SM	0.438595	Slyc-GM	0.464609	0.0559417	Slyc-SM	0.46469	Slyc-GM	0.495802	0.0473412	Slyc-SM	0.492913	Slyc-GM	0.492965	0.0467063	Slyc-SM	0.494173	Slyc-GM	0.468554	0.041963	Slyc-SM	0.467146	Slyc-GM	0.478881	0.0375647	Slyc-SM	0.475811	Slyc-GM	0.388706	0.0689265	Slyc-GM	0.390253	Slyc-GM	0.460236
NP_001234520	Slyc-GM	BM-GM	Slyc-GM	0.468444	0.0636939	Slyc-SM	0.458203	Slyc-GM	0.463645	0.0500708	Slyc-SM	0.457414	Slyc-GM	0.489233	0.0433655	Slyc-SM	0.485884	Slyc-GM	0.453832	0.0463228	Slyc-SM	0.451226	Slyc-GM	0.47241	0.0528759	Slyc-SM	0.473322	Slyc-GM	0.472022	0.0578943	Slyc-SM	0.468135	Slyc-GM	0.474411	0.0561478	Slyc-SM	0.474049	Slyc-GM	0.466421	0.0572464	Slyc-SM	0.465541	Slyc-GM	0.58614	0.078259	Slyc-SM	0.585126	Slyc-GM	0.45
NP_001234008	Slyc-GM	BM-GM	Slyc-GM	0.566523	0.0524896	Slyc-SM	0.557168	Slyc-GM	0.496825	0.0559129	Slyc-SM	0.496082	Slyc-GM	0.515469	0.0585759	Slyc-SM	0.517682	Slyc-GM	0.523204	0.0676554	Slyc-SM	0.520178	Slyc-GM	0.565722	0.0618974	Slyc-SM	0.567892	Slyc-GM	0.552141	0.0634101	Slyc-SM	0.551572	Slyc-GM	0.549186	0.0551195	Slyc-SM	0.544127	Slyc-GM	0.565397	0.0499298	Slyc-SM	0.559567	Slyc-GM	0.507322	0.0763545	Slyc-SM	0.51637	Slyc-GM	0.530209
XP_004236623	Slyc-GM	BM-GM	Slyc-GM	0.639398	0.0805094	Slyc-SM	0.647634	Slyc-GM	0.619262	0.064955	Slyc-SM	0.621111	Slyc-GM	0.625829	0.0581716	Slyc-SM	0.627349	Slyc-GM	0.63437	0.0714443	Slyc-SM	0.635958	Slyc-GM	0.658209	0.071639	Slyc-SM	0.652019	Slyc-GM	0.675571	0.0704245	Slyc-SM	0.675923	Slyc-GM	0.686736	0.064798	Slyc-SM	0.689246	Slyc-GM	0.695596	0.0623485	Slyc-SM	0.700004	Slyc-GM	0.48839	0.0750751	Slyc-SM	0.495881	Slyc-GM	0.647338
XP_004243964	Slyc-GM	BM-GM	Slyc-GM	0.458883	0.0400807	Slyc-SM	0.456942	Slyc-GM	0.618318	0.0576148	Slyc-SM	0.62319	Slyc-GM	0.55125	0.0560802	Slyc-SM	0.552418	Slyc-GM	0.545641	0.0491721	Slyc-SM	0.546269	Slyc-GM	0.51757	0.0469626	Slyc-SM	0.522684	Slyc-GM	0.507899	0.0447596	Slyc-SM	0.510464	Slyc-GM	0.504143	0.035253	Slyc-SM	0.501407	Slyc-GM	0.482051	0.0352609	Slyc-SM	0.480016	Slyc-GM	0.557416	0.0575858	Slyc-SM	0.556278	Slyc-GM	0.437214
NP_001234446	Slyc-GM	BM-GM	Slyc-GM	0.390052	0.0722891	Slyc-GM	0.382161	Slyc-GM	0.351718	0.0270669	Slyc-GM	0.347206	Slyc-GM	0.346746	0.0350792	Slyc-GM	0.343484	Slyc-GM	0.346038	0.0582944	Slyc-GM	0.332186	Slyc-GM	0.273237	0.0491633	Slyc-GM	0.271592	Slyc-GM	0.333818	0.0664322	Slyc-GM	0.327609	Slyc-GM	0.271855	0.0531313	Slyc-GM	0.268684	Slyc-GM	0.384631	0.0754351	Slyc-GM	0.371169	Slyc-GM	0.479622	0.06673	Slyc-SM	0.475188	Slyc-GM	0.369113
NP_001233977	Slyc-GM	BM-GM	Slyc-GM	0.436826	0.0548087	Slyc-SM	0.435577	Slyc-GM	0.496832	0.0465964	Slyc-SM	0.499459	Slyc-GM	0.476918	0.0490633	Slyc-SM	0.477844	Slyc-GM	0.434507	0.0621376	Slyc-SM	0.432779	Slyc-GM	0.41103	0.0634455	Slyc-GM	0.408796	Slyc-GM	0.416337	0.0563355	Slyc-SM	0.412484	Slyc-GM	0.420361	0.0580803	Slyc-GM	0.413675	Slyc-GM	0.429039	0.0537876	Slyc-SM	0.424355	Slyc-GM	0.252868	0.0615203	Slyc-GM	0.243357	Slyc-GM	0.42253
NP_001233918	Slyc-GM	BM-GM	Slyc-GM	0.475121	0.0577669	Slyc-SM	0.474183	Slyc-GM	0.531425	0.0527392	Slyc-SM	0.523436	Slyc-GM	0.610558	0.0507308	Slyc-SM	0.604032	Slyc-GM	0.598798	0.0679644	Slyc-SM	0.610138	Slyc-GM	0.554777	0.0724433	Slyc-SM	0.559188	Slyc-GM	0.503479	0.060563	Slyc-SM	0.501701	Slyc-GM	0.50883	0.0575377	Slyc-SM	0.510982	Slyc-GM	0.468929	0.0583208	Slyc-SM	0.469418	Slyc-GM	0.456115	0.0699771	Slyc-SM	0.451708	Slyc-GM	0.479371
NP_001234021	Slyc-GM	BM-GM	Slyc-GM	0.724833	0.0790635	Slyc-SM	0.726659	Slyc-GM	0.78935	0.0412793	Slyc-SM	0.786511	Slyc-GM	0.745686	0.0433147	Slyc-SM	0.746687	Slyc-GM	0.737267	0.0535436	Slyc-SM	0.732058	Slyc-GM	0.715058	0.0483153	Slyc-SM	0.711427	Slyc-GM	0.727643	0.0470205	Slyc-SM	0.725814	Slyc-GM	0.767536	0.0412841	Slyc-SM	0.773291	Slyc-GM	0.766744	0.0384933	Slyc-SM	0.763398	Slyc-GM	0.556669	0.0874932	Slyc-SM	0.557456	Slyc-GM	0.693247
XP_010318412	Slyc-SM	BM-GM	Slyc-SM	0.444473	0.0447222	Slyc-SM	0.444401	Slyc-SM	0.298841	0.0242065	Slyc-GM	0.298144	Slyc-SM	0.303255	0.0227699	Slyc-GM	0.301441	Slyc-SM	0.286531	0.0312122	Slyc-GM	0.282922	Slyc-SM	0.710264	0.0281183	Slyc-SM	0.711237	Slyc-SM	0.62728	0.032204	Slyc-SM	0.629811	Slyc-SM	0.719883	0.032173	Slyc-SM	0.724227	Slyc-SM	0.626401	0.0301126	Slyc-SM	0.627259	Slyc-SM	0.404314	0.0565828	Slyc-GM	0.402803	Slyc-GM	0.454675
XP_004236064	Slyc-SM	BM-GM	Slyc-SM	0.396216	0.0395978	Slyc-GM	0.394933	Slyc-SM	0.392702	0.0388521	Slyc-GM	0.390738	Slyc-SM	0.408138	0.0369884	Slyc-GM	0.409768	Slyc-SM	0.360068	0.0428279	Slyc-GM	0.357836	Slyc-SM	0.431541	0.0386947	Slyc-SM	0.432663	Slyc-SM	0.446093	0.038555	Slyc-SM	0.44961	Slyc-SM	0.426591	0.0375969	Slyc-GM	0.424911	Slyc-SM	0.405417	0.0377899	Slyc-SM	0.407661	Slyc-SM	0.442857	0.0761683	Slyc-SM	0.43069	Slyc-GM	0.448456
XP_004249387	Slyc-SM	BM-GM	Slyc-SM	0.327043	0.05232	Slyc-GM	0.330747	Slyc-SM	0.328338	0.0269483	Slyc-GM	0.325022	Slyc-SM	0.329776	0.0244712	Slyc-GM	0.326683	Slyc-SM	0.320806	0.0341091	Slyc-GM	0.318545	Slyc-SM	0.629427	0.0296636	Slyc-SM	0.628247	Slyc-SM	0.319361	0.0699667	Slyc-GM	0.333769	Slyc-SM	0.676109	0.0314166	Slyc-SM	0.680318	Slyc-SM	0.308406	0.0761626	Slyc-GM	0.307569	Slyc-SM	0.288816	0.0558797	Slyc-GM	0.284566	Slyc-GM	0.374195
NP_001234793	Unk	BM-GM	Unk	0.39967	0.0608252	Slyc-GM	0.397149	Unk	0.319301	0.0403032	Slyc-GM	0.315246	Unk	0.313698	0.0406213	Slyc-GM	0.308166	Unk	0.401091	0.0514214	Slyc-GM	0.398139	Unk	0.388171	0.0506271	Slyc-GM	0.388549	Unk	0.396629	0.0653487	Slyc-GM	0.391787	Unk	0.401233	0.0568799	Slyc-GM	0.391844	Unk	0.397977	0.0585249	Slyc-GM	0.397181	Unk	0.503595	0.0752575	Slyc-SM	0.502676	Slyc-GM	0.406636
NP_001234022	Slyc-DF	BM-SM	Slyc-DF	0.772799	0.0497954	Slyc-SM	0.775183	Slyc-DF	0.832621	0.0425114	Slyc-SM	0.837821	Slyc-DF	0.766985	0.0555415	Slyc-SM	0.767557	Slyc-DF	0.758612	0.0622344	Slyc-SM	0.751119	Slyc-DF	0.757117	0.0541093	Slyc-SM	0.754154	Slyc-DF	0.774105	0.0471193	Slyc-SM	0.769962	Slyc-DF	0.76526	0.0465455	Slyc-SM	0.765873	Slyc-DF	0.765675	0.0479881	Slyc-SM	0.77049	Slyc-DF	0.563228	0.0850461	Slyc-SM	0.557874	Slyc-SM	0.746088
NP_001234496	Slyc-DF	BM-SM	Slyc-DF	0.60652	0.063328	Slyc-SM	0.604088	Slyc-DF	0.70619	0.0454593	Slyc-SM	0.702688	Slyc-DF	0.662281	0.0397672	Slyc-SM	0.660486	Slyc-DF	0.658262	0.0565102	Slyc-SM	0.66003	Slyc-DF	0.638259	0.0578025	Slyc-SM	0.635556	Slyc-DF	0.641522	0.0597532	Slyc-SM	0.636953	Slyc-DF	0.62434	0.05866	Slyc-SM	0.621627	Slyc-DF	0.613331	0.0620669	Slyc-SM	0.608682	Slyc-DF	0.569816	0.0836016	Slyc-SM	0.565301	Slyc-SM	0.660863
XP_004248417	Slyc-DF	BM-SM	Slyc-DF	0.506808	0.0613242	Slyc-SM	0.506635	Slyc-DF	0.637053	0.0521975	Slyc-SM	0.63805	Slyc-DF	0.57605	0.0400894	Slyc-SM	0.579396	Slyc-DF	0.51069	0.0669598	Slyc-SM	0.516133	Slyc-DF	0.502339	0.0668786	Slyc-SM	0.51364	Slyc-DF	0.512675	0.0640997	Slyc-SM	0.51917	Slyc-DF	0.481844	0.0540213	Slyc-SM	0.478604	Slyc-DF	0.493081	0.0568162	Slyc-SM	0.493289	Slyc-DF	0.468548	0.0784217	Slyc-SM	0.468099	Slyc-SM	0.45099
NP_001234877	Slyc-DF	BM-SM	Slyc-DF	0.798533	0.0428873	Slyc-SM	0.798703	Slyc-DF	0.800704	0.0390975	Slyc-SM	0.805869	Slyc-DF	0.800806	0.0358372	Slyc-SM	0.805495	Slyc-DF	0.817964	0.0426614	Slyc-SM	0.818534	Slyc-DF	0.790263	0.0467303	Slyc-SM	0.797506	Slyc-DF	0.781341	0.0472612	Slyc-SM	0.787169	Slyc-DF	0.796063	0.0435258	Slyc-SM	0.799174	Slyc-DF	0.785934	0.0436569	Slyc-SM	0.785354	Slyc-DF	0.692579	0.0723	Slyc-SM	0.691472	Slyc-SM	0.794702
NP_001234154	Slyc-DF	BM-SM	Slyc-DF	0.729746	0.0647473	Slyc-SM	0.733317	Slyc-DF	0.717184	0.0469489	Slyc-SM	0.712847	Slyc-DF	0.830588	0.0330966	Slyc-SM	0.833581	Slyc-DF	0.7773	0.0551487	Slyc-SM	0.772909	Slyc-DF	0.721958	0.0570141	Slyc-SM	0.727945	Slyc-DF	0.705267	0.0629947	Slyc-SM	0.710978	Slyc-DF	0.728156	0.0625156	Slyc-SM	0.728815	Slyc-DF	0.727204	0.0652671	Slyc-SM	0.727647	Slyc-DF	0.508725	0.0180547	Slyc-SM	0.509449	Slyc-SM	0.719097
NP_001234340	Slyc-GM	BM-SM	Slyc-GM	0.485849	0.0524776	Slyc-SM	0.488928	Slyc-GM	0.397219	0.0388698	Slyc-GM	0.398622	Slyc-GM	0.493792	0.0383128	Slyc-SM	0.495251	Slyc-GM	0.560796	0.0627466	Slyc-SM	0.573991	Slyc-GM	0.527056	0.0579273	Slyc-SM	0.536139	Slyc-GM	0.522059	0.0622353	Slyc-SM	0.528307	Slyc-GM	0.509556	0.0546499	Slyc-SM	0.510652	Slyc-GM	0.476236	0.0544853	Slyc-SM	0.479898	Slyc-GM	0.573867	0.0845492	Slyc-SM	0.586431	Slyc-SM	0.419925
XP_010323708	Slyc-GM	BM-SM	Slyc-GM	0.768913	0.0556667	Slyc-SM	0.780417	Slyc-GM	0.886374	0.05693	Slyc-SM	0.904649	Slyc-GM	0.83473	0.0526454	Slyc-SM	0.8476	Slyc-GM	0.847413	0.0499984	Slyc-SM	0.857738	Slyc-GM	0.865424	0.0353984	Slyc-SM	0.867202	Slyc-GM	0.862619	0.0379945	Slyc-SM	0.868786	Slyc-GM	0.815052	0.0404634	Slyc-SM	0.817275	Slyc-GM	0.777027	0.0464072	Slyc-SM	0.782285	Slyc-GM	0.705318	0.0763936	Slyc-SM	0.69887	Slyc-SM	0.780529
XP_004243637	Slyc-GM	BM-SM	Slyc-GM	0.737303	0.0636863	Slyc-SM	0.732578	Slyc-GM	0.660341	0.0857653	Slyc-SM	0.655793	Slyc-GM	0.693731	0.0628595	Slyc-SM	0.689442	Slyc-GM	0.691644	0.0901866	Slyc-SM	0.688559	Slyc-GM	0.717465	0.0791475	Slyc-SM	0.72051	Slyc-GM	0.751158	0.0686915	Slyc-SM	0.752499	Slyc-GM	0.740775	0.0660517	Slyc-SM	0.740065	Slyc-GM	0.72949	0.0583898	Slyc-SM	0.730768	Slyc-GM	0.728416	0.0603757	Slyc-SM	0.734392	Slyc-SM	0.647933
XP_004244758	Slyc-GM	BM-SM	Slyc-GM	0.500755	0.0496244	Slyc-SM	0.502255	Slyc-GM	0.434078	0.0481413	Slyc-SM	0.433563	Slyc-GM	0.516442	0.0382873	Slyc-SM	0.516454	Slyc-GM	0.479123	0.0409866	Slyc-SM	0.480189	Slyc-GM	0.489031	0.0394144	Slyc-SM	0.487501	Slyc-GM	0.494328	0.0463892	Slyc-SM	0.492013	Slyc-GM	0.489968	0.0398518	Slyc-SM	0.488951	Slyc-GM	0.502454	0.0438443	Slyc-SM	0.500987	Slyc-GM	0.639028	0.0797825	Slyc-SM	0.639281	Slyc-SM	0.53547
XP_010313690	Slyc-GM	BM-SM	Slyc-GM	0.653364	0.0525041	Slyc-SM	0.655154	Slyc-GM	0.580755	0.0539505	Slyc-SM	0.586852	Slyc-GM	0.70188	0.0462859	Slyc-SM	0.701031	Slyc-GM	0.707902	0.0625407	Slyc-SM	0.720717	Slyc-GM	0.710423	0.0519306	Slyc-SM	0.718032	Slyc-GM	0.708916	0.0529335	Slyc-SM	0.709916	Slyc-GM	0.699983	0.0518209	Slyc-SM	0.701214	Slyc-GM	0.668985	0.0539826	Slyc-SM	0.669084	Slyc-GM	0.823275	0.0453525	Slyc-SM	0.824656	Slyc-SM	0.534684
NP_001234812	Slyc-SM	BM-SM	Slyc-SM	0.420886	0.0437511	Slyc-SM	0.416653	Slyc-SM	0.276308	0.0415262	Slyc-GM	0.280729	Slyc-SM	0.289979	0.0402832	Slyc-GM	0.284395	Slyc-SM	0.390787	0.058247	Slyc-GM	0.389489	Slyc-SM	0.463437	0.045343	Slyc-SM	0.46323	Slyc-SM	0.492051	0.0455732	Slyc-SM	0.490557	Slyc-SM	0.472321	0.0436252	Slyc-SM	0.470077	Slyc-SM	0.442621	0.0417102	Slyc-SM	0.442947	Slyc-SM	0.517743	0.0755713	Slyc-SM	0.521211	Slyc-SM	0.461913
NP_001234850	Slyc-SM	BM-SM	Slyc-SM	0.204529	0.0404517	Slyc-GM	0.203643	Slyc-SM	0.328802	0.0442049	Slyc-GM	0.327608	Slyc-SM	0.311339	0.0369955	Slyc-GM	0.309519	Slyc-SM	0.313458	0.0446448	Slyc-GM	0.312995	Slyc-SM	0.267941	0.0406117	Slyc-GM	0.263341	Slyc-SM	0.240902	0.0427854	Slyc-GM	0.242157	Slyc-SM	0.214415	0.0398676	Slyc-GM	0.21195	Slyc-SM	0.197468	0.0399566	Slyc-GM	0.190761	Slyc-SM	0.371191	0.0703764	Slyc-GM	0.367641	Slyc-SM	0.296815
XP_010316141	Slyc-SM	BM-SM	Slyc-SM	0.246866	0.0451325	Slyc-GM	0.239117	Slyc-SM	0.32614	0.0453107	Slyc-GM	0.322483	Slyc-SM	0.341407	0.0357775	Slyc-GM	0.338262	Slyc-SM	0.281289	0.0470381	Slyc-GM	0.28162	Slyc-SM	0.259479	0.0492114	Slyc-GM	0.251902	Slyc-SM	0.24765	0.0447828	Slyc-GM	0.244759	Slyc-SM	0.230444	0.0474925	Slyc-GM	0.220049	Slyc-SM	0.251621	0.0464032	Slyc-GM	0.250865	Slyc-SM	0.373876	0.0538439	Slyc-GM	0.366964	Slyc-SM	0.243843
NP_001234823	Slyc-SM	BM-SM	Slyc-SM	0.292741	0.0424576	Slyc-GM	0.292535	Slyc-SM	0.357507	0.0435926	Slyc-GM	0.35144	Slyc-SM	0.299415	0.035751	Slyc-GM	0.296138	Slyc-SM	0.270282	0.0447638	Slyc-GM	0.272616	Slyc-SM	0.268916	0.0392447	Slyc-GM	0.265878	Slyc-SM	0.254926	0.0450407	Slyc-GM	0.248629	Slyc-SM	0.29282	0.0398928	Slyc-GM	0.290845	Slyc-SM	0.306138	0.0398824	Slyc-GM	0.306236	Slyc-SM	0.351345	0.0694855	Slyc-GM	0.351811	Slyc-SM	0.28266
NP_001234527	Slyc-SM	BM-SM	Slyc-SM	0.756867	0.0423116	Slyc-SM	0.76176	Slyc-SM	0.754342	0.0589606	Slyc-SM	0.766716	Slyc-SM	0.728283	0.0425922	Slyc-SM	0.727897	Slyc-SM	0.741297	0.0506749	Slyc-SM	0.739051	Slyc-SM	0.72673	0.044312	Slyc-SM	0.723238	Slyc-SM	0.721531	0.0432441	Slyc-SM	0.719139	Slyc-SM	0.75303	0.0434524	Slyc-SM	0.754524	Slyc-SM	0.761985	0.0397792	Slyc-SM	0.763815	Slyc-SM	0.839879	0.0498754	Slyc-SM	0.850115	Slyc-SM	0.73255
NP_001233859	Slyc-SM	BM-SM	Slyc-SM	0.71488	0.0473395	Slyc-SM	0.719143	Slyc-SM	0.848303	0.0387677	Slyc-SM	0.846725	Slyc-SM	0.790489	0.0440377	Slyc-SM	0.795116	Slyc-SM	0.727222	0.0661996	Slyc-SM	0.727647	Slyc-SM	0.70796	0.0595912	Slyc-SM	0.714139	Slyc-SM	0.721055	0.057154	Slyc-SM	0.715213	Slyc-SM	0.690114	0.0534053	Slyc-SM	0.691486	Slyc-SM	0.710416	0.0463069	Slyc-SM	0.713732	Slyc-SM	0.664441	0.0730759	Slyc-SM	0.66352	Slyc-SM	0.779343
XP_010317444	Slyc-SM	BM-SM	Slyc-SM	0.325333	0.075521	Slyc-GM	0.315619	Slyc-SM	0.328336	0.0269487	Slyc-GM	0.325022	Slyc-SM	0.329778	0.0244706	Slyc-GM	0.326683	Slyc-SM	0.320809	0.0341086	Slyc-GM	0.318545	Slyc-SM	0.292393	0.0356021	Slyc-GM	0.2915	Slyc-SM	0.325252	0.0563877	Slyc-GM	0.313709	Slyc-SM	0.265986	0.0542586	Slyc-GM	0.254345	Slyc-SM	0.32474	0.076005	Slyc-GM	0.315005	Slyc-SM	0.542721	0.0773814	Slyc-SM	0.558697	Slyc-SM	0.295727
NP_001233812	Slyc-SM	BM-SM	Slyc-SM	0.681513	0.0491623	Slyc-SM	0.684204	Slyc-SM	0.734671	0.0465761	Slyc-SM	0.741564	Slyc-SM	0.706046	0.0425348	Slyc-SM	0.710877	Slyc-SM	0.685626	0.0478699	Slyc-SM	0.685977	Slyc-SM	0.687334	0.0501396	Slyc-SM	0.688804	Slyc-SM	0.667688	0.0482288	Slyc-SM	0.6687	Slyc-SM	0.673415	0.0481001	Slyc-SM	0.681937	Slyc-SM	0.685379	0.0480251	Slyc-SM	0.686389	Slyc-SM	0.779081	0.0586916	Slyc-SM	0.785825	Slyc-SM	0.671923
XP_004231365	Slyc-SM	BM-SM	Slyc-SM	0.806332	0.0420176	Slyc-SM	0.809482	Slyc-SM	0.893491	0.0390076	Slyc-SM	0.896316	Slyc-SM	0.893038	0.0351869	Slyc-SM	0.899519	Slyc-SM	0.90776	0.0416236	Slyc-SM	0.914117	Slyc-SM	0.881007	0.0396214	Slyc-SM	0.884838	Slyc-SM	0.852852	0.0510051	Slyc-SM	0.862449	Slyc-SM	0.85505	0.0406154	Slyc-SM	0.860922	Slyc-SM	0.781554	0.0493349	Slyc-SM	0.782858	Slyc-SM	0.652017	0.0628714	Slyc-SM	0.65731	Slyc-SM	0.801851
XP_004244679	Slyc-SM	BM-SM	Slyc-SM	0.636407	0.0486584	Slyc-SM	0.63396	Slyc-SM	0.576562	0.0604126	Slyc-SM	0.572192	Slyc-SM	0.633861	0.0421709	Slyc-SM	0.634656	Slyc-SM	0.611523	0.0555242	Slyc-SM	0.611991	Slyc-SM	0.655793	0.0545977	Slyc-SM	0.658618	Slyc-SM	0.628764	0.0495067	Slyc-SM	0.626585	Slyc-SM	0.630804	0.0476191	Slyc-SM	0.629417	Slyc-SM	0.641948	0.0434559	Slyc-SM	0.644507	Slyc-SM	0.674281	0.0723615	Slyc-SM	0.673093	Slyc-SM	0.647586
NP_001233775	Slyc-SM	BM-SM	Slyc-SM	0.605325	0.0506777	Slyc-SM	0.600228	Slyc-SM	0.620697	0.0541348	Slyc-SM	0.624134	Slyc-SM	0.66848	0.0618081	Slyc-SM	0.676507	Slyc-SM	0.688498	0.0655888	Slyc-SM	0.690265	Slyc-SM	0.623004	0.0502954	Slyc-SM	0.620971	Slyc-SM	0.620005	0.05413	Slyc-SM	0.620199	Slyc-SM	0.60737	0.0490772	Slyc-SM	0.613415	Slyc-SM	0.601662	0.0529592	Slyc-SM	0.600921	Slyc-SM	0.693869	0.0695578	Slyc-SM	0.694706	Slyc-SM	0.690284
XP_004243636	Slyc-SM	BM-SM	Slyc-SM	0.73623	0.0571761	Slyc-SM	0.746336	Slyc-SM	0.818806	0.0430697	Slyc-SM	0.825516	Slyc-SM	0.790936	0.0436739	Slyc-SM	0.793263	Slyc-SM	0.803406	0.0603902	Slyc-SM	0.816953	Slyc-SM	0.77173	0.0648264	Slyc-SM	0.778608	Slyc-SM	0.762665	0.054477	Slyc-SM	0.765515	Slyc-SM	0.760741	0.0568992	Slyc-SM	0.770312	Slyc-SM	0.748303	0.0547992	Slyc-SM	0.753756	Slyc-SM	0.636992	0.0764682	Slyc-SM	0.646126	Slyc-SM	0.643729
NP_001234633	Slyc-SM	BM-SM	Slyc-SM	0.758045	0.0397793	Slyc-SM	0.762314	Slyc-SM	0.701003	0.0457361	Slyc-SM	0.696451	Slyc-SM	0.698119	0.0423399	Slyc-SM	0.698199	Slyc-SM	0.747774	0.0597844	Slyc-SM	0.753116	Slyc-SM	0.759069	0.0508844	Slyc-SM	0.763404	Slyc-SM	0.785213	0.043378	Slyc-SM	0.789205	Slyc-SM	0.770033	0.0406081	Slyc-SM	0.779021	Slyc-SM	0.751508	0.0422535	Slyc-SM	0.756023	Slyc-SM	0.702114	0.0521402	Slyc-SM	0.706109	Slyc-SM	0.71557
NP_001233853	Slyc-SM	BM-SM	Slyc-SM	0.625589	0.0734594	Slyc-SM	0.630659	Slyc-SM	0.604499	0.0631823	Slyc-SM	0.603816	Slyc-SM	0.572015	0.0619265	Slyc-SM	0.568439	Slyc-SM	0.610549	0.0810434	Slyc-SM	0.608925	Slyc-SM	0.608266	0.0820638	Slyc-SM	0.60652	Slyc-SM	0.618175	0.0816731	Slyc-SM	0.620714	Slyc-SM	0.620543	0.0779547	Slyc-SM	0.62001	Slyc-SM	0.627029	0.0736585	Slyc-SM	0.638051	Slyc-SM	0.556295	0.0647734	Slyc-SM	0.551668	Slyc-SM	0.602158
XP_004241821	Slyc-SM	BM-SM	Slyc-SM	0.753753	0.0536284	Slyc-SM	0.754224	Slyc-SM	0.826009	0.0365496	Slyc-SM	0.826014	Slyc-SM	0.754832	0.0424632	Slyc-SM	0.753972	Slyc-SM	0.738279	0.0685788	Slyc-SM	0.744459	Slyc-SM	0.695034	0.0609055	Slyc-SM	0.696572	Slyc-SM	0.721858	0.0589884	Slyc-SM	0.721818	Slyc-SM	0.724692	0.053094	Slyc-SM	0.721901	Slyc-SM	0.744839	0.0500296	Slyc-SM	0.737138	Slyc-SM	0.611371	0.0697924	Slyc-SM	0.611876	Slyc-SM	0.745878
XP_004247376	Slyc-SM	BM-SM	Slyc-SM	0.750162	0.0404515	Slyc-SM	0.750385	Slyc-SM	0.888207	0.0246011	Slyc-SM	0.889298	Slyc-SM	0.853633	0.0275067	Slyc-SM	0.85561	Slyc-SM	0.87554	0.0351258	Slyc-SM	0.878376	Slyc-SM	0.850014	0.035054	Slyc-SM	0.855641	Slyc-SM	0.787598	0.0430839	Slyc-SM	0.788363	Slyc-SM	0.755487	0.037093	Slyc-SM	0.758102	Slyc-SM	0.737539	0.0410958	Slyc-SM	0.737971	Slyc-SM	0.625624	0.0785374	Slyc-SM	0.631253	Slyc-SM	0.746506
XP_004240012	Slyc-SM	BM-SM	Slyc-SM	0.771653	0.0413274	Slyc-SM	0.771775	Slyc-SM	0.898828	0.0179488	Slyc-SM	0.899674	Slyc-SM	0.783282	0.0351278	Slyc-SM	0.783399	Slyc-SM	0.834243	0.0428669	Slyc-SM	0.832953	Slyc-SM	0.801957	0.0401732	Slyc-SM	0.802719	Slyc-SM	0.810977	0.0371837	Slyc-SM	0.812148	Slyc-SM	0.783223	0.0380752	Slyc-SM	0.786816	Slyc-SM	0.771288	0.0378964	Slyc-SM	0.774541	Slyc-SM	0.65415	0.0613964	Slyc-SM	0.645322	Slyc-SM	0.764847
XP_010324138	Slyc-SM	BM-SM	Slyc-SM	0.886875	0.0233023	Slyc-SM	0.888537	Slyc-SM	0.888167	0.0376214	Slyc-SM	0.889696	Slyc-SM	0.933654	0.0195592	Slyc-SM	0.934704	Slyc-SM	0.907446	0.0374354	Slyc-SM	0.91374	Slyc-SM	0.908558	0.0299295	Slyc-SM	0.913581	Slyc-SM	0.858892	0.0404473	Slyc-SM	0.860724	Slyc-SM	0.86882	0.0344916	Slyc-SM	0.871618	Slyc-SM	0.868695	0.0269698	Slyc-SM	0.869175	Slyc-SM	0.69317	0.0707402	Slyc-SM	0.69383	Slyc-SM	0.854846
XP_010323001	Slyc-SM	BM-SM	Slyc-SM	0.784127	0.0424657	Slyc-SM	0.788283	Slyc-SM	0.775743	0.0655086	Slyc-SM	0.784872	Slyc-SM	0.792645	0.0531364	Slyc-SM	0.795477	Slyc-SM	0.794517	0.0623922	Slyc-SM	0.799562	Slyc-SM	0.78621	0.0513478	Slyc-SM	0.791222	Slyc-SM	0.813688	0.0435174	Slyc-SM	0.81555	Slyc-SM	0.796717	0.0398659	Slyc-SM	0.801416	Slyc-SM	0.770163	0.0440467	Slyc-SM	0.769261	Slyc-SM	0.674974	0.0786035	Slyc-SM	0.690143	Slyc-SM	0.840035
XP_010315268	Slyc-SM	BM-SM	Slyc-SM	0.827747	0.0348238	Slyc-SM	0.830453	Slyc-SM	0.891709	0.025639	Slyc-SM	0.892388	Slyc-SM	0.923491	0.0162558	Slyc-SM	0.924695	Slyc-SM	0.916067	0.0393468	Slyc-SM	0.928801	Slyc-SM	0.916385	0.0220804	Slyc-SM	0.922284	Slyc-SM	0.910245	0.0202689	Slyc-SM	0.913563	Slyc-SM	0.904012	0.0211721	Slyc-SM	0.904588	Slyc-SM	0.852979	0.037944	Slyc-SM	0.863604	Slyc-SM	0.850584	0.0437029	Slyc-SM	0.852472	Slyc-SM	0.805427
XP_004230556	Slyc-SM	BM-SM	Slyc-SM	0.836806	0.0294047	Slyc-SM	0.837802	Slyc-SM	0.911697	0.04014	Slyc-SM	0.924817	Slyc-SM	0.882498	0.0282119	Slyc-SM	0.883084	Slyc-SM	0.849997	0.0380687	Slyc-SM	0.852738	Slyc-SM	0.863836	0.0302444	Slyc-SM	0.86602	Slyc-SM	0.880947	0.0319217	Slyc-SM	0.883352	Slyc-SM	0.832443	0.0315286	Slyc-SM	0.830663	Slyc-SM	0.817679	0.0322263	Slyc-SM	0.819672	Slyc-SM	0.686466	0.0750864	Slyc-SM	0.695918	Slyc-SM	0.843803
XP_004242295	Slyc-SM	BM-SM	Slyc-SM	0.837524	0.0387396	Slyc-SM	0.840002	Slyc-SM	0.895309	0.0278658	Slyc-SM	0.896945	Slyc-SM	0.865667	0.0305301	Slyc-SM	0.864282	Slyc-SM	0.862951	0.0422934	Slyc-SM	0.864595	Slyc-SM	0.849278	0.047681	Slyc-SM	0.85489	Slyc-SM	0.877893	0.0305135	Slyc-SM	0.879313	Slyc-SM	0.860268	0.0384107	Slyc-SM	0.866602	Slyc-SM	0.829436	0.0397292	Slyc-SM	0.82998	Slyc-SM	0.555168	0.082431	Slyc-SM	0.557934	Slyc-SM	0.816758
XP_010324661	Slyc-SM	BM-SM	Slyc-SM	0.747776	0.0395766	Slyc-SM	0.750455	Slyc-SM	0.770413	0.0478271	Slyc-SM	0.778058	Slyc-SM	0.753795	0.0337869	Slyc-SM	0.756509	Slyc-SM	0.809879	0.0460532	Slyc-SM	0.808349	Slyc-SM	0.805524	0.0426347	Slyc-SM	0.807533	Slyc-SM	0.779486	0.0425847	Slyc-SM	0.777973	Slyc-SM	0.74057	0.0435566	Slyc-SM	0.742455	Slyc-SM	0.754842	0.0399314	Slyc-SM	0.756669	Slyc-SM	0.712127	0.0739091	Slyc-SM	0.721853	Slyc-SM	0.735778
NP_001233805	Slyc-SM	BM-SM	Slyc-SM	0.862884	0.0279477	Slyc-SM	0.86455	Slyc-SM	0.913684	0.0230673	Slyc-SM	0.917613	Slyc-SM	0.893157	0.0271007	Slyc-SM	0.894446	Slyc-SM	0.913537	0.0240024	Slyc-SM	0.914168	Slyc-SM	0.870798	0.0381775	Slyc-SM	0.875666	Slyc-SM	0.849073	0.0390478	Slyc-SM	0.84897	Slyc-SM	0.847157	0.0337771	Slyc-SM	0.850138	Slyc-SM	0.852219	0.0285738	Slyc-SM	0.855376	Slyc-SM	0.762716	0.0509787	Slyc-SM	0.763699	Slyc-SM	0.854152
NP_001239041	Slyc-SM	BM-SM	Slyc-SM	0.769726	0.0432864	Slyc-SM	0.770522	Slyc-SM	0.822825	0.0489839	Slyc-SM	0.823299	Slyc-SM	0.736237	0.0485146	Slyc-SM	0.739354	Slyc-SM	0.750649	0.0624833	Slyc-SM	0.754616	Slyc-SM	0.727548	0.0620269	Slyc-SM	0.729483	Slyc-SM	0.758988	0.0545315	Slyc-SM	0.761309	Slyc-SM	0.727571	0.0506873	Slyc-SM	0.72122	Slyc-SM	0.755284	0.0409873	Slyc-SM	0.759892	Slyc-SM	0.560727	0.08098	Slyc-SM	0.559146	Slyc-SM	0.72348
NP_001233860	Slyc-SM	BM-SM	Slyc-SM	0.832162	0.0361233	Slyc-SM	0.830484	Slyc-SM	0.811282	0.035481	Slyc-SM	0.812029	Slyc-SM	0.837127	0.0303303	Slyc-SM	0.841845	Slyc-SM	0.847559	0.039435	Slyc-SM	0.849686	Slyc-SM	0.83198	0.0356113	Slyc-SM	0.833932	Slyc-SM	0.844628	0.037537	Slyc-SM	0.845973	Slyc-SM	0.839108	0.036617	Slyc-SM	0.842593	Slyc-SM	0.831496	0.0351702	Slyc-SM	0.834041	Slyc-SM	0.732101	0.0554847	Slyc-SM	0.735097	Slyc-SM	0.822628
XP_010323000	Slyc-SM	BM-SM	Slyc-SM	0.867586	0.0306482	Slyc-SM	0.866696	Slyc-SM	0.868153	0.0310834	Slyc-SM	0.865959	Slyc-SM	0.877096	0.027054	Slyc-SM	0.876323	Slyc-SM	0.899033	0.0323258	Slyc-SM	0.902227	Slyc-SM	0.905664	0.0277084	Slyc-SM	0.908802	Slyc-SM	0.880285	0.0311355	Slyc-SM	0.883589	Slyc-SM	0.8733	0.0289567	Slyc-SM	0.874292	Slyc-SM	0.850797	0.0324421	Slyc-SM	0.851889	Slyc-SM	0.738959	0.0424319	Slyc-SM	0.740899	Slyc-SM	0.814678
NP_001234629	Slyc-SM	BM-SM	Slyc-SM	0.798052	0.0417471	Slyc-SM	0.801275	Slyc-SM	0.75734	0.0481177	Slyc-SM	0.759572	Slyc-SM	0.818061	0.0341108	Slyc-SM	0.817425	Slyc-SM	0.822021	0.0466759	Slyc-SM	0.820698	Slyc-SM	0.782523	0.0507474	Slyc-SM	0.787235	Slyc-SM	0.816386	0.0427511	Slyc-SM	0.816619	Slyc-SM	0.802241	0.0438669	Slyc-SM	0.809489	Slyc-SM	0.795648	0.0400193	Slyc-SM	0.796491	Slyc-SM	0.81781	0.0513539	Slyc-SM	0.823662	Slyc-SM	0.733227
NP_001266253	Slyc-SM	BM-SM	Slyc-SM	0.734288	0.0552898	Slyc-SM	0.741447	Slyc-SM	0.802277	0.0514159	Slyc-SM	0.804285	Slyc-SM	0.823698	0.0352144	Slyc-SM	0.822233	Slyc-SM	0.735328	0.0539828	Slyc-SM	0.73573	Slyc-SM	0.714221	0.0457889	Slyc-SM	0.713505	Slyc-SM	0.731885	0.0528325	Slyc-SM	0.729861	Slyc-SM	0.722687	0.0492293	Slyc-SM	0.728763	Slyc-SM	0.731469	0.0540433	Slyc-SM	0.733804	Slyc-SM	0.707328	0.0615429	Slyc-SM	0.71366	Slyc-SM	0.777721
NP_001234419	Slyc-SM	BM-SM	Slyc-SM	0.772844	0.029077	Slyc-SM	0.770464	Slyc-SM	0.717865	0.0576643	Slyc-SM	0.722407	Slyc-SM	0.74425	0.0462676	Slyc-SM	0.748508	Slyc-SM	0.823476	0.0295715	Slyc-SM	0.821358	Slyc-SM	0.818506	0.0234484	Slyc-SM	0.82081	Slyc-SM	0.79035	0.0321143	Slyc-SM	0.791049	Slyc-SM	0.766948	0.029354	Slyc-SM	0.769109	Slyc-SM	0.767399	0.0270985	Slyc-SM	0.770237	Slyc-SM	0.664116	0.058535	Slyc-SM	0.669508	Slyc-SM	0.746646
XP_004247892	Slyc-SM	BM-SM	Slyc-SM	0.775866	0.0681101	Slyc-SM	0.779485	Slyc-SM	0.571174	0.0712409	Slyc-SM	0.563723	Slyc-SM	0.699761	0.0542186	Slyc-SM	0.693736	Slyc-SM	0.583874	0.0941109	Slyc-SM	0.591674	Slyc-SM	0.654522	0.0816828	Slyc-SM	0.65077	Slyc-SM	0.700869	0.0825832	Slyc-SM	0.703855	Slyc-SM	0.726717	0.0797526	Slyc-SM	0.741235	Slyc-SM	0.758241	0.0705966	Slyc-SM	0.763845	Slyc-SM	0.696671	0.0907596	Slyc-SM	0.706078	Slyc-SM	0.798785
XP_010327233	Slyc-SM	BM-SM	Slyc-SM	0.828511	0.035639	Slyc-SM	0.828614	Slyc-SM	0.815073	0.0452903	Slyc-SM	0.821805	Slyc-SM	0.782369	0.0365921	Slyc-SM	0.77865	Slyc-SM	0.78372	0.0498062	Slyc-SM	0.786274	Slyc-SM	0.815535	0.0434806	Slyc-SM	0.8149	Slyc-SM	0.812798	0.0401615	Slyc-SM	0.813313	Slyc-SM	0.834065	0.0368073	Slyc-SM	0.83243	Slyc-SM	0.825071	0.0348085	Slyc-SM	0.823356	Slyc-SM	0.779137	0.0595447	Slyc-SM	0.781871	Slyc-SM	0.783957
NP_001239042	Slyc-SM	BM-SM	Slyc-SM	0.810227	0.0471017	Slyc-SM	0.811174	Slyc-SM	0.846208	0.0478447	Slyc-SM	0.847195	Slyc-SM	0.862927	0.0365698	Slyc-SM	0.863925	Slyc-SM	0.846909	0.052109	Slyc-SM	0.851917	Slyc-SM	0.834057	0.055225	Slyc-SM	0.839404	Slyc-SM	0.853929	0.0469065	Slyc-SM	0.858069	Slyc-SM	0.828965	0.0460666	Slyc-SM	0.832532	Slyc-SM	0.80358	0.0497345	Slyc-SM	0.803968	Slyc-SM	0.732939	0.0632051	Slyc-SM	0.732897	Slyc-SM	0.803036
XP_004248509	Slyc-SM	BM-SM	Slyc-SM	0.711179	0.0523951	Slyc-SM	0.716376	Slyc-SM	0.851693	0.0347415	Slyc-SM	0.853695	Slyc-SM	0.823572	0.0367766	Slyc-SM	0.826388	Slyc-SM	0.777933	0.0455678	Slyc-SM	0.778826	Slyc-SM	0.76993	0.0462114	Slyc-SM	0.771164	Slyc-SM	0.754403	0.0456277	Slyc-SM	0.755687	Slyc-SM	0.72328	0.0448501	Slyc-SM	0.723183	Slyc-SM	0.701684	0.0497771	Slyc-SM	0.698546	Slyc-SM	0.741522	0.0676386	Slyc-SM	0.744111	Slyc-SM	0.727315
XP_004245279	Slyc-SM	BM-SM	Slyc-SM	0.826912	0.0411284	Slyc-SM	0.8315	Slyc-SM	0.625058	0.08725	Slyc-SM	0.62445	Slyc-SM	0.770382	0.0505803	Slyc-SM	0.769995	Slyc-SM	0.739393	0.0890876	Slyc-SM	0.740214	Slyc-SM	0.77634	0.0676625	Slyc-SM	0.779512	Slyc-SM	0.783789	0.0572418	Slyc-SM	0.78746	Slyc-SM	0.802238	0.04752	Slyc-SM	0.80172	Slyc-SM	0.821334	0.0393323	Slyc-SM	0.826606	Slyc-SM	0.599869	0.0831363	Slyc-SM	0.591484	Slyc-SM	0.849691
NP_001233845	Slyc-SM	BM-SM	Slyc-SM	0.830266	0.0387312	Slyc-SM	0.836255	Slyc-SM	0.875208	0.0279765	Slyc-SM	0.874597	Slyc-SM	0.893135	0.0251522	Slyc-SM	0.893995	Slyc-SM	0.818812	0.0519969	Slyc-SM	0.820906	Slyc-SM	0.812077	0.0520418	Slyc-SM	0.812294	Slyc-SM	0.834998	0.0410615	Slyc-SM	0.836728	Slyc-SM	0.818844	0.0388387	Slyc-SM	0.822138	Slyc-SM	0.819009	0.0405444	Slyc-SM	0.828098	Slyc-SM	0.734716	0.0744985	Slyc-SM	0.737482	Slyc-SM	0.851335
XP_010322941	Slyc-SM	BM-SM	Slyc-SM	0.76493	0.0528373	Slyc-SM	0.771028	Slyc-SM	0.707409	0.0617514	Slyc-SM	0.715252	Slyc-SM	0.711525	0.0506283	Slyc-SM	0.711917	Slyc-SM	0.769326	0.0575344	Slyc-SM	0.771477	Slyc-SM	0.774128	0.0478662	Slyc-SM	0.782195	Slyc-SM	0.768355	0.0523132	Slyc-SM	0.776356	Slyc-SM	0.77708	0.0490556	Slyc-SM	0.779135	Slyc-SM	0.779239	0.0513631	Slyc-SM	0.783128	Slyc-SM	0.607894	0.0921133	Slyc-SM	0.607843	Slyc-SM	0.738938
NP_001316332	Unk	BM-SM	Unk	0.432893	0.0611759	Slyc-SM	0.424545	Unk	0.389955	0.0368595	Slyc-GM	0.387018	Unk	0.38138	0.032848	Slyc-GM	0.378963	Unk	0.4074	0.0457201	Slyc-GM	0.405285	Unk	0.311997	0.0446662	Slyc-GM	0.30999	Unk	0.39798	0.0569122	Slyc-GM	0.395843	Unk	0.303599	0.0405449	Slyc-GM	0.304807	Unk	0.43856	0.0666915	Slyc-SM	0.435812	Unk	0.461061	0.0575806	Slyc-SM	0.458438	Slyc-SM	0.484517
NP_001316321	Unk	BM-SM	Unk	0.432148	0.061257	Slyc-SM	0.424122	Unk	0.389955	0.0368595	Slyc-GM	0.387018	Unk	0.38138	0.032848	Slyc-GM	0.378963	Unk	0.4074	0.0457201	Slyc-GM	0.405285	Unk	0.311997	0.0446662	Slyc-GM	0.30999	Unk	0.39798	0.0569122	Slyc-GM	0.395843	Unk	0.303599	0.0405449	Slyc-GM	0.304807	Unk	0.438183	0.0668395	Slyc-SM	0.435587	Unk	0.431347	0.0554359	Slyc-SM	0.432996	Slyc-SM	0.672309
XP_004251378	Unk	BM-SM	Unk	0.869852	0.0327876	Slyc-SM	0.869817	Unk	0.90847	0.0274176	Slyc-SM	0.912381	Unk	0.903965	0.0283403	Slyc-SM	0.909458	Unk	0.930649	0.0241195	Slyc-SM	0.933949	Unk	0.915481	0.0250739	Slyc-SM	0.923058	Unk	0.913602	0.0239986	Slyc-SM	0.917111	Unk	0.88631	0.0316819	Slyc-SM	0.889091	Unk	0.875575	0.0275528	Slyc-SM	0.877669	Unk	0.69109	0.0610403	Slyc-SM	0.686877	Slyc-SM	0.85352
NP_001239040	Unk	BM-SM	Unk	0.773426	0.0433362	Slyc-SM	0.782062	Unk	0.775376	0.0416214	Slyc-SM	0.77331	Unk	0.79653	0.0346546	Slyc-SM	0.79952	Unk	0.732332	0.0729645	Slyc-SM	0.7341	Unk	0.756486	0.0563404	Slyc-SM	0.754661	Unk	0.781945	0.0496448	Slyc-SM	0.778939	Unk	0.79642	0.0384524	Slyc-SM	0.802276	Unk	0.787449	0.0363495	Slyc-SM	0.785401	Unk	0.769775	0.0498763	Slyc-SM	0.771985	Slyc-SM	0.718866
AT1G01120	GM
AT1G01220	GM
AT1G01610	GM
AT1G02000	GM
AT1G02205	GM
AT1G02500	GM
AT1G02720	GM
AT1G02880	GM
AT1G03020	GM
AT1G03030	GM
AT1G03055	GM
AT1G03475	GM
AT1G04010	GM
AT1G04180	GM
AT1G04410	GM
AT1G04430	GM
AT1G04610	GM
AT1G04620	GM
AT1G04640	GM
AT1G06410	GM
AT1G06490	GM
AT1G06515	GM
AT1G06520	GM
AT1G06570	GM
AT1G06690	GM
AT1G06830	GM
AT1G07720	GM
AT1G07780	GM
AT1G08200	GM
AT1G08250	GM
AT1G08510	GM
AT1G08520	GM
AT1G08630	GM
AT1G09780	GM
AT1G09830	GM
AT1G09940	GM
AT1G10760	GM
AT1G11790	GM
AT1G12570	GM
AT1G12640	GM
AT1G12780	GM
AT1G12850	GM
AT1G13250	GM
AT1G13560	GM
AT1G14290	GM
AT1G14520	GM
AT1G14810	GM
AT1G15080	GM
AT1G15700	GM
AT1G16350	GM
AT1G16540	GM
AT1G17340	GM
AT1G17410	GM
AT1G17650	GM
AT1G17710	GM
AT1G17745	GM
AT1G17890	GM
AT1G18500	GM
AT1G18580	GM
AT1G18640	GM
AT1G18690	GM
AT1G19440	GM
AT1G19580	GM
AT1G19710	GM
AT1G20575	GM
AT1G21065	GM
AT1G21480	GM
AT1G22020	GM
AT1G22410	GM
AT1G23310	GM
AT1G23320	GM
AT1G23330	GM
AT1G23360	GM
AT1G23820	GM
AT1G23870	GM
AT1G24793	GM
AT1G25054	GM
AT1G25210	GM
AT1G25450	GM
AT1G26190	GM
AT1G26220	GM
AT1G27440	GM
AT1G27450	GM
AT1G27600	GM
AT1G28960	GM
AT1G29900	GM
AT1G30620	GM
AT1G30820	GM
AT1G30910	GM
AT1G31220	GM
AT1G31860	GM
AT1G32060	GM
AT1G32900	GM
AT1G34260	GM
AT1G34270	GM
AT1G34490	GM
AT1G34500	GM
AT1G34520	GM
AT1G35290	GM
AT1G36160	GM
AT1G36180	GM
AT1G36280	GM
AT1G36370	GM
AT1G37150	GM
AT1G43670	GM
AT1G43710	GM
AT1G44318	GM
AT1G44446	GM
AT1G47260	GM
AT1G48140	GM
AT1G48520	GM
AT1G48600	GM
AT1G48850	GM
AT1G48860	GM
AT1G49430	GM
AT1G49820	GM
AT1G50090	GM
AT1G50110	GM
AT1G50480	GM
AT1G51260	GM
AT1G51310	GM
AT1G51420	GM
AT1G51650	GM
AT1G51720	GM
AT1G51780	GM
AT1G53240	GM
AT1G53310	GM
AT1G54340	GM
AT1G55090	GM
AT1G55740	GM
AT1G55810	GM
AT1G55850	GM
AT1G55880	GM
AT1G55920	GM
AT1G56190	GM
AT1G58290	GM
AT1G58300	GM
AT1G60450	GM
AT1G60470	GM
AT1G60490	GM
AT1G60550	GM
AT1G60600	GM
AT1G60660	GM
AT1G61850	GM
AT1G62430	GM
AT1G62640	GM
AT1G62800	GM
AT1G62960	GM
AT1G63000	GM
AT1G63180	GM
AT1G63290	GM
AT1G63380	GM
AT1G63460	GM
AT1G63660	GM
AT1G64440	GM
AT1G64670	GM
AT1G64680	GM
AT1G64710	GM
AT1G64970	GM
AT1G65930	GM
AT1G66680	GM
AT1G67070	GM
AT1G67350	GM
AT1G67410	GM
AT1G68020	GM
AT1G68260	GM
AT1G68530	GM
AT1G68750	GM
AT1G68760	GM
AT1G69526	GM
AT1G69640	GM
AT1G69720	GM
AT1G69740	GM
AT1G70290	GM
AT1G70310	GM
AT1G70560	GM
AT1G70570	GM
AT1G70580	GM
AT1G71010	GM
AT1G71100	GM
AT1G71160	GM
AT1G71697	GM
AT1G71750	GM
AT1G71920	GM
AT1G72040	GM
AT1G72110	GM
AT1G72810	GM
AT1G72970	GM
AT1G73250	GM
AT1G73540	GM
AT1G73600	GM
AT1G73980	GM
AT1G74030	GM
AT1G74040	GM
AT1G74260	GM
AT1G74320	GM
AT1G74340	GM
AT1G74380	GM
AT1G74910	GM
AT1G74960	GM
AT1G75000	GM
AT1G75020	GM
AT1G75210	GM
AT1G75330	GM
AT1G76150	GM
AT1G77120	GM
AT1G77370	GM
AT1G77590	GM
AT1G77670	GM
AT1G78050	GM
AT1G78090	GM
AT1G78570	GM
AT1G78580	GM
AT1G78590	GM
AT1G78690	GM
AT1G78900	GM
AT1G79010	GM
AT1G79470	GM
AT1G79750	GM
AT1G80050	GM
AT1G80600	GM
AT2G01140	GM
AT2G01180	GM
AT2G01290	GM
AT2G01350	GM
AT2G01460	GM
AT2G01670	GM
AT2G02050	GM
AT2G02970	GM
AT2G04350	GM
AT2G04400	GM
AT2G04540	GM
AT2G04560	GM
AT2G04650	GM
AT2G05710	GM
AT2G05990	GM
AT2G06925	GM
AT2G07698	GM
AT2G11810	GM
AT2G13360	GM
AT2G13810	GM
AT2G16280	GM
AT2G16370	GM
AT2G16500	GM
AT2G16570	GM
AT2G17130	GM
AT2G17630	GM
AT2G18700	GM
AT2G18730	GM
AT2G18950	GM
AT2G19450	GM
AT2G19570	GM
AT2G19800	GM
AT2G19860	GM
AT2G19880	GM
AT2G19900	GM
AT2G19940	GM
AT2G20690	GM
AT2G20810	GM
AT2G20860	GM
AT2G20900	GM
AT2G21170	GM
AT2G21330	GM
AT2G21770	GM
AT2G21790	GM
AT2G21940	GM
AT2G22190	GM
AT2G22230	GM
AT2G22250	GM
AT2G22780	GM
AT2G22810	GM
AT2G22900	GM
AT2G22910	GM
AT2G23420	GM
AT2G23890	GM
AT2G24630	GM
AT2G25710	GM
AT2G26200	GM
AT2G26250	GM
AT2G26400	GM
AT2G26550	GM
AT2G26560	GM
AT2G26640	GM
AT2G26670	GM
AT2G26830	GM
AT2G27450	GM
AT2G27680	GM
AT2G27760	GM
AT2G27820	GM
AT2G27860	GM
AT2G28110	GM
AT2G28630	GM
AT2G28760	GM
AT2G28880	GM
AT2G29525	GM
AT2G29560	GM
AT2G29630	GM
AT2G29690	GM
AT2G30200	GM
AT2G30390	GM
AT2G30540	GM
AT2G30720	GM
AT2G30920	GM
AT2G30970	GM
AT2G31360	GM
AT2G31490	GM
AT2G31570	GM
AT2G31810	GM
AT2G31960	GM
AT2G32150	GM
AT2G33040	GM
AT2G33100	GM
AT2G33220	GM
AT2G33230	GM
AT2G33980	GM
AT2G34890	GM
AT2G35020	GM
AT2G35040	GM
AT2G35100	GM
AT2G35120	GM
AT2G35370	GM
AT2G36310	GM
AT2G36460	GM
AT2G36530	GM
AT2G36850	GM
AT2G36880	GM
AT2G37090	GM
AT2G37210	GM
AT2G37250	GM
AT2G37500	GM
AT2G37540	GM
AT2G37690	GM
AT2G37700	GM
AT2G38040	GM
AT2G38050	GM
AT2G38110	GM
AT2G38230	GM
AT2G38400	GM
AT2G38650	GM
AT2G38660	GM
AT2G38670	GM
AT2G38740	GM
AT2G39020	GM
AT2G39030	GM
AT2G39220	GM
AT2G39270	GM
AT2G39770	GM
AT2G39930	GM
AT2G40190	GM
AT2G40490	GM
AT2G40840	GM
AT2G41220	GM
AT2G41490	GM
AT2G41680	GM
AT2G41880	GM
AT2G42600	GM
AT2G42690	GM
AT2G42790	GM
AT2G43090	GM
AT2G43350	GM
AT2G43710	GM
AT2G43910	GM
AT2G43920	GM
AT2G43940	GM
AT2G44040	GM
AT2G44050	GM
AT2G44350	GM
AT2G44520	GM
AT2G44750	GM
AT2G45150	GM
AT2G45290	GM
AT2G45310	GM
AT2G45440	GM
AT2G46370	GM
AT2G46480	GM
AT2G46740	GM
AT2G46750	GM
AT2G46760	GM
AT2G47180	GM
AT2G47240	GM
AT2G47650	GM
AT2G47690	GM
AT2G47760	GM
AT2G48150	GM
AT3G01120	GM
AT3G01590	GM
AT3G01850	GM
AT3G02000	GM
AT3G02020	GM
AT3G02570	GM
AT3G02600	GM
AT3G03050	GM
AT3G03100	GM
AT3G03250	GM
AT3G03310	GM
AT3G03630	GM
AT3G03650	GM
AT3G04080	GM
AT3G04520	GM
AT3G05170	GM
AT3G05190	GM
AT3G05510	GM
AT3G05630	GM
AT3G05970	GM
AT3G06200	GM
AT3G06260	GM
AT3G06350	GM
AT3G06470	GM
AT3G06810	GM
AT3G06860	GM
AT3G07270	GM
AT3G07330	GM
AT3G07620	GM
AT3G07630	GM
AT3G07800	GM
AT3G08560	GM
AT3G08590	GM
AT3G08610	GM
AT3G08860	GM
AT3G09560	GM
AT3G09810	GM
AT3G09820	GM
AT3G10030	GM
AT3G10050	GM
AT3G10160	GM
AT3G10700	GM
AT3G10870	GM
AT3G10940	GM
AT3G10970	GM
AT3G11430	GM
AT3G11470	GM
AT3G11670	GM
AT3G11945	GM
AT3G11950	GM
AT3G12260	GM
AT3G12290	GM
AT3G12670	GM
AT3G12780	GM
AT3G13110	GM
AT3G13730	GM
AT3G14205	GM
AT3G14270	GM
AT3G14390	GM
AT3G14570	GM
AT3G14930	GM
AT3G14940	GM
AT3G15690	GM
AT3G16150	GM
AT3G16170	GM
AT3G16910	GM
AT3G17810	GM
AT3G17820	GM
AT3G17970	GM
AT3G18000	GM
AT3G18220	GM
AT3G18680	GM
AT3G18850	GM
AT3G19480	GM
AT3G19710	GM
AT3G20040	GM
AT3G20390	GM
AT3G21070	GM
AT3G21110	GM
AT3G21730	GM
AT3G22425	GM
AT3G22460	GM
AT3G23300	GM
AT3G23580	GM
AT3G23810	GM
AT3G23820	GM
AT3G23940	GM
AT3G24090	GM
AT3G24170	GM
AT3G25110	GM
AT3G25140	GM
AT3G25570	GM
AT3G25585	GM
AT3G25660	GM
AT3G25900	GM
AT3G26780	GM
AT3G27060	GM
AT3G27190	GM
AT3G27440	GM
AT3G27740	GM
AT3G28180	GM
AT3G28340	GM
AT3G30775	GM
AT3G42050	GM
AT3G42180	GM
AT3G42850	GM
AT3G43220	GM
AT3G44320	GM
AT3G44540	GM
AT3G44550	GM
AT3G44720	GM
AT3G44830	GM
AT3G45770	GM
AT3G46440	GM
AT3G46940	GM
AT3G46970	GM
AT3G47340	GM
AT3G47390	GM
AT3G47450	GM
AT3G47520	GM
AT3G47630	GM
AT3G47930	GM
AT3G48420	GM
AT3G48560	GM
AT3G48680	GM
AT3G48730	GM
AT3G48790	GM
AT3G49210	GM
AT3G49700	GM
AT3G50660	GM
AT3G50760	GM
AT3G51160	GM
AT3G51520	GM
AT3G51660	GM
AT3G51820	GM
AT3G52340	GM
AT3G52930	GM
AT3G53180	GM
AT3G53450	GM
AT3G53520	GM
AT3G53580	GM
AT3G53900	GM
AT3G54020	GM
AT3G54050	GM
AT3G54270	GM
AT3G54470	GM
AT3G54640	GM
AT3G54690	GM
AT3G54950	GM
AT3G55010	GM
AT3G55360	GM
AT3G55440	GM
AT3G55590	GM
AT3G55610	GM
AT3G55800	GM
AT3G55870	GM
AT3G56040	GM
AT3G56060	GM
AT3G56940	GM
AT3G57050	GM
AT3G57180	GM
AT3G57220	GM
AT3G57520	GM
AT3G57550	GM
AT3G57560	GM
AT3G57610	GM
AT3G57650	GM
AT3G58180	GM
AT3G58490	GM
AT3G58730	GM
AT3G58740	GM
AT3G58750	GM
AT3G58790	GM
AT3G58830	GM
AT3G59100	GM
AT3G59770	GM
AT3G59890	GM
AT3G60100	GM
AT3G60180	GM
AT3G60620	GM
AT3G60880	GM
AT3G61440	GM
AT3G61510	GM
AT3G61530	GM
AT3G61580	GM
AT3G61610	GM
AT3G62040	GM
AT3G62660	GM
AT3G62720	GM
AT3G62790	GM
AT3G62830	GM
AT3G62930	GM
AT3G62960	GM
AT3G63080	GM
AT3G63110	GM
AT3G63200	GM
AT3G63250	GM
AT3G63410	GM
AT4G00110	GM
AT4G00400	GM
AT4G00550	GM
AT4G00570	GM
AT4G00590	GM
AT4G00620	GM
AT4G01850	GM
AT4G01995	GM
AT4G02120	GM
AT4G02130	GM
AT4G02500	GM
AT4G02580	GM
AT4G02610	GM
AT4G02620	GM
AT4G03205	GM
AT4G03400	GM
AT4G04640	GM
AT4G04970	GM
AT4G05210	GM
AT4G05400	GM
AT4G05450	GM
AT4G05530	GM
AT4G07960	GM
AT4G08040	GM
AT4G08870	GM
AT4G08900	GM
AT4G09020	GM
AT4G09320	GM
AT4G09520	GM
AT4G09760	GM
AT4G10960	GM
AT4G11010	GM
AT4G11280	GM
AT4G11410	GM
AT4G11570	GM
AT4G11600	GM
AT4G11640	GM
AT4G11830	GM
AT4G11840	GM
AT4G12250	GM
AT4G12430	GM
AT4G12440	GM
AT4G12720	GM
AT4G13050	GM
AT4G13260	GM
AT4G13720	GM
AT4G13890	GM
AT4G13930	GM
AT4G13940	GM
AT4G14710	GM
AT4G14910	GM
AT4G15130	GM
AT4G15530	GM
AT4G16690	GM
AT4G16700	GM
AT4G16710	GM
AT4G16745	GM
AT4G16820	GM
AT4G17090	GM
AT4G18240	GM
AT4G18440	GM
AT4G19180	GM
AT4G19860	GM
AT4G20150	GM
AT4G20460	GM
AT4G20870	GM
AT4G21090	GM
AT4G21220	GM
AT4G21470	GM
AT4G21534	GM
AT4G21540	GM
AT4G22340	GM
AT4G22570	GM
AT4G22590	GM
AT4G22930	GM
AT4G23100	GM
AT4G23420	GM
AT4G23430	GM
AT4G23660	GM
AT4G23710	GM
AT4G23730	GM
AT4G23900	GM
AT4G23920	GM
AT4G23990	GM
AT4G24050	GM
AT4G24160	GM
AT4G24620	GM
AT4G24670	GM
AT4G24830	GM
AT4G25080	GM
AT4G25280	GM
AT4G25434	GM
AT4G25970	GM
AT4G26200	GM
AT4G26260	GM
AT4G26510	GM
AT4G26520	GM
AT4G26530	GM
AT4G26850	GM
AT4G26900	GM
AT4G26970	GM
AT4G27070	GM
AT4G27440	GM
AT4G28130	GM
AT4G28720	GM
AT4G29070	GM
AT4G29130	GM
AT4G29210	GM
AT4G29540	GM
AT4G29600	GM
AT4G29620	GM
AT4G29630	GM
AT4G29800	GM
AT4G29840	GM
AT4G29890	GM
AT4G30000	GM
AT4G30340	GM
AT4G30440	GM
AT4G30570	GM
AT4G31590	GM
AT4G31780	GM
AT4G31990	GM
AT4G32180	GM
AT4G32360	GM
AT4G32520	GM
AT4G32540	GM
AT4G32770	GM
AT4G32810	GM
AT4G32915	GM
AT4G33030	GM
AT4G33240	GM
AT4G33510	GM
AT4G33670	GM
AT4G33680	GM
AT4G33790	GM
AT4G34200	GM
AT4G34510	GM
AT4G34570	GM
AT4G34710	GM
AT4G34740	GM
AT4G34840	GM
AT4G35190	GM
AT4G35260	GM
AT4G35630	GM
AT4G35650	GM
AT4G35830	GM
AT4G36480	GM
AT4G36830	GM
AT4G36890	GM
AT4G36940	GM
AT4G37050	GM
AT4G37070	GM
AT4G37670	GM
AT4G37770	GM
AT4G37840	GM
AT4G37870	GM
AT4G37930	GM
AT4G38040	GM
AT4G38190	GM
AT4G38270	GM
AT4G38370	GM
AT4G38800	GM
AT4G38970	GM
AT4G39350	GM
AT4G39540	GM
AT4G39640	GM
AT4G39650	GM
AT4G39660	GM
AT4G39770	GM
AT4G39980	GM
AT5G01650	GM
AT5G02540	GM
AT5G03290	GM
AT5G03300	GM
AT5G03430	GM
AT5G03650	GM
AT5G03690	GM
AT5G04140	GM
AT5G04530	GM
AT5G04950	GM
AT5G05590	GM
AT5G05920	GM
AT5G05980	GM
AT5G06090	GM
AT5G06300	GM
AT5G07360	GM
AT5G07440	GM
AT5G07920	GM
AT5G08280	GM
AT5G08340	GM
AT5G08380	GM
AT5G08415	GM
AT5G08530	GM
AT5G08670	GM
AT5G08690	GM
AT5G09420	GM
AT5G09660	GM
AT5G09870	GM
AT5G10100	GM
AT5G10160	GM
AT5G10240	GM
AT5G10330	GM
AT5G10870	GM
AT5G10920	GM
AT5G11130	GM
AT5G11160	GM
AT5G11320	GM
AT5G11520	GM
AT5G11540	GM
AT5G11670	GM
AT5G11770	GM
AT5G11880	GM
AT5G11950	GM
AT5G13000	GM
AT5G13050	GM
AT5G13280	GM
AT5G13630	GM
AT5G13640	GM
AT5G14060	GM
AT5G14070	GM
AT5G14430	GM
AT5G14470	GM
AT5G14500	GM
AT5G14590	GM
AT5G14760	GM
AT5G14850	GM
AT5G15470	GM
AT5G15490	GM
AT5G15950	GM
AT5G16290	GM
AT5G16890	GM
AT5G16910	GM
AT5G17310	GM
AT5G17530	GM
AT5G18170	GM
AT5G18200	GM
AT5G18280	GM
AT5G18600	GM
AT5G18930	GM
AT5G19460	GM
AT5G19470	GM
AT5G19530	GM
AT5G19550	GM
AT5G20040	GM
AT5G20070	GM
AT5G20250	GM
AT5G20260	GM
AT5G20280	GM
AT5G20410	GM
AT5G20500	GM
AT5G20840	GM
AT5G20980	GM
AT5G21060	GM
AT5G22300	GM
AT5G22500	GM
AT5G22630	GM
AT5G23070	GM
AT5G23220	GM
AT5G23230	GM
AT5G23300	GM
AT5G23670	GM
AT5G24300	GM
AT5G24760	GM
AT5G25310	GM
AT5G25820	GM
AT5G26030	GM
AT5G26570	GM
AT5G26667	GM
AT5G26780	GM
AT5G27380	GM
AT5G27410	GM
AT5G27600	GM
AT5G28840	GM
AT5G34850	GM
AT5G36160	GM
AT5G37510	GM
AT5G37600	GM
AT5G37830	GM
AT5G37850	GM
AT5G38460	GM
AT5G38710	GM
AT5G38970	GM
AT5G40850	GM
AT5G40870	GM
AT5G41130	GM
AT5G42740	GM
AT5G42870	GM
AT5G42890	GM
AT5G43330	GM
AT5G43590	GM
AT5G43760	GM
AT5G43850	GM
AT5G43890	GM
AT5G43940	GM
AT5G44480	GM
AT5G45900	GM
AT5G45930	GM
AT5G45940	GM
AT5G46290	GM
AT5G47650	GM
AT5G47780	GM
AT5G47840	GM
AT5G48840	GM
AT5G48960	GM
AT5G49810	GM
AT5G49970	GM
AT5G50130	GM
AT5G50210	GM
AT5G50370	GM
AT5G51290	GM
AT5G51420	GM
AT5G51460	GM
AT5G51690	GM
AT5G51820	GM
AT5G51950	GM
AT5G52490	GM
AT5G52560	GM
AT5G52840	GM
AT5G53120	GM
AT5G53390	GM
AT5G53850	GM
AT5G54140	GM
AT5G54190	GM
AT5G54810	GM
AT5G55120	GM
AT5G55130	GM
AT5G55250	GM
AT5G56610	GM
AT5G56640	GM
AT5G56720	GM
AT5G57170	GM
AT5G57190	GM
AT5G57330	GM
AT5G57590	GM
AT5G57690	GM
AT5G57800	GM
AT5G57850	GM
AT5G58250	GM
AT5G58330	GM
AT5G59290	GM
AT5G59440	GM
AT5G59480	GM
AT5G60540	GM
AT5G60620	GM
AT5G61410	GM
AT5G63310	GM
AT5G63400	GM
AT5G63510	GM
AT5G63570	GM
AT5G63770	GM
AT5G63890	GM
AT5G64250	GM
AT5G64300	GM
AT5G64370	GM
AT5G64380	GM
AT5G64860	GM
AT5G65140	GM
AT5G65690	GM
AT5G65720	GM
AT5G65800	GM
AT5G66120	GM
AT5G66280	GM
AT5G66510	GM
AT5G66530	GM
AT5G67430	GM
AT5G67590	GM
AT1G01480	GM
AT1G02145	GM
AT1G02190	GM
AT1G02730	GM
AT1G04220	GM
AT1G04290	GM
AT1G05570	GM
AT1G06800	GM
AT1G08980	GM
AT1G14230	GM
AT1G14250	GM
AT1G15110	GM
AT1G15710	GM
AT1G16340	GM
AT1G24360	GM
AT1G33320	GM
AT1G62610	GM
AT1G66200	GM
AT1G68540	GM
AT1G78660	GM
AT1G78680	GM
AT2G20360	GM
AT2G30550	GM
AT2G30860	GM
AT2G35680	GM
AT2G39800	GM
AT3G04940	GM
AT3G29200	GM
AT3G30180	GM
AT3G52180	GM
AT4G16765	GM
AT4G20320	GM
AT4G35420	GM
AT5G08250	GM
AT5G53580	GM
AT5G54770	GM
AT5G57890	GM
AT5G59490	GM
AT5G63980	GM
AT1G01600	GM
AT1G06250	GM
AT1G14860	GM
AT1G18300	GM
AT1G19300	GM
AT1G20560	GM
AT1G21430	GM
AT1G22440	GM
AT1G24470	GM
AT1G25410	GM
AT1G30370	GM
AT1G30520	GM
AT1G32180	GM
AT1G35250	GM
AT1G48470	GM
AT1G50460	GM
AT1G51440	GM
AT1G56600	GM
AT1G62940	GM
AT1G64590	GM
AT1G65450	GM
AT1G66120	GM
AT1G67730	GM
AT1G67790	GM
AT1G68280	GM
AT1G68460	GM
AT1G68490	GM
AT1G68890	GM
AT1G69500	GM
AT1G69523	GM
AT1G70760	GM
AT1G79550	GM
AT2G04430	GM
AT2G04450	GM
AT2G07689	GM
AT2G07785	GM
AT2G15090	GM
AT2G20270	GM
AT2G22450	GM
AT2G23620	GM
AT2G25080	GM
AT2G25540	GM
AT2G26540	GM
AT2G29350	GM
AT2G29590	GM
AT2G30575	GM
AT2G32530	GM
AT2G32540	GM
AT2G32610	GM
AT2G32620	GM
AT2G32760	GM
AT2G46720	GM
AT3G01820	GM
AT3G02910	GM
AT3G06060	GM
AT3G06460	GM
AT3G10280	GM
AT3G14780	GM
AT3G15830	GM
AT3G16175	GM
AT3G20480	GM
AT3G23470	GM
AT3G23630	GM
AT3G26820	GM
AT3G44300	GM
AT3G44310	GM
AT3G48190	GM
AT3G48780	GM
AT3G52160	GM
AT3G54900	GM
AT3G55290	GM
AT3G55630	GM
AT3G58990	GM
AT3G61200	GM
AT4G00600	GM
AT4G01950	GM
AT4G01970	GM
AT4G04870	GM
AT4G09650	GM
AT4G13250	GM
AT4G14930	GM
AT4G15290	GM
AT4G15320	GM
AT4G20960	GM
AT4G22110	GM
AT4G23600	GM
AT4G24000	GM
AT4G24010	GM
AT4G24650	GM
AT4G25900	GM
AT4G26250	GM
AT4G26965	GM
AT4G27550	GM
AT4G28730	GM
AT4G29570	GM
AT4G29610	GM
AT4G29640	GM
AT4G29650	GM
AT4G31870	GM
AT4G32790	GM
AT4G33070	GM
AT4G34250	GM
AT4G34880	GM
AT4G37060	GM
AT4G37140	GM
AT4G37690	GM
AT5G01260	GM
AT5G01320	GM
AT5G01330	GM
AT5G03770	GM
AT5G04610	GM
AT5G04900	GM
AT5G08680	GM
AT5G11610	GM
AT5G13450	GM
AT5G15530	GM
AT5G16390	GM
AT5G18860	GM
AT5G18890	GM
AT5G19040	GM
AT5G19200	GM
AT5G19670	GM
AT5G20010	GM
AT5G20020	GM
AT5G22420	GM
AT5G25370	GM
AT5G25620	GM
AT5G25880	GM
AT5G28237	GM
AT5G36870	GM
AT5G41040	GM
AT5G41120	GM
AT5G44520	GM
AT5G47240	GM
AT5G49070	GM
AT5G55190	GM
AT5G56760	GM
AT5G58310	GM
AT5G58770	GM
AT5G58780	GM
AT5G58782	GM
AT5G58784	GM
AT5G65685	GM
ATCG00150	GM
ATCG00420	GM
ATCG01100	GM
AT1G01280	GM
AT1G02390	GM
AT1G03390	GM
AT1G03630	GM
AT1G05010	GM
AT1G05800	GM
AT1G06080	GM
AT1G06090	GM
AT1G06100	GM
AT1G06120	GM
AT1G06350	GM
AT1G06360	GM
AT1G06780	GM
AT1G09350	GM
AT1G10310	GM
AT1G11600	GM
AT1G13140	GM
AT1G13150	GM
AT1G14185	GM
AT1G14240	GM
AT1G16980	GM
AT1G17000	GM
AT1G17300	GM
AT1G22340	GM
AT1G22360	GM
AT1G22370	GM
AT1G22380	GM
AT1G22400	GM
AT1G24540	GM
AT1G25220	GM
AT1G25460	GM
AT1G27620	GM
AT1G32480	GM
AT1G35190	GM
AT1G47620	GM
AT1G48910	GM
AT1G52680	GM
AT1G57750	GM
AT1G62380	GM
AT1G64900	GM
AT1G64930	GM
AT1G64940	GM
AT1G64950	GM
AT1G65340	GM
AT1G66550	GM
AT1G67110	GM
AT1G69240	GM
AT1G74110	GM
AT1G74920	GM
AT1G77330	GM
AT1G78270	GM
AT2G04440	GM
AT2G07707	GM
AT2G12190	GM
AT2G12200	GM
AT2G12280	GM
AT2G16520	GM
AT2G17845	GM
AT2G19590	GM
AT2G21550	GM
AT2G21910	GM
AT2G22905	GM
AT2G23180	GM
AT2G23230	GM
AT2G23560	GM
AT2G23590	GM
AT2G23600	GM
AT2G23610	GM
AT2G27690	GM
AT2G27730	GM
AT2G28080	GM
AT2G28755	GM
AT2G30680	GM
AT2G30870	GM
AT2G34850	GM
AT2G36970	GM
AT2G37820	GM
AT2G38210	GM
AT2G45560	GM
AT2G45970	GM
AT3G03370	GM
AT3G03470	GM
AT3G04530	GM
AT3G10560	GM
AT3G10570	GM
AT3G11340	GM
AT3G15820	GM
AT3G15870	GM
AT3G21080	GM
AT3G22250	GM
AT3G23510	GM
AT3G23530	GM
AT3G26125	GM
AT3G29190	GM
AT3G29670	GM
AT3G42628	GM
AT3G43260	GM
AT3G45130	GM
AT3G46170	GM
AT3G46490	GM
AT3G48170	GM
AT3G48720	GM
AT3G49620	GM
AT3G49630	GM
AT3G50210	GM
AT3G52970	GM
AT3G53140	GM
AT3G53160	GM
AT3G55310	GM
AT3G55700	GM
AT3G55710	GM
AT4G00360	GM
AT4G01690	GM
AT4G13560	GM
AT4G16770	GM
AT4G20200	GM
AT4G22980	GM
AT4G23590	GM
AT4G24340	GM
AT4G24510	GM
AT4G29460	GM
AT4G29470	GM
AT4G29580	GM
AT4G31910	GM
AT4G32170	GM
AT4G34520	GM
AT4G35295	GM
AT4G37150	GM
AT4G38310	GM
AT4G39480	GM
AT4G39490	GM
AT4G39500	GM
AT4G39510	GM
AT5G02900	GM
AT5G03270	GM
AT5G04630	GM
AT5G04660	GM
AT5G05690	GM
AT5G05860	GM
AT5G05870	GM
AT5G05880	GM
AT5G05890	GM
AT5G05900	GM
AT5G07000	GM
AT5G07010	GM
AT5G14220	GM
AT5G14400	GM
AT5G18870	GM
AT5G23190	GM
AT5G28020	GM
AT5G28030	GM
AT5G34780	GM
AT5G38450	GM
AT5G39050	GM
AT5G39080	GM
AT5G39090	GM
AT5G48110	GM
AT5G51900	GM
AT5G51930	GM
AT5G52320	GM
AT5G52400	GM
AT5G53460	GM
AT5G53970	GM
AT5G56650	GM
AT5G58860	GM
AT5G61320	GM
AT5G62530	GM
AT5G63560	GM
AT5G63910	GM
ATCG00430	GM
ATMG00070	GM
ATMG00510	GM
ATMG01275	GM
XP_004235870	Slyc-DF		Slyc-DF	0.357051	0.0498521	Slyc-GM	0.356828	Slyc-DF	0.209594	0.0323537	Slyc-GM	0.206436	Slyc-DF	0.235606	0.0306676	Slyc-GM	0.235826	Slyc-DF	0.352782	0.0684504	Slyc-GM	0.341853	Slyc-DF	0.298312	0.0620576	Slyc-GM	0.287971	Slyc-DF	0.355775	0.06431	Slyc-GM	0.34743	Slyc-DF	0.323783	0.0565166	Slyc-GM	0.314216	Slyc-DF	0.346861	0.0506465	Slyc-GM	0.338594	Slyc-DF	0.37986	0.0657139	Slyc-GM	0.375169	Slyc-DF	0.35192
XP_004248661	Slyc-DF		Slyc-DF	0.395501	0.0340502	Slyc-GM	0.397915	Slyc-DF	0.283327	0.0422764	Slyc-GM	0.280993	Slyc-DF	0.272565	0.0375241	Slyc-GM	0.269291	Slyc-DF	0.275548	0.042052	Slyc-GM	0.272129	Slyc-DF	0.362532	0.0371603	Slyc-GM	0.361952	Slyc-DF	0.393611	0.0348665	Slyc-GM	0.396175	Slyc-DF	0.401666	0.0313779	Slyc-GM	0.399436	Slyc-DF	0.412491	0.02991	Slyc-SM	0.412461	Slyc-DF	0.383116	0.0793234	Slyc-GM	0.373072	Slyc-DF	0.408241
XP_004245517	Slyc-DF		Slyc-DF	0.226235	0.0335347	Slyc-GM	0.22632	Slyc-DF	0.0621896	0.0154216	Slyc-GM	0.0610446	Slyc-DF	0.055206	0.0127038	Slyc-GM	0.0524796	Slyc-DF	0.0897992	0.023719	Slyc-GM	0.0860679	Slyc-DF	0.181886	0.0477725	Slyc-GM	0.175961	Slyc-DF	0.150192	0.0335062	Slyc-GM	0.150428	Slyc-DF	0.217202	0.0361819	Slyc-GM	0.212327	Slyc-DF	0.231008	0.0329245	Slyc-GM	0.22534	Slyc-DF	0.410384	0.0630108	Slyc-SM	0.408073	Slyc-DF	0.239368
XP_004235294	Slyc-DF		Slyc-DF	0.411946	0.0404103	Slyc-SM	0.412902	Slyc-DF	0.254238	0.0345386	Slyc-GM	0.25483	Slyc-DF	0.250738	0.0280545	Slyc-GM	0.252926	Slyc-DF	0.505962	0.0500427	Slyc-SM	0.509721	Slyc-DF	0.474278	0.0417573	Slyc-SM	0.47472	Slyc-DF	0.459168	0.0517921	Slyc-SM	0.460268	Slyc-DF	0.417734	0.0390708	Slyc-GM	0.415015	Slyc-DF	0.417742	0.0394461	Slyc-SM	0.414976	Slyc-DF	0.549701	0.0695974	Slyc-SM	0.554377	Slyc-DF	0.385647
XP_004239016	Slyc-DF		Slyc-DF	0.234955	0.0391006	Slyc-GM	0.234831	Slyc-DF	0.160553	0.0295839	Slyc-GM	0.159583	Slyc-DF	0.176674	0.0243229	Slyc-GM	0.174362	Slyc-DF	0.124322	0.0250167	Slyc-GM	0.122681	Slyc-DF	0.118689	0.0295363	Slyc-GM	0.11632	Slyc-DF	0.137088	0.033268	Slyc-GM	0.134974	Slyc-DF	0.205953	0.0422477	Slyc-GM	0.19932	Slyc-DF	0.244412	0.0376227	Slyc-GM	0.24406	Slyc-DF	0.274607	0.0508856	Slyc-GM	0.271078	Slyc-DF	0.27105
XP_004228462	Slyc-DF		Slyc-DF	0.135478	0.0270381	Slyc-GM	0.130159	Slyc-DF	0.154796	0.0296667	Slyc-GM	0.151257	Slyc-DF	0.116395	0.0223589	Slyc-GM	0.11571	Slyc-DF	0.115779	0.0336637	Slyc-GM	0.110868	Slyc-DF	0.0686056	0.019812	Slyc-GM	0.0654116	Slyc-DF	0.0817732	0.0244662	Slyc-GM	0.0767752	Slyc-DF	0.112872	0.0275778	Slyc-GM	0.110213	Slyc-DF	0.134577	0.0258017	Slyc-GM	0.131598	Slyc-DF	0.301843	0.0484346	Slyc-GM	0.297965	Slyc-DF	0.137524
XP_004250336	Slyc-DF		Slyc-DF	0.332016	0.0352326	Slyc-GM	0.331152	Slyc-DF	0.0834414	0.0195649	Slyc-GM	0.0827089	Slyc-DF	0.152744	0.0283344	Slyc-GM	0.14859	Slyc-DF	0.255916	0.0558534	Slyc-GM	0.246949	Slyc-DF	0.234599	0.0484646	Slyc-GM	0.228689	Slyc-DF	0.297325	0.0439651	Slyc-GM	0.287685	Slyc-DF	0.335365	0.0408256	Slyc-GM	0.335343	Slyc-DF	0.339789	0.0358957	Slyc-GM	0.340088	Slyc-DF	0.306402	0.0623389	Slyc-GM	0.304085	Slyc-DF	0.330189
XP_004248983	Slyc-DF		Slyc-DF	0.260636	0.039945	Slyc-GM	0.25309	Slyc-DF	0.205464	0.0321207	Slyc-GM	0.205746	Slyc-DF	0.200708	0.0285188	Slyc-GM	0.202616	Slyc-DF	0.236671	0.0480303	Slyc-GM	0.237631	Slyc-DF	0.254648	0.0398134	Slyc-GM	0.2502	Slyc-DF	0.215096	0.0381265	Slyc-GM	0.218654	Slyc-DF	0.209033	0.0367862	Slyc-GM	0.20589	Slyc-DF	0.243705	0.0335469	Slyc-GM	0.241273	Slyc-DF	0.436354	0.0551381	Slyc-SM	0.43735	Slyc-DF	0.244401
XP_004241647	Slyc-DF		Slyc-DF	0.367537	0.0406632	Slyc-GM	0.366494	Slyc-DF	0.215781	0.0282876	Slyc-GM	0.215881	Slyc-DF	0.227317	0.0278357	Slyc-GM	0.224164	Slyc-DF	0.246847	0.0410938	Slyc-GM	0.241026	Slyc-DF	0.286859	0.0435458	Slyc-GM	0.291496	Slyc-DF	0.352842	0.0444462	Slyc-GM	0.352578	Slyc-DF	0.34151	0.0417767	Slyc-GM	0.33875	Slyc-DF	0.375026	0.0405268	Slyc-GM	0.375874	Slyc-DF	0.384958	0.0751306	Slyc-GM	0.377068	Slyc-DF	0.399383
XP_004246603	Slyc-DF		Slyc-DF	0.219667	0.0320545	Slyc-GM	0.218872	Slyc-DF	0.142578	0.0253698	Slyc-GM	0.138828	Slyc-DF	0.185597	0.0280657	Slyc-GM	0.180744	Slyc-DF	0.125565	0.0264709	Slyc-GM	0.12287	Slyc-DF	0.10613	0.0224391	Slyc-GM	0.107954	Slyc-DF	0.252491	0.0438313	Slyc-GM	0.254436	Slyc-DF	0.188645	0.0297798	Slyc-GM	0.186345	Slyc-DF	0.208999	0.0292924	Slyc-GM	0.207422	Slyc-DF	0.549554	0.0632648	Slyc-SM	0.549976	Slyc-DF	0.259354
NP_001233880	Slyc-DF		Slyc-DF	0.271711	0.0426848	Slyc-GM	0.272735	Slyc-DF	0.200959	0.0348024	Slyc-GM	0.201385	Slyc-DF	0.186412	0.0293936	Slyc-GM	0.187911	Slyc-DF	0.22308	0.0587828	Slyc-GM	0.210876	Slyc-DF	0.206923	0.0499948	Slyc-GM	0.201702	Slyc-DF	0.196141	0.0513859	Slyc-GM	0.191877	Slyc-DF	0.23926	0.0443549	Slyc-GM	0.242078	Slyc-DF	0.269535	0.0393994	Slyc-GM	0.267007	Slyc-DF	0.354745	0.0490073	Slyc-GM	0.350704	Slyc-DF	0.277667
XP_004236650	Slyc-DF		Slyc-DF	0.216466	0.0332635	Slyc-GM	0.211021	Slyc-DF	0.1664	0.0246634	Slyc-GM	0.168354	Slyc-DF	0.200253	0.0262019	Slyc-GM	0.201031	Slyc-DF	0.200109	0.0407636	Slyc-GM	0.193752	Slyc-DF	0.165985	0.04252	Slyc-GM	0.164635	Slyc-DF	0.189085	0.0357629	Slyc-GM	0.185023	Slyc-DF	0.203637	0.034112	Slyc-GM	0.201158	Slyc-DF	0.210572	0.031114	Slyc-GM	0.206692	Slyc-DF	0.383493	0.06064	Slyc-GM	0.384476	Slyc-DF	0.230881
NP_001233901	Slyc-DF		Slyc-DF	0.334029	0.0399312	Slyc-GM	0.330658	Slyc-DF	0.299104	0.0445445	Slyc-GM	0.295992	Slyc-DF	0.316362	0.0371803	Slyc-GM	0.31256	Slyc-DF	0.336044	0.0427499	Slyc-GM	0.334538	Slyc-DF	0.31796	0.0423885	Slyc-GM	0.322518	Slyc-DF	0.309756	0.0361625	Slyc-GM	0.308787	Slyc-DF	0.332872	0.0392112	Slyc-GM	0.328229	Slyc-DF	0.334544	0.0345876	Slyc-GM	0.338674	Slyc-DF	0.379201	0.0674864	Slyc-GM	0.376786	Slyc-DF	0.337702
XP_004230925	Slyc-DF		Slyc-DF	0.3292	0.0367618	Slyc-GM	0.334756	Slyc-DF	0.13133	0.0302058	Slyc-GM	0.127952	Slyc-DF	0.169532	0.0299653	Slyc-GM	0.164618	Slyc-DF	0.247895	0.0441688	Slyc-GM	0.242198	Slyc-DF	0.331553	0.0402181	Slyc-GM	0.334865	Slyc-DF	0.343345	0.0413772	Slyc-GM	0.343205	Slyc-DF	0.32253	0.0347847	Slyc-GM	0.3192	Slyc-DF	0.326545	0.0325666	Slyc-GM	0.327189	Slyc-DF	0.548732	0.0691018	Slyc-SM	0.555678	Slyc-DF	0.295809
XP_004249903	Slyc-DF		Slyc-DF	0.115475	0.0320896	Slyc-GM	0.111789	Slyc-DF	0.256758	0.0351204	Slyc-GM	0.254175	Slyc-DF	0.208695	0.0301995	Slyc-GM	0.207996	Slyc-DF	0.215576	0.050242	Slyc-GM	0.212009	Slyc-DF	0.163632	0.0381607	Slyc-GM	0.166862	Slyc-DF	0.144401	0.0347118	Slyc-GM	0.142393	Slyc-DF	0.118181	0.0297119	Slyc-GM	0.113803	Slyc-DF	0.114995	0.0306252	Slyc-GM	0.11539	Slyc-DF	0.428206	0.0206891	Slyc-SM	0.429341	Slyc-DF	0.104126
XP_004241336	Slyc-DF		Slyc-DF	0.434591	0.0634251	Slyc-SM	0.43396	Slyc-DF	0.234451	0.0341791	Slyc-GM	0.235153	Slyc-DF	0.31775	0.0415688	Slyc-GM	0.319183	Slyc-DF	0.58333	0.0615121	Slyc-SM	0.579158	Slyc-DF	0.523708	0.058291	Slyc-SM	0.522448	Slyc-DF	0.481483	0.0582977	Slyc-SM	0.482247	Slyc-DF	0.467491	0.0583034	Slyc-SM	0.471183	Slyc-DF	0.444838	0.0618002	Slyc-SM	0.444868	Slyc-DF	0.456781	0.068877	Slyc-SM	0.457185	Slyc-DF	0.443448
XP_004230026	Slyc-DF		Slyc-DF	0.36535	0.0422594	Slyc-GM	0.361868	Slyc-DF	0.284729	0.0446563	Slyc-GM	0.289202	Slyc-DF	0.315146	0.0404369	Slyc-GM	0.314628	Slyc-DF	0.323642	0.0537304	Slyc-GM	0.319671	Slyc-DF	0.342759	0.0376626	Slyc-GM	0.344269	Slyc-DF	0.373083	0.0390993	Slyc-GM	0.368343	Slyc-DF	0.348925	0.0399368	Slyc-GM	0.352488	Slyc-DF	0.356556	0.0407983	Slyc-GM	0.3584	Slyc-DF	0.413198	0.0671781	Slyc-SM	0.415158	Slyc-DF	0.382896
XP_004239660	Slyc-DF		Slyc-DF	0.462603	0.0393666	Slyc-SM	0.466172	Slyc-DF	0.373708	0.0418575	Slyc-GM	0.371996	Slyc-DF	0.354132	0.0315482	Slyc-GM	0.35334	Slyc-DF	0.529833	0.0479166	Slyc-SM	0.533645	Slyc-DF	0.486837	0.0438335	Slyc-SM	0.480646	Slyc-DF	0.489751	0.0442934	Slyc-SM	0.489764	Slyc-DF	0.45876	0.0417815	Slyc-SM	0.456767	Slyc-DF	0.466314	0.0379782	Slyc-SM	0.470291	Slyc-DF	0.533315	0.0758326	Slyc-SM	0.525699	Slyc-DF	0.431946
XP_004243582	Slyc-DF		Slyc-DF	0.270581	0.0353643	Slyc-GM	0.265695	Slyc-DF	0.234747	0.0399886	Slyc-GM	0.233588	Slyc-DF	0.252574	0.0381424	Slyc-GM	0.251866	Slyc-DF	0.218801	0.0393795	Slyc-GM	0.216855	Slyc-DF	0.285696	0.0425387	Slyc-GM	0.286617	Slyc-DF	0.296605	0.0412973	Slyc-GM	0.292067	Slyc-DF	0.272483	0.0341534	Slyc-GM	0.271874	Slyc-DF	0.263394	0.0350914	Slyc-GM	0.260308	Slyc-DF	0.421868	0.0649013	Slyc-SM	0.417582	Slyc-DF	0.289806
XP_004230182	Slyc-DF		Slyc-DF	0.347662	0.0400141	Slyc-GM	0.348553	Slyc-DF	0.308253	0.0398034	Slyc-GM	0.307534	Slyc-DF	0.258042	0.0362778	Slyc-GM	0.256896	Slyc-DF	0.253858	0.0387283	Slyc-GM	0.254604	Slyc-DF	0.270362	0.0395248	Slyc-GM	0.271775	Slyc-DF	0.307651	0.0374009	Slyc-GM	0.312841	Slyc-DF	0.342066	0.0340683	Slyc-GM	0.344511	Slyc-DF	0.356958	0.0334097	Slyc-GM	0.354416	Slyc-DF	0.506819	0.0920768	Slyc-SM	0.505018	Slyc-DF	0.344348
XP_004242790	Slyc-DF		Slyc-DF	0.348632	0.0401126	Slyc-GM	0.34581	Slyc-DF	0.242342	0.0410023	Slyc-GM	0.241319	Slyc-DF	0.299509	0.0423209	Slyc-GM	0.29685	Slyc-DF	0.279193	0.04961	Slyc-GM	0.280321	Slyc-DF	0.349812	0.0408837	Slyc-GM	0.347418	Slyc-DF	0.361754	0.0438653	Slyc-GM	0.352839	Slyc-DF	0.354561	0.0413679	Slyc-GM	0.354459	Slyc-DF	0.350675	0.0419735	Slyc-GM	0.349049	Slyc-DF	0.443667	0.0734628	Slyc-SM	0.433826	Slyc-DF	0.354798
XP_004247598	Slyc-DF		Slyc-DF	0.219598	0.0348313	Slyc-GM	0.219433	Slyc-DF	0.183638	0.0343123	Slyc-GM	0.181737	Slyc-DF	0.195764	0.0312339	Slyc-GM	0.192601	Slyc-DF	0.212941	0.0462996	Slyc-GM	0.209941	Slyc-DF	0.226052	0.0518915	Slyc-GM	0.22089	Slyc-DF	0.211918	0.0495423	Slyc-GM	0.208079	Slyc-DF	0.234194	0.0435351	Slyc-GM	0.231468	Slyc-DF	0.210555	0.0374934	Slyc-GM	0.207788	Slyc-DF	0.371395	0.0641203	Slyc-GM	0.3736	Slyc-DF	0.250555
XP_004229766	Slyc-DF		Slyc-DF	0.257643	0.0445304	Slyc-GM	0.254641	Slyc-DF	0.186644	0.0316832	Slyc-GM	0.182235	Slyc-DF	0.192633	0.0374463	Slyc-GM	0.189204	Slyc-DF	0.188217	0.0400137	Slyc-GM	0.18693	Slyc-DF	0.229794	0.0423332	Slyc-GM	0.227809	Slyc-DF	0.253213	0.0390513	Slyc-GM	0.251417	Slyc-DF	0.270721	0.0342102	Slyc-GM	0.268862	Slyc-DF	0.27468	0.041734	Slyc-GM	0.273831	Slyc-DF	0.407847	0.0812639	Slyc-GM	0.401845	Slyc-DF	0.243879
XP_010324777	Slyc-DF		Slyc-DF	0.219148	0.0393348	Slyc-GM	0.20959	Slyc-DF	0.240079	0.0409102	Slyc-GM	0.2416	Slyc-DF	0.254106	0.0358613	Slyc-GM	0.253935	Slyc-DF	0.232831	0.0454392	Slyc-GM	0.232083	Slyc-DF	0.212693	0.0491275	Slyc-GM	0.209106	Slyc-DF	0.205203	0.0456809	Slyc-GM	0.200983	Slyc-DF	0.200961	0.0367119	Slyc-GM	0.198995	Slyc-DF	0.214154	0.0316838	Slyc-GM	0.209949	Slyc-DF	0.310039	0.0537587	Slyc-GM	0.30955	Slyc-DF	0.229824
XP_010318542	Slyc-DF		Slyc-DF	0.348286	0.0809183	Slyc-GM	0.362294	Slyc-DF	0.22935	0.0342377	Slyc-GM	0.232009	Slyc-DF	0.273585	0.0438922	Slyc-GM	0.271577	Slyc-DF	0.371032	0.0853839	Slyc-GM	0.370372	Slyc-DF	0.358642	0.098916	Slyc-GM	0.360319	Slyc-DF	0.357779	0.0975398	Slyc-GM	0.357113	Slyc-DF	0.379939	0.0968841	Slyc-GM	0.384582	Slyc-DF	0.35189	0.0834657	Slyc-GM	0.348914	Slyc-DF	0.347626	0.065619	Slyc-GM	0.346621	Slyc-DF	0.385024
XP_004238883	Slyc-DF		Slyc-DF	0.269241	0.0554491	Slyc-GM	0.268249	Slyc-DF	0.232299	0.0409811	Slyc-GM	0.231486	Slyc-DF	0.242527	0.0309485	Slyc-GM	0.240709	Slyc-DF	0.260005	0.0416191	Slyc-GM	0.252748	Slyc-DF	0.236923	0.0431656	Slyc-GM	0.229399	Slyc-DF	0.24803	0.0424235	Slyc-GM	0.241337	Slyc-DF	0.275316	0.0433962	Slyc-GM	0.27227	Slyc-DF	0.270464	0.0484393	Slyc-GM	0.265477	Slyc-DF	0.419545	0.0733301	Slyc-SM	0.407928	Slyc-DF	0.245891
XP_004250725	Slyc-DF		Slyc-DF	0.215313	0.038225	Slyc-GM	0.215136	Slyc-DF	0.218716	0.0263696	Slyc-GM	0.21536	Slyc-DF	0.173984	0.0255976	Slyc-GM	0.172792	Slyc-DF	0.22629	0.0397722	Slyc-GM	0.221656	Slyc-DF	0.230183	0.044104	Slyc-GM	0.227428	Slyc-DF	0.195468	0.0379711	Slyc-GM	0.19183	Slyc-DF	0.164651	0.031852	Slyc-GM	0.164328	Slyc-DF	0.190041	0.0372783	Slyc-GM	0.190082	Slyc-DF	0.327776	0.0532555	Slyc-GM	0.33099	Slyc-DF	0.185156
XP_004231064	Slyc-DF		Slyc-DF	0.203091	0.0440772	Slyc-GM	0.20873	Slyc-DF	0.223888	0.0427018	Slyc-GM	0.22552	Slyc-DF	0.280796	0.0405257	Slyc-GM	0.280052	Slyc-DF	0.163874	0.0409402	Slyc-GM	0.162727	Slyc-DF	0.205151	0.0402203	Slyc-GM	0.206328	Slyc-DF	0.177886	0.0385737	Slyc-GM	0.180672	Slyc-DF	0.188645	0.0354406	Slyc-GM	0.189553	Slyc-DF	0.194216	0.0372836	Slyc-GM	0.190844	Slyc-DF	0.267835	0.0590102	Slyc-GM	0.26566	Slyc-DF	0.18985
XP_004234497	Slyc-DF		Slyc-DF	0.456322	0.0498292	Slyc-SM	0.452585	Slyc-DF	0.393872	0.0396701	Slyc-GM	0.395928	Slyc-DF	0.433871	0.0391817	Slyc-SM	0.431252	Slyc-DF	0.444282	0.0516462	Slyc-SM	0.438361	Slyc-DF	0.451766	0.0486572	Slyc-SM	0.451094	Slyc-DF	0.439557	0.0534756	Slyc-SM	0.440401	Slyc-DF	0.435713	0.042317	Slyc-SM	0.430349	Slyc-DF	0.453118	0.0442481	Slyc-SM	0.450103	Slyc-DF	0.458296	0.0565115	Slyc-SM	0.456849	Slyc-DF	0.456866
XP_004230495	Slyc-DF		Slyc-DF	0.297515	0.0438763	Slyc-GM	0.300333	Slyc-DF	0.301785	0.0392548	Slyc-GM	0.301515	Slyc-DF	0.29672	0.0387926	Slyc-GM	0.292117	Slyc-DF	0.276692	0.045387	Slyc-GM	0.279562	Slyc-DF	0.224288	0.0474332	Slyc-GM	0.219047	Slyc-DF	0.31923	0.0506123	Slyc-GM	0.320893	Slyc-DF	0.262973	0.0494576	Slyc-GM	0.259072	Slyc-DF	0.291912	0.0427067	Slyc-GM	0.293709	Slyc-DF	0.452518	0.0553333	Slyc-SM	0.454452	Slyc-DF	0.29167
XP_004250327	Slyc-DF		Slyc-DF	0.368224	0.0356428	Slyc-GM	0.368091	Slyc-DF	0.269762	0.0380471	Slyc-GM	0.266648	Slyc-DF	0.275308	0.0314418	Slyc-GM	0.271628	Slyc-DF	0.268008	0.0423862	Slyc-GM	0.265018	Slyc-DF	0.267844	0.0399747	Slyc-GM	0.266694	Slyc-DF	0.317116	0.0403832	Slyc-GM	0.317992	Slyc-DF	0.288393	0.0354759	Slyc-GM	0.285145	Slyc-DF	0.352356	0.038069	Slyc-GM	0.350786	Slyc-DF	0.462846	0.0548564	Slyc-SM	0.460271	Slyc-DF	0.333472
XP_004244456	Slyc-DF		Slyc-DF	0.183986	0.0314998	Slyc-GM	0.180012	Slyc-DF	0.161695	0.0250196	Slyc-GM	0.162451	Slyc-DF	0.176169	0.0265868	Slyc-GM	0.170242	Slyc-DF	0.128077	0.0281541	Slyc-GM	0.124934	Slyc-DF	0.108862	0.027203	Slyc-GM	0.101778	Slyc-DF	0.125625	0.0254859	Slyc-GM	0.123268	Slyc-DF	0.141041	0.0257601	Slyc-GM	0.138561	Slyc-DF	0.169702	0.0269607	Slyc-GM	0.166856	Slyc-DF	0.327145	0.045283	Slyc-GM	0.322112	Slyc-DF	0.188413
XP_004229985	Slyc-DF		Slyc-DF	0.192963	0.0370794	Slyc-GM	0.186625	Slyc-DF	0.282649	0.0386532	Slyc-GM	0.282201	Slyc-DF	0.277505	0.0359115	Slyc-GM	0.275398	Slyc-DF	0.17973	0.0425773	Slyc-GM	0.171675	Slyc-DF	0.145488	0.0342072	Slyc-GM	0.143921	Slyc-DF	0.141154	0.0362653	Slyc-GM	0.139049	Slyc-DF	0.157763	0.0347242	Slyc-GM	0.158313	Slyc-DF	0.169761	0.0328631	Slyc-GM	0.170986	Slyc-DF	0.364497	0.0654444	Slyc-GM	0.363125	Slyc-DF	0.20402
NP_001238799	Slyc-DF		Slyc-DF	0.382802	0.0470188	Slyc-GM	0.38292	Slyc-DF	0.245108	0.036441	Slyc-GM	0.245804	Slyc-DF	0.305	0.0347422	Slyc-GM	0.304885	Slyc-DF	0.371181	0.0529495	Slyc-GM	0.371094	Slyc-DF	0.373179	0.0541925	Slyc-GM	0.380919	Slyc-DF	0.371766	0.0570293	Slyc-GM	0.382119	Slyc-DF	0.375385	0.0492845	Slyc-GM	0.377818	Slyc-DF	0.38034	0.0502398	Slyc-GM	0.388333	Slyc-DF	0.437957	0.0741683	Slyc-SM	0.434751	Slyc-DF	0.389824
XP_004231630	Slyc-DF		Slyc-DF	0.401133	0.0498524	Slyc-SM	0.402249	Slyc-DF	0.402212	0.0381029	Slyc-SM	0.401274	Slyc-DF	0.428198	0.0376841	Slyc-SM	0.425099	Slyc-DF	0.37834	0.0527711	Slyc-GM	0.372822	Slyc-DF	0.366264	0.0489763	Slyc-GM	0.355593	Slyc-DF	0.361114	0.051526	Slyc-GM	0.35676	Slyc-DF	0.371362	0.0461011	Slyc-GM	0.371572	Slyc-DF	0.39801	0.0469803	Slyc-GM	0.396917	Slyc-DF	0.418718	0.0780391	Slyc-SM	0.417018	Slyc-DF	0.401019
XP_004243626	Slyc-DF		Slyc-DF	0.397461	0.0466407	Slyc-GM	0.39652	Slyc-DF	0.249727	0.0477844	Slyc-GM	0.251068	Slyc-DF	0.304794	0.0448524	Slyc-GM	0.312789	Slyc-DF	0.40644	0.0497478	Slyc-GM	0.409268	Slyc-DF	0.379029	0.051645	Slyc-GM	0.388966	Slyc-DF	0.394457	0.0557984	Slyc-GM	0.399134	Slyc-DF	0.370646	0.0505832	Slyc-GM	0.375426	Slyc-DF	0.386696	0.0497909	Slyc-GM	0.385997	Slyc-DF	0.695905	0.067645	Slyc-SM	0.694276	Slyc-DF	0.452412
XP_004245835	Slyc-DF		Slyc-DF	0.23586	0.0399674	Slyc-GM	0.231513	Slyc-DF	0.19536	0.0285527	Slyc-GM	0.190808	Slyc-DF	0.220314	0.0298399	Slyc-GM	0.217705	Slyc-DF	0.233188	0.0354231	Slyc-GM	0.227443	Slyc-DF	0.218126	0.0333831	Slyc-GM	0.218665	Slyc-DF	0.230738	0.0374746	Slyc-GM	0.231164	Slyc-DF	0.217096	0.0373686	Slyc-GM	0.214803	Slyc-DF	0.222169	0.0362329	Slyc-GM	0.220967	Slyc-DF	0.352069	0.0653171	Slyc-GM	0.347187	Slyc-DF	0.220018
NP_001234190	Slyc-DF		Slyc-DF	0.253965	0.0437915	Slyc-GM	0.251219	Slyc-DF	0.19835	0.0312155	Slyc-GM	0.198613	Slyc-DF	0.214935	0.029512	Slyc-GM	0.217328	Slyc-DF	0.188208	0.0394993	Slyc-GM	0.186027	Slyc-DF	0.160742	0.0358311	Slyc-GM	0.157305	Slyc-DF	0.173236	0.043325	Slyc-GM	0.166071	Slyc-DF	0.223941	0.0387261	Slyc-GM	0.223752	Slyc-DF	0.23545	0.0406919	Slyc-GM	0.231989	Slyc-DF	0.473984	0.0635656	Slyc-SM	0.475478	Slyc-DF	0.251759
XP_004240069	Slyc-DF		Slyc-DF	0.372699	0.04668	Slyc-GM	0.378131	Slyc-DF	0.329307	0.0387013	Slyc-GM	0.31707	Slyc-DF	0.387692	0.0369431	Slyc-GM	0.387915	Slyc-DF	0.345023	0.0402622	Slyc-GM	0.346533	Slyc-DF	0.3485	0.0371539	Slyc-GM	0.351682	Slyc-DF	0.338524	0.0410778	Slyc-GM	0.34438	Slyc-DF	0.356675	0.0431366	Slyc-GM	0.3601	Slyc-DF	0.377881	0.0406304	Slyc-GM	0.380607	Slyc-DF	0.565161	0.083071	Slyc-SM	0.563021	Slyc-DF	0.414739
XP_004234961	Slyc-DF		Slyc-DF	0.327808	0.0362687	Slyc-GM	0.327389	Slyc-DF	0.299222	0.0406594	Slyc-GM	0.298859	Slyc-DF	0.296036	0.0334292	Slyc-GM	0.294013	Slyc-DF	0.28178	0.0329835	Slyc-GM	0.280255	Slyc-DF	0.287176	0.0361473	Slyc-GM	0.282789	Slyc-DF	0.277562	0.0401874	Slyc-GM	0.275824	Slyc-DF	0.316048	0.0345126	Slyc-GM	0.319263	Slyc-DF	0.346775	0.0340231	Slyc-GM	0.349315	Slyc-DF	0.254807	0.058445	Slyc-GM	0.257438	Slyc-DF	0.325654
NP_001234537	Slyc-DF		Slyc-DF	0.409649	0.0476831	Slyc-SM	0.406545	Slyc-DF	0.348565	0.0256712	Slyc-GM	0.345381	Slyc-DF	0.348737	0.0243532	Slyc-GM	0.347166	Slyc-DF	0.352469	0.034021	Slyc-GM	0.348787	Slyc-DF	0.654914	0.0642584	Slyc-SM	0.668001	Slyc-DF	0.61389	0.0550167	Slyc-SM	0.624127	Slyc-DF	0.587532	0.0615426	Slyc-SM	0.599154	Slyc-DF	0.496784	0.0569104	Slyc-SM	0.501763	Slyc-DF	0.446698	0.0513718	Slyc-SM	0.442891	Slyc-DF	0.317542
NP_001234176	Slyc-DF		Slyc-DF	0.194429	0.0516472	Slyc-GM	0.183368	Slyc-DF	0.281317	0.0417117	Slyc-GM	0.278973	Slyc-DF	0.312937	0.0331748	Slyc-GM	0.311934	Slyc-DF	0.235758	0.0411094	Slyc-GM	0.230849	Slyc-DF	0.218835	0.0426379	Slyc-GM	0.213072	Slyc-DF	0.239546	0.0458904	Slyc-GM	0.234794	Slyc-DF	0.213349	0.0458925	Slyc-GM	0.206521	Slyc-DF	0.199169	0.0501674	Slyc-GM	0.191912	Slyc-DF	0.477107	0.0164213	Slyc-SM	0.476603	Slyc-DF	0.182966
XP_004244527	Slyc-DF		Slyc-DF	0.326327	0.0432452	Slyc-GM	0.32061	Slyc-DF	0.20872	0.0316134	Slyc-GM	0.205919	Slyc-DF	0.24578	0.0296703	Slyc-GM	0.246656	Slyc-DF	0.257643	0.0373558	Slyc-GM	0.257602	Slyc-DF	0.294432	0.0393155	Slyc-GM	0.293947	Slyc-DF	0.314331	0.0447602	Slyc-GM	0.309861	Slyc-DF	0.309232	0.0421474	Slyc-GM	0.305389	Slyc-DF	0.315479	0.0408374	Slyc-GM	0.313395	Slyc-DF	0.397222	0.0656086	Slyc-GM	0.404029	Slyc-DF	0.292394
XP_004239465	Slyc-DF		Slyc-DF	0.462024	0.0556513	Slyc-SM	0.458925	Slyc-DF	0.43703	0.0521034	Slyc-SM	0.43743	Slyc-DF	0.461531	0.0433247	Slyc-SM	0.461437	Slyc-DF	0.397764	0.0648113	Slyc-GM	0.391667	Slyc-DF	0.408925	0.0674602	Slyc-GM	0.401224	Slyc-DF	0.43064	0.0612649	Slyc-SM	0.429777	Slyc-DF	0.443228	0.0587308	Slyc-SM	0.437879	Slyc-DF	0.456013	0.0584081	Slyc-SM	0.456747	Slyc-DF	0.384279	0.0893717	Slyc-GM	0.37674	Slyc-DF	0.460253
XP_004244436	Slyc-DF		Slyc-DF	0.410427	0.0496846	Slyc-SM	0.410143	Slyc-DF	0.38053	0.0410129	Slyc-GM	0.379989	Slyc-DF	0.351479	0.0399852	Slyc-GM	0.357569	Slyc-DF	0.311536	0.0457045	Slyc-GM	0.308963	Slyc-DF	0.375099	0.0434847	Slyc-GM	0.374411	Slyc-DF	0.392603	0.0426157	Slyc-GM	0.384809	Slyc-DF	0.395476	0.0429998	Slyc-GM	0.394572	Slyc-DF	0.400997	0.0421616	Slyc-SM	0.405779	Slyc-DF	0.634793	0.0759865	Slyc-SM	0.646528	Slyc-DF	0.396083
NP_001233837	Slyc-DF		Slyc-DF	0.253482	0.0380796	Slyc-GM	0.250286	Slyc-DF	0.329475	0.0423723	Slyc-GM	0.324032	Slyc-DF	0.295903	0.0321447	Slyc-GM	0.295792	Slyc-DF	0.225521	0.0450432	Slyc-GM	0.218743	Slyc-DF	0.18105	0.0409966	Slyc-GM	0.175532	Slyc-DF	0.21267	0.0409716	Slyc-GM	0.211062	Slyc-DF	0.231358	0.0392232	Slyc-GM	0.231002	Slyc-DF	0.247481	0.0378385	Slyc-GM	0.246583	Slyc-DF	0.347526	0.0640696	Slyc-GM	0.351705	Slyc-DF	0.270326
XP_004240377	Slyc-DF		Slyc-DF	0.510221	0.0503025	Slyc-SM	0.508185	Slyc-DF	0.37189	0.0440351	Slyc-GM	0.373256	Slyc-DF	0.455344	0.0426102	Slyc-SM	0.459881	Slyc-DF	0.520599	0.048046	Slyc-SM	0.522243	Slyc-DF	0.511553	0.051324	Slyc-SM	0.50855	Slyc-DF	0.53757	0.0495268	Slyc-SM	0.539881	Slyc-DF	0.536195	0.0490928	Slyc-SM	0.539022	Slyc-DF	0.514649	0.0488532	Slyc-SM	0.514657	Slyc-DF	0.335638	0.0622881	Slyc-GM	0.330411	Slyc-DF	0.528693
XP_004240530	Slyc-DF		Slyc-DF	0.489472	0.0565466	Slyc-SM	0.489449	Slyc-DF	0.347279	0.0608291	Slyc-GM	0.35633	Slyc-DF	0.360565	0.0448411	Slyc-GM	0.358989	Slyc-DF	0.41821	0.0751567	Slyc-GM	0.411021	Slyc-DF	0.451374	0.0668732	Slyc-SM	0.449336	Slyc-DF	0.475487	0.0601235	Slyc-SM	0.469015	Slyc-DF	0.476257	0.0584219	Slyc-SM	0.476201	Slyc-DF	0.476659	0.0570272	Slyc-SM	0.473294	Slyc-DF	0.50447	0.059927	Slyc-SM	0.504194	Slyc-DF	0.445171
XP_004237064	Slyc-DF		Slyc-DF	0.257649	0.0427508	Slyc-GM	0.251973	Slyc-DF	0.209168	0.033315	Slyc-GM	0.207729	Slyc-DF	0.204398	0.0267129	Slyc-GM	0.204324	Slyc-DF	0.116379	0.029537	Slyc-GM	0.111828	Slyc-DF	0.136487	0.0296067	Slyc-GM	0.135832	Slyc-DF	0.181586	0.0348931	Slyc-GM	0.179802	Slyc-DF	0.234749	0.0417166	Slyc-GM	0.228512	Slyc-DF	0.252281	0.0408623	Slyc-GM	0.256564	Slyc-DF	0.530767	0.0542353	Slyc-SM	0.532753	Slyc-DF	0.270009
XP_004234517	Slyc-DF		Slyc-DF	0.442556	0.0520705	Slyc-SM	0.441706	Slyc-DF	0.35744	0.0504745	Slyc-GM	0.358587	Slyc-DF	0.358633	0.0396904	Slyc-GM	0.355586	Slyc-DF	0.352287	0.0585959	Slyc-GM	0.353542	Slyc-DF	0.386601	0.0531222	Slyc-GM	0.388037	Slyc-DF	0.407045	0.0531741	Slyc-SM	0.399965	Slyc-DF	0.403914	0.0509078	Slyc-GM	0.401922	Slyc-DF	0.436914	0.0507071	Slyc-SM	0.438223	Slyc-DF	0.60669	0.0657082	Slyc-SM	0.608096	Slyc-DF	0.421768
XP_004243628	Slyc-DF		Slyc-DF	0.41831	0.0546276	Slyc-SM	0.420171	Slyc-DF	0.27357	0.0501973	Slyc-GM	0.276821	Slyc-DF	0.314211	0.051948	Slyc-GM	0.319385	Slyc-DF	0.39439	0.0604217	Slyc-GM	0.3952	Slyc-DF	0.386967	0.05529	Slyc-GM	0.395483	Slyc-DF	0.419659	0.0592784	Slyc-SM	0.417537	Slyc-DF	0.390656	0.0507036	Slyc-GM	0.388881	Slyc-DF	0.405426	0.0513805	Slyc-SM	0.403765	Slyc-DF	0.636811	0.0771576	Slyc-SM	0.638417	Slyc-SM	0.403972
XP_004230766	Slyc-DF		Slyc-DF	0.529715	0.0445935	Slyc-SM	0.526974	Slyc-DF	0.557102	0.040388	Slyc-SM	0.55518	Slyc-DF	0.466523	0.0366377	Slyc-SM	0.463702	Slyc-DF	0.467134	0.0496821	Slyc-SM	0.4709	Slyc-DF	0.461549	0.0439516	Slyc-SM	0.467886	Slyc-DF	0.481854	0.0435396	Slyc-SM	0.479235	Slyc-DF	0.495064	0.043183	Slyc-SM	0.495565	Slyc-DF	0.517	0.0433933	Slyc-SM	0.517653	Slyc-DF	0.447856	0.0769386	Slyc-SM	0.448318	Slyc-DF	0.512858
XP_004249558	Slyc-DF		Slyc-DF	0.543922	0.0480086	Slyc-SM	0.552479	Slyc-DF	0.571097	0.039505	Slyc-SM	0.573187	Slyc-DF	0.467423	0.0403982	Slyc-SM	0.465385	Slyc-DF	0.609128	0.0509317	Slyc-SM	0.611821	Slyc-DF	0.568833	0.0481688	Slyc-SM	0.563515	Slyc-DF	0.591329	0.0482479	Slyc-SM	0.591018	Slyc-DF	0.562454	0.0427149	Slyc-SM	0.56249	Slyc-DF	0.547133	0.0442757	Slyc-SM	0.5526	Slyc-DF	0.502636	0.0550408	Slyc-SM	0.502683	Slyc-DF	0.544945
XP_004230915	Slyc-DF		Slyc-DF	0.234168	0.0341674	Slyc-GM	0.235361	Slyc-DF	0.215919	0.0321196	Slyc-GM	0.215963	Slyc-DF	0.201772	0.0288305	Slyc-GM	0.20386	Slyc-DF	0.186483	0.0337395	Slyc-GM	0.187093	Slyc-DF	0.213833	0.033956	Slyc-GM	0.21055	Slyc-DF	0.235798	0.0375329	Slyc-GM	0.23234	Slyc-DF	0.235258	0.0357429	Slyc-GM	0.233071	Slyc-DF	0.226844	0.0329441	Slyc-GM	0.226927	Slyc-DF	0.303891	0.0572739	Slyc-GM	0.307929	Slyc-DF	0.229597
XP_004252345	Slyc-DF		Slyc-DF	0.427502	0.0415923	Slyc-SM	0.430523	Slyc-DF	0.433339	0.0459968	Slyc-SM	0.436284	Slyc-DF	0.460872	0.0400906	Slyc-SM	0.464896	Slyc-DF	0.38278	0.0566359	Slyc-GM	0.378789	Slyc-DF	0.387567	0.0476733	Slyc-GM	0.389786	Slyc-DF	0.4152	0.0472177	Slyc-SM	0.415641	Slyc-DF	0.422864	0.0392035	Slyc-GM	0.423431	Slyc-DF	0.419341	0.0405725	Slyc-SM	0.416893	Slyc-DF	0.50011	0.0751212	Slyc-SM	0.5032	Slyc-DF	0.418367
XP_004243373	Slyc-DF		Slyc-DF	0.212686	0.0596495	Slyc-GM	0.202981	Slyc-DF	0.335787	0.0437133	Slyc-GM	0.337412	Slyc-DF	0.302804	0.0347147	Slyc-GM	0.301763	Slyc-DF	0.289508	0.0486972	Slyc-GM	0.290577	Slyc-DF	0.241207	0.0505619	Slyc-GM	0.237121	Slyc-DF	0.227048	0.0535546	Slyc-GM	0.227164	Slyc-DF	0.213465	0.0545321	Slyc-GM	0.207025	Slyc-DF	0.210802	0.0554541	Slyc-GM	0.203873	Slyc-DF	0.463403	0.0175822	Slyc-SM	0.463678	Slyc-DF	0.207327
XP_004236277	Slyc-DF		Slyc-DF	0.318496	0.0535402	Slyc-GM	0.311862	Slyc-DF	0.290388	0.0439079	Slyc-GM	0.280323	Slyc-DF	0.299012	0.0338675	Slyc-GM	0.290577	Slyc-DF	0.273699	0.0514693	Slyc-GM	0.263165	Slyc-DF	0.239291	0.0384538	Slyc-GM	0.229659	Slyc-DF	0.279242	0.0425929	Slyc-GM	0.280581	Slyc-DF	0.2212	0.0355788	Slyc-GM	0.214712	Slyc-DF	0.288703	0.0533019	Slyc-GM	0.284422	Slyc-DF	0.29504	0.0613191	Slyc-GM	0.286428	Slyc-DF	0.382606
XP_004243627	Slyc-DF		Slyc-DF	0.309675	0.0448932	Slyc-GM	0.301828	Slyc-DF	0.255335	0.036974	Slyc-GM	0.260247	Slyc-DF	0.275302	0.0389484	Slyc-GM	0.267036	Slyc-DF	0.284184	0.0437315	Slyc-GM	0.278362	Slyc-DF	0.292847	0.0399171	Slyc-GM	0.292532	Slyc-DF	0.305687	0.0381645	Slyc-GM	0.30504	Slyc-DF	0.292907	0.037848	Slyc-GM	0.28796	Slyc-DF	0.300744	0.037887	Slyc-GM	0.296451	Slyc-DF	0.636333	0.077649	Slyc-SM	0.641803	Slyc-DF	0.316266
XP_004246650	Slyc-DF		Slyc-DF	0.474268	0.0504813	Slyc-SM	0.474954	Slyc-DF	0.569714	0.0337475	Slyc-SM	0.569122	Slyc-DF	0.503881	0.0322944	Slyc-SM	0.50137	Slyc-DF	0.467698	0.0490024	Slyc-SM	0.470321	Slyc-DF	0.458187	0.0472153	Slyc-SM	0.461177	Slyc-DF	0.450828	0.0485321	Slyc-SM	0.446582	Slyc-DF	0.454948	0.0490495	Slyc-SM	0.455718	Slyc-DF	0.468149	0.048585	Slyc-SM	0.468059	Slyc-DF	0.58527	0.0612255	Slyc-SM	0.576568	Slyc-DF	0.489189
XP_004246649	Slyc-DF		Slyc-DF	0.548479	0.0489743	Slyc-SM	0.542721	Slyc-DF	0.564382	0.0409584	Slyc-SM	0.56283	Slyc-DF	0.497151	0.0325271	Slyc-SM	0.499858	Slyc-DF	0.543781	0.0430262	Slyc-SM	0.546183	Slyc-DF	0.54094	0.0447447	Slyc-SM	0.543658	Slyc-DF	0.559955	0.0551432	Slyc-SM	0.557335	Slyc-DF	0.552607	0.0443892	Slyc-SM	0.555516	Slyc-DF	0.547774	0.0452632	Slyc-SM	0.551197	Slyc-DF	0.673788	0.0688252	Slyc-SM	0.674595	Slyc-DF	0.548322
XP_004238458	Slyc-DF		Slyc-DF	0.378424	0.0643417	Slyc-GM	0.370231	Slyc-DF	0.298572	0.0279071	Slyc-GM	0.294886	Slyc-DF	0.312393	0.0257724	Slyc-GM	0.308258	Slyc-DF	0.282011	0.0355042	Slyc-GM	0.278042	Slyc-DF	0.238014	0.0305753	Slyc-GM	0.23348	Slyc-DF	0.145825	0.0278186	Slyc-GM	0.142117	Slyc-DF	0.222132	0.0304567	Slyc-GM	0.217896	Slyc-DF	0.278808	0.0616292	Slyc-GM	0.273671	Slyc-DF	0.425377	0.0620123	Slyc-SM	0.426019	Slyc-DF	0.382334
XP_004249584	Slyc-DF		Slyc-DF	0.412093	0.0465279	Slyc-SM	0.411896	Slyc-DF	0.397255	0.0465066	Slyc-GM	0.400406	Slyc-DF	0.383771	0.0436435	Slyc-GM	0.379349	Slyc-DF	0.34502	0.0554929	Slyc-GM	0.336847	Slyc-DF	0.376993	0.0502181	Slyc-GM	0.366911	Slyc-DF	0.364993	0.0581972	Slyc-GM	0.364148	Slyc-DF	0.396815	0.0490813	Slyc-GM	0.398677	Slyc-DF	0.409549	0.0458016	Slyc-SM	0.408778	Slyc-DF	0.55356	0.0709134	Slyc-SM	0.553628	Slyc-DF	0.409404
XP_004232665	Slyc-DF		Slyc-DF	0.497189	0.0533661	Slyc-SM	0.49532	Slyc-DF	0.463502	0.0376257	Slyc-SM	0.458187	Slyc-DF	0.482315	0.0375926	Slyc-SM	0.476178	Slyc-DF	0.472425	0.0424599	Slyc-SM	0.471911	Slyc-DF	0.496651	0.0424694	Slyc-SM	0.487694	Slyc-DF	0.495678	0.0495419	Slyc-SM	0.489216	Slyc-DF	0.500407	0.044868	Slyc-SM	0.496717	Slyc-DF	0.499407	0.0463192	Slyc-SM	0.492104	Slyc-DF	0.602981	0.0750361	Slyc-SM	0.60705	Slyc-DF	0.501258
XP_004232666	Slyc-DF		Slyc-DF	0.534811	0.0468883	Slyc-SM	0.538509	Slyc-DF	0.453223	0.0399912	Slyc-SM	0.447931	Slyc-DF	0.467019	0.0413643	Slyc-SM	0.463451	Slyc-DF	0.494603	0.0511602	Slyc-SM	0.496986	Slyc-DF	0.536297	0.0458116	Slyc-SM	0.538676	Slyc-DF	0.549268	0.0445334	Slyc-SM	0.557098	Slyc-DF	0.541117	0.0398007	Slyc-SM	0.539916	Slyc-DF	0.535969	0.0393761	Slyc-SM	0.537572	Slyc-DF	0.642228	0.0687884	Slyc-SM	0.653294	Slyc-DF	0.531332
XP_004234518	Slyc-DF		Slyc-DF	0.710344	0.0494978	Slyc-SM	0.707977	Slyc-DF	0.695634	0.0388668	Slyc-SM	0.69199	Slyc-DF	0.685536	0.0381338	Slyc-SM	0.682343	Slyc-DF	0.745825	0.0536115	Slyc-SM	0.75315	Slyc-DF	0.740666	0.051323	Slyc-SM	0.74478	Slyc-DF	0.735908	0.052665	Slyc-SM	0.742639	Slyc-DF	0.718898	0.0504426	Slyc-SM	0.721753	Slyc-DF	0.705445	0.0490474	Slyc-SM	0.707596	Slyc-DF	0.486736	0.0681604	Slyc-SM	0.487222	Slyc-DF	0.686841
XP_004239258	Slyc-DF		Slyc-DF	0.257898	0.0404115	Slyc-GM	0.258708	Slyc-DF	0.340064	0.0420041	Slyc-GM	0.334071	Slyc-DF	0.291369	0.0371982	Slyc-GM	0.283918	Slyc-DF	0.261172	0.0435627	Slyc-GM	0.257197	Slyc-DF	0.287604	0.0421453	Slyc-GM	0.283178	Slyc-DF	0.281714	0.0418502	Slyc-GM	0.276371	Slyc-DF	0.277713	0.0353372	Slyc-GM	0.273302	Slyc-DF	0.238523	0.0343926	Slyc-GM	0.23176	Slyc-DF	0.279535	0.0506409	Slyc-GM	0.282277	Slyc-DF	0.273659
XP_004233230	Slyc-DF		Slyc-DF	0.221127	0.0369182	Slyc-GM	0.219026	Slyc-DF	0.17641	0.0391869	Slyc-GM	0.175591	Slyc-DF	0.156659	0.0323571	Slyc-GM	0.154135	Slyc-DF	0.114249	0.0285703	Slyc-GM	0.11197	Slyc-DF	0.222431	0.0467935	Slyc-GM	0.218907	Slyc-DF	0.189907	0.0441956	Slyc-GM	0.187265	Slyc-DF	0.227432	0.0398802	Slyc-GM	0.225932	Slyc-DF	0.224715	0.0392375	Slyc-GM	0.22601	Slyc-DF	0.443369	0.0802037	Slyc-SM	0.444791	Slyc-DF	0.21767
XP_004231014	Slyc-DF		Slyc-DF	0.375779	0.04214	Slyc-GM	0.373566	Slyc-DF	0.23236	0.0392875	Slyc-GM	0.228567	Slyc-DF	0.22548	0.0437608	Slyc-GM	0.224044	Slyc-DF	0.312587	0.0520152	Slyc-GM	0.309552	Slyc-DF	0.402408	0.0477024	Slyc-GM	0.402524	Slyc-DF	0.396202	0.0468444	Slyc-GM	0.393884	Slyc-DF	0.372508	0.0440507	Slyc-GM	0.369513	Slyc-DF	0.38104	0.0439783	Slyc-GM	0.377272	Slyc-DF	0.684447	0.0588088	Slyc-SM	0.684993	Slyc-DF	0.386127
XP_004238845	Slyc-DF		Slyc-DF	0.298798	0.0610463	Slyc-GM	0.286896	Slyc-DF	0.348565	0.0256712	Slyc-GM	0.345381	Slyc-DF	0.348737	0.0243532	Slyc-GM	0.347166	Slyc-DF	0.352469	0.034021	Slyc-GM	0.348787	Slyc-DF	0.293072	0.0344435	Slyc-GM	0.287359	Slyc-DF	0.345138	0.0482043	Slyc-GM	0.335133	Slyc-DF	0.294944	0.038543	Slyc-GM	0.291908	Slyc-DF	0.355871	0.0581222	Slyc-GM	0.346397	Slyc-DF	0.466722	0.0202651	Slyc-SM	0.466413	Slyc-DF	0.34613
NP_001233784	Slyc-DF		Slyc-DF	0.345495	0.0520766	Slyc-GM	0.344151	Slyc-DF	0.318327	0.0422081	Slyc-GM	0.313409	Slyc-DF	0.335602	0.0463559	Slyc-GM	0.337794	Slyc-DF	0.346198	0.0575302	Slyc-GM	0.34332	Slyc-DF	0.327794	0.0581615	Slyc-GM	0.328606	Slyc-DF	0.32738	0.056458	Slyc-GM	0.325921	Slyc-DF	0.337005	0.0517172	Slyc-GM	0.336211	Slyc-DF	0.343637	0.0484191	Slyc-GM	0.338736	Slyc-DF	0.439647	0.0705155	Slyc-SM	0.437622	Slyc-DF	0.335432
XP_010314244	Slyc-DF		Slyc-DF	0.368857	0.0419427	Slyc-GM	0.369128	Slyc-DF	0.219513	0.0422589	Slyc-GM	0.220262	Slyc-DF	0.222399	0.0347228	Slyc-GM	0.220422	Slyc-DF	0.24643	0.0402597	Slyc-GM	0.244643	Slyc-DF	0.30698	0.04395	Slyc-GM	0.309505	Slyc-DF	0.351221	0.042684	Slyc-GM	0.353368	Slyc-DF	0.333715	0.0395204	Slyc-GM	0.334641	Slyc-DF	0.365121	0.0408448	Slyc-GM	0.363448	Slyc-DF	0.525195	0.0753919	Slyc-SM	0.534883	Slyc-DF	0.370294
XP_004251906	Slyc-DF		Slyc-DF	0.399694	0.0413927	Slyc-GM	0.396768	Slyc-DF	0.158377	0.0268428	Slyc-GM	0.155201	Slyc-DF	0.232522	0.028413	Slyc-GM	0.231067	Slyc-DF	0.250105	0.045364	Slyc-GM	0.244153	Slyc-DF	0.275865	0.0422089	Slyc-GM	0.275237	Slyc-DF	0.355551	0.0466591	Slyc-GM	0.356971	Slyc-DF	0.374915	0.0440408	Slyc-GM	0.375694	Slyc-DF	0.399847	0.0431408	Slyc-GM	0.396581	Slyc-DF	0.559633	0.0814083	Slyc-SM	0.56221	Slyc-DF	0.427359
XP_004248642	Slyc-DF		Slyc-DF	0.435601	0.0451412	Slyc-SM	0.432541	Slyc-DF	0.354134	0.0463468	Slyc-GM	0.353842	Slyc-DF	0.336066	0.0443735	Slyc-GM	0.333601	Slyc-DF	0.370978	0.0468887	Slyc-GM	0.373077	Slyc-DF	0.397653	0.0397476	Slyc-GM	0.39855	Slyc-DF	0.405901	0.0481343	Slyc-SM	0.40009	Slyc-DF	0.420907	0.0434823	Slyc-GM	0.416973	Slyc-DF	0.432119	0.0395016	Slyc-SM	0.425015	Slyc-DF	0.644726	0.0827453	Slyc-SM	0.656287	Slyc-DF	0.443613
XP_010320287	Slyc-DF		Slyc-DF	0.350805	0.0475844	Slyc-GM	0.352777	Slyc-DF	0.31512	0.0437557	Slyc-GM	0.310017	Slyc-DF	0.342747	0.0423965	Slyc-GM	0.339632	Slyc-DF	0.352572	0.0461814	Slyc-GM	0.353374	Slyc-DF	0.337564	0.05118	Slyc-GM	0.330619	Slyc-DF	0.341083	0.0499531	Slyc-GM	0.343742	Slyc-DF	0.354841	0.0495678	Slyc-GM	0.353723	Slyc-DF	0.345427	0.0457052	Slyc-GM	0.347904	Slyc-DF	0.424968	0.0642013	Slyc-SM	0.419508	Slyc-DF	0.340158
XP_004234491	Slyc-DF		Slyc-DF	0.389104	0.0515973	Slyc-GM	0.381973	Slyc-DF	0.283275	0.0396944	Slyc-GM	0.280449	Slyc-DF	0.304485	0.0405903	Slyc-GM	0.302805	Slyc-DF	0.316893	0.04526	Slyc-GM	0.319827	Slyc-DF	0.369915	0.042015	Slyc-GM	0.374102	Slyc-DF	0.370375	0.047504	Slyc-GM	0.372922	Slyc-DF	0.396602	0.0413258	Slyc-GM	0.394692	Slyc-DF	0.388446	0.0449177	Slyc-GM	0.383995	Slyc-DF	0.456932	0.0642664	Slyc-SM	0.465166	Slyc-DF	0.382132
XP_004250190	Slyc-DF		Slyc-DF	0.496569	0.0758261	Slyc-SM	0.490679	Slyc-DF	0.423459	0.0454767	Slyc-SM	0.418144	Slyc-DF	0.44639	0.040699	Slyc-SM	0.444312	Slyc-DF	0.517101	0.0560493	Slyc-SM	0.51633	Slyc-DF	0.530037	0.0497228	Slyc-SM	0.527574	Slyc-DF	0.522817	0.0574014	Slyc-SM	0.519953	Slyc-DF	0.516986	0.0607253	Slyc-SM	0.510488	Slyc-DF	0.501349	0.0686399	Slyc-SM	0.501752	Slyc-DF	0.506678	0.0265958	Slyc-SM	0.508437	Slyc-DF	0.495148
XP_004235028	Slyc-DF		Slyc-DF	0.452085	0.0408597	Slyc-SM	0.454093	Slyc-DF	0.395342	0.0356649	Slyc-GM	0.393582	Slyc-DF	0.355735	0.0306092	Slyc-GM	0.354865	Slyc-DF	0.363187	0.0420784	Slyc-GM	0.362393	Slyc-DF	0.397305	0.0415871	Slyc-GM	0.398503	Slyc-DF	0.423575	0.0397359	Slyc-SM	0.423155	Slyc-DF	0.444519	0.0389267	Slyc-SM	0.440756	Slyc-DF	0.449066	0.0394833	Slyc-SM	0.447996	Slyc-DF	0.674597	0.0597774	Slyc-SM	0.676968	Slyc-DF	0.459298
XP_010320441	Slyc-DF		Slyc-DF	0.399687	0.0519498	Slyc-GM	0.399214	Slyc-DF	0.390319	0.0449766	Slyc-GM	0.391502	Slyc-DF	0.410509	0.0413062	Slyc-SM	0.414402	Slyc-DF	0.367345	0.0595609	Slyc-GM	0.365788	Slyc-DF	0.404067	0.0560637	Slyc-GM	0.399038	Slyc-DF	0.4028	0.0491011	Slyc-SM	0.401824	Slyc-DF	0.392749	0.0515929	Slyc-GM	0.389483	Slyc-DF	0.399554	0.0484247	Slyc-GM	0.404437	Slyc-DF	0.338311	0.0627229	Slyc-GM	0.337309	Slyc-DF	0.386536
XP_004240118	Slyc-DF		Slyc-DF	0.501172	0.0506221	Slyc-SM	0.502024	Slyc-DF	0.405695	0.0406147	Slyc-SM	0.405599	Slyc-DF	0.430279	0.0421132	Slyc-SM	0.427389	Slyc-DF	0.448253	0.0572937	Slyc-SM	0.450831	Slyc-DF	0.490616	0.0564546	Slyc-SM	0.494529	Slyc-DF	0.503888	0.051116	Slyc-SM	0.502872	Slyc-DF	0.485486	0.051513	Slyc-SM	0.487367	Slyc-DF	0.499109	0.0458308	Slyc-SM	0.502661	Slyc-DF	0.540334	0.0722369	Slyc-SM	0.539545	Slyc-DF	0.510923
NP_001233843	Slyc-DF		Slyc-DF	0.346673	0.0409604	Slyc-GM	0.341621	Slyc-DF	0.243247	0.0390989	Slyc-GM	0.239663	Slyc-DF	0.289981	0.0356059	Slyc-GM	0.286757	Slyc-DF	0.303677	0.0445515	Slyc-GM	0.299574	Slyc-DF	0.294144	0.0393879	Slyc-GM	0.293096	Slyc-DF	0.315601	0.0416186	Slyc-GM	0.312018	Slyc-DF	0.33949	0.0380667	Slyc-GM	0.334896	Slyc-DF	0.36475	0.0367056	Slyc-GM	0.36515	Slyc-DF	0.499686	0.0701689	Slyc-SM	0.504099	Slyc-DF	0.331888
NP_001234514	Slyc-DF		Slyc-DF	0.424145	0.0517256	Slyc-SM	0.415948	Slyc-DF	0.298572	0.0279071	Slyc-GM	0.294886	Slyc-DF	0.312393	0.0257724	Slyc-GM	0.308258	Slyc-DF	0.282011	0.0355042	Slyc-GM	0.278042	Slyc-DF	0.610144	0.0964803	Slyc-SM	0.638241	Slyc-DF	0.585527	0.0760083	Slyc-SM	0.599596	Slyc-DF	0.579787	0.071727	Slyc-SM	0.593061	Slyc-DF	0.472915	0.058964	Slyc-SM	0.481009	Slyc-DF	0.403695	0.0640573	Slyc-GM	0.406564	Slyc-DF	0.36413
XP_004231857	Slyc-DF		Slyc-DF	0.589977	0.0546925	Slyc-SM	0.585112	Slyc-DF	0.578454	0.0490271	Slyc-SM	0.57779	Slyc-DF	0.550905	0.0399123	Slyc-SM	0.5511	Slyc-DF	0.50499	0.0599901	Slyc-SM	0.500417	Slyc-DF	0.529612	0.0586912	Slyc-SM	0.534639	Slyc-DF	0.571075	0.0574772	Slyc-SM	0.569957	Slyc-DF	0.563183	0.0487531	Slyc-SM	0.560363	Slyc-DF	0.576115	0.0513544	Slyc-SM	0.570575	Slyc-DF	0.606729	0.0536143	Slyc-SM	0.604348	Slyc-DF	0.551944
XP_004246018	Slyc-DF		Slyc-DF	0.430981	0.0462348	Slyc-SM	0.430349	Slyc-DF	0.276999	0.0418989	Slyc-GM	0.274147	Slyc-DF	0.262052	0.0409011	Slyc-GM	0.258793	Slyc-DF	0.330629	0.0499418	Slyc-GM	0.32865	Slyc-DF	0.419258	0.0485937	Slyc-GM	0.418849	Slyc-DF	0.428954	0.0453732	Slyc-SM	0.426616	Slyc-DF	0.416554	0.0433866	Slyc-GM	0.41328	Slyc-DF	0.427533	0.040953	Slyc-SM	0.424977	Slyc-DF	0.722754	0.0645828	Slyc-SM	0.728075	Slyc-DF	0.415487
XP_004231856	Slyc-DF		Slyc-DF	0.592717	0.0550652	Slyc-SM	0.598877	Slyc-DF	0.570384	0.051668	Slyc-SM	0.5679	Slyc-DF	0.548684	0.0412655	Slyc-SM	0.544765	Slyc-DF	0.504867	0.0613752	Slyc-SM	0.50006	Slyc-DF	0.530696	0.0543169	Slyc-SM	0.534335	Slyc-DF	0.565364	0.0540623	Slyc-SM	0.560241	Slyc-DF	0.559871	0.0500724	Slyc-SM	0.554448	Slyc-DF	0.579057	0.0544187	Slyc-SM	0.574114	Slyc-DF	0.713599	0.0496101	Slyc-SM	0.70882	Slyc-DF	0.553196
NP_001234716	Slyc-DF		Slyc-DF	0.246392	0.0386824	Slyc-GM	0.246885	Slyc-DF	0.230224	0.0360278	Slyc-GM	0.226745	Slyc-DF	0.193549	0.0300167	Slyc-GM	0.192239	Slyc-DF	0.194647	0.0428816	Slyc-GM	0.19322	Slyc-DF	0.188248	0.0400845	Slyc-GM	0.18592	Slyc-DF	0.211983	0.0426901	Slyc-GM	0.210018	Slyc-DF	0.226606	0.0375484	Slyc-GM	0.228085	Slyc-DF	0.236453	0.0374213	Slyc-GM	0.237354	Slyc-DF	0.217188	0.0514147	Slyc-GM	0.214972	Slyc-DF	0.25152
XP_004237776	Slyc-DF		Slyc-DF	0.456885	0.0680744	Slyc-SM	0.458265	Slyc-DF	0.298572	0.0279071	Slyc-GM	0.294886	Slyc-DF	0.312393	0.0257724	Slyc-GM	0.308258	Slyc-DF	0.282011	0.0355042	Slyc-GM	0.278042	Slyc-DF	0.619943	0.0804739	Slyc-SM	0.639058	Slyc-DF	0.575156	0.0737299	Slyc-SM	0.590534	Slyc-DF	0.604892	0.0761105	Slyc-SM	0.626535	Slyc-DF	0.590396	0.0591762	Slyc-SM	0.593575	Slyc-DF	0.481359	0.0685642	Slyc-SM	0.484012	Slyc-DF	0.39297
XP_004231606	Slyc-DF		Slyc-DF	0.230906	0.0402551	Slyc-GM	0.22491	Slyc-DF	0.299458	0.0403756	Slyc-GM	0.29884	Slyc-DF	0.239069	0.0353658	Slyc-GM	0.24185	Slyc-DF	0.215525	0.04572	Slyc-GM	0.208601	Slyc-DF	0.203948	0.0460825	Slyc-GM	0.19452	Slyc-DF	0.200343	0.0502119	Slyc-GM	0.193268	Slyc-DF	0.254821	0.0403052	Slyc-GM	0.253746	Slyc-DF	0.236113	0.0439073	Slyc-GM	0.227515	Slyc-DF	0.298498	0.0440208	Slyc-GM	0.295291	Slyc-DF	0.238393
XP_010312049	Slyc-DF		Slyc-DF	0.691589	0.0634998	Slyc-SM	0.687095	Slyc-DF	0.756541	0.0456108	Slyc-SM	0.756191	Slyc-DF	0.790636	0.039476	Slyc-SM	0.788004	Slyc-DF	0.801076	0.0531681	Slyc-SM	0.797591	Slyc-DF	0.793267	0.0476302	Slyc-SM	0.792978	Slyc-DF	0.764684	0.0513935	Slyc-SM	0.764104	Slyc-DF	0.728249	0.0561118	Slyc-SM	0.729393	Slyc-DF	0.705898	0.0585795	Slyc-SM	0.705423	Slyc-DF	0.401532	0.075249	Slyc-GM	0.400734	Slyc-DF	0.678271
XP_004243496	Slyc-DF		Slyc-DF	0.586943	0.0506453	Slyc-SM	0.585495	Slyc-DF	0.693541	0.0447908	Slyc-SM	0.699004	Slyc-DF	0.600881	0.0412308	Slyc-SM	0.606787	Slyc-DF	0.594679	0.0503521	Slyc-SM	0.597304	Slyc-DF	0.593044	0.0589055	Slyc-SM	0.588267	Slyc-DF	0.586842	0.0543526	Slyc-SM	0.585821	Slyc-DF	0.578508	0.0448762	Slyc-SM	0.583057	Slyc-DF	0.578837	0.044664	Slyc-SM	0.582958	Slyc-DF	0.783937	0.0599203	Slyc-SM	0.786891	Slyc-DF	0.614012
XP_004237699	Slyc-DF		Slyc-DF	0.677673	0.0503173	Slyc-SM	0.674824	Slyc-DF	0.783781	0.033166	Slyc-SM	0.77922	Slyc-DF	0.7336	0.0342391	Slyc-SM	0.732905	Slyc-DF	0.789751	0.0381462	Slyc-SM	0.789189	Slyc-DF	0.786738	0.037178	Slyc-SM	0.783914	Slyc-DF	0.759289	0.0457852	Slyc-SM	0.760666	Slyc-DF	0.725626	0.0448992	Slyc-SM	0.720133	Slyc-DF	0.690827	0.0439371	Slyc-SM	0.690847	Slyc-DF	0.631062	0.0731406	Slyc-SM	0.628535	Slyc-DF	0.658161
XP_010312161	Slyc-DF		Slyc-DF	0.672069	0.0661233	Slyc-SM	0.663964	Slyc-DF	0.809813	0.0440981	Slyc-SM	0.81305	Slyc-DF	0.786074	0.0410607	Slyc-SM	0.784586	Slyc-DF	0.777695	0.0584683	Slyc-SM	0.779681	Slyc-DF	0.659095	0.0699902	Slyc-SM	0.658496	Slyc-DF	0.710051	0.0617288	Slyc-SM	0.711763	Slyc-DF	0.701119	0.0594888	Slyc-SM	0.693132	Slyc-DF	0.681028	0.0625199	Slyc-SM	0.679347	Slyc-DF	0.499854	0.0766593	Slyc-SM	0.50294	Slyc-DF	0.679417
XP_010316551	Slyc-DF		Slyc-DF	0.561642	0.052474	Slyc-SM	0.563642	Slyc-DF	0.534596	0.0376321	Slyc-SM	0.528801	Slyc-DF	0.550452	0.0387353	Slyc-SM	0.552678	Slyc-DF	0.521125	0.0578807	Slyc-SM	0.523488	Slyc-DF	0.539908	0.0528228	Slyc-SM	0.546325	Slyc-DF	0.543487	0.0545521	Slyc-SM	0.539982	Slyc-DF	0.552236	0.0462402	Slyc-SM	0.549669	Slyc-DF	0.561411	0.044173	Slyc-SM	0.564274	Slyc-DF	0.677855	0.0576711	Slyc-SM	0.682553	Slyc-DF	0.568933
XP_004252006	Slyc-DF		Slyc-DF	0.677033	0.065478	Slyc-SM	0.682859	Slyc-DF	0.793793	0.0511713	Slyc-SM	0.793122	Slyc-DF	0.811805	0.0395462	Slyc-SM	0.809853	Slyc-DF	0.819629	0.0553177	Slyc-SM	0.825171	Slyc-DF	0.786644	0.0601666	Slyc-SM	0.788178	Slyc-DF	0.761514	0.0621752	Slyc-SM	0.764139	Slyc-DF	0.709273	0.0584696	Slyc-SM	0.712066	Slyc-DF	0.703214	0.0616184	Slyc-SM	0.706104	Slyc-DF	0.516241	0.0778784	Slyc-SM	0.51215	Slyc-DF	0.690039
XP_004249618	Slyc-DF		Slyc-DF	0.694862	0.0627844	Slyc-SM	0.695831	Slyc-DF	0.76497	0.0455544	Slyc-SM	0.770323	Slyc-DF	0.724141	0.0492502	Slyc-SM	0.732958	Slyc-DF	0.707763	0.0696144	Slyc-SM	0.71049	Slyc-DF	0.707341	0.0600388	Slyc-SM	0.707961	Slyc-DF	0.714201	0.0648136	Slyc-SM	0.71105	Slyc-DF	0.681208	0.0574355	Slyc-SM	0.684065	Slyc-DF	0.687594	0.0616153	Slyc-SM	0.688056	Slyc-DF	0.714155	0.0594481	Slyc-SM	0.722505	Slyc-DF	0.724902
XP_010312669	Slyc-DF		Slyc-DF	0.655472	0.0532707	Slyc-SM	0.665555	Slyc-DF	0.665322	0.0471932	Slyc-SM	0.663094	Slyc-DF	0.614584	0.0414811	Slyc-SM	0.618986	Slyc-DF	0.668833	0.05354	Slyc-SM	0.669131	Slyc-DF	0.652549	0.0561128	Slyc-SM	0.660463	Slyc-DF	0.650009	0.0577694	Slyc-SM	0.650035	Slyc-DF	0.644296	0.0543322	Slyc-SM	0.645653	Slyc-DF	0.662243	0.0547185	Slyc-SM	0.67128	Slyc-DF	0.482651	0.0758749	Slyc-SM	0.48292	Slyc-DF	0.669993
XP_004245507	Slyc-DF		Slyc-DF	0.405309	0.0492821	Slyc-SM	0.408397	Slyc-DF	0.418142	0.0450944	Slyc-SM	0.418671	Slyc-DF	0.374714	0.0358262	Slyc-GM	0.374292	Slyc-DF	0.360468	0.0417847	Slyc-GM	0.361523	Slyc-DF	0.377371	0.0411476	Slyc-GM	0.388019	Slyc-DF	0.38218	0.0447402	Slyc-GM	0.385286	Slyc-DF	0.395456	0.0423353	Slyc-GM	0.397215	Slyc-DF	0.397454	0.0478074	Slyc-GM	0.396718	Slyc-DF	0.522288	0.0746977	Slyc-SM	0.521064	Slyc-DF	0.361336
XP_004235980	Slyc-DF		Slyc-DF	0.474359	0.0493691	Slyc-SM	0.466314	Slyc-DF	0.463569	0.0421487	Slyc-SM	0.461495	Slyc-DF	0.480115	0.035867	Slyc-SM	0.482303	Slyc-DF	0.455002	0.0559838	Slyc-SM	0.449318	Slyc-DF	0.443593	0.0524627	Slyc-SM	0.441563	Slyc-DF	0.499604	0.0543174	Slyc-SM	0.497634	Slyc-DF	0.4823	0.0508472	Slyc-SM	0.47875	Slyc-DF	0.479934	0.0490341	Slyc-SM	0.473797	Slyc-DF	0.559618	0.0561148	Slyc-SM	0.561934	Slyc-DF	0.471897
XP_010326994	Slyc-DF		Slyc-DF	0.508331	0.0591134	Slyc-SM	0.507096	Slyc-DF	0.476419	0.059128	Slyc-SM	0.47531	Slyc-DF	0.477033	0.0500669	Slyc-SM	0.478101	Slyc-DF	0.439088	0.0782032	Slyc-SM	0.439434	Slyc-DF	0.500612	0.0627	Slyc-SM	0.497063	Slyc-DF	0.516805	0.0561953	Slyc-SM	0.511361	Slyc-DF	0.51916	0.059741	Slyc-SM	0.513878	Slyc-DF	0.509661	0.0592204	Slyc-SM	0.51018	Slyc-DF	0.478685	0.0792748	Slyc-SM	0.472827	Slyc-DF	0.499367
XP_004242732	Slyc-DF		Slyc-DF	0.384529	0.0490343	Slyc-GM	0.381382	Slyc-DF	0.478017	0.0426597	Slyc-SM	0.478737	Slyc-DF	0.505494	0.0503317	Slyc-SM	0.502739	Slyc-DF	0.42575	0.0596863	Slyc-GM	0.424847	Slyc-DF	0.370557	0.0616429	Slyc-GM	0.366676	Slyc-DF	0.371964	0.0604756	Slyc-GM	0.369578	Slyc-DF	0.357919	0.0489102	Slyc-GM	0.362117	Slyc-DF	0.383543	0.0491562	Slyc-GM	0.386311	Slyc-DF	0.42387	0.0751906	Slyc-SM	0.421951	Slyc-DF	0.386376
XP_004245284	Slyc-DF		Slyc-DF	0.819326	0.0356982	Slyc-SM	0.817984	Slyc-DF	0.829449	0.0377143	Slyc-SM	0.832189	Slyc-DF	0.816265	0.0440368	Slyc-SM	0.819968	Slyc-DF	0.824111	0.0520606	Slyc-SM	0.825199	Slyc-DF	0.818749	0.0421571	Slyc-SM	0.815496	Slyc-DF	0.810839	0.0418579	Slyc-SM	0.815936	Slyc-DF	0.820587	0.0362454	Slyc-SM	0.820401	Slyc-DF	0.800682	0.0405466	Slyc-SM	0.797974	Slyc-DF	0.657185	0.0771515	Slyc-SM	0.66295	Slyc-DF	0.848752
XP_004245283	Slyc-DF		Slyc-DF	0.772204	0.0427743	Slyc-SM	0.773843	Slyc-DF	0.77507	0.041902	Slyc-SM	0.775756	Slyc-DF	0.822278	0.0378201	Slyc-SM	0.820049	Slyc-DF	0.786512	0.0469304	Slyc-SM	0.789503	Slyc-DF	0.770346	0.0427393	Slyc-SM	0.772375	Slyc-DF	0.762546	0.0474187	Slyc-SM	0.76871	Slyc-DF	0.762283	0.0446416	Slyc-SM	0.770013	Slyc-DF	0.761929	0.0462805	Slyc-SM	0.766732	Slyc-DF	0.696237	0.0601241	Slyc-SM	0.70322	Slyc-DF	0.795385
XP_004242021	Slyc-DF		Slyc-DF	0.413354	0.0460091	Slyc-SM	0.41207	Slyc-DF	0.318508	0.0409496	Slyc-GM	0.315871	Slyc-DF	0.342378	0.0377241	Slyc-GM	0.345198	Slyc-DF	0.292436	0.0400505	Slyc-GM	0.290055	Slyc-DF	0.360093	0.0441375	Slyc-GM	0.359856	Slyc-DF	0.370264	0.0469512	Slyc-GM	0.370975	Slyc-DF	0.384386	0.0437954	Slyc-GM	0.3845	Slyc-DF	0.405794	0.0403143	Slyc-SM	0.411766	Slyc-DF	0.502918	0.0767016	Slyc-SM	0.507162	Slyc-DF	0.407006
XP_004246651	Slyc-DF		Slyc-DF	0.512923	0.046132	Slyc-SM	0.512411	Slyc-DF	0.530702	0.0380524	Slyc-SM	0.533759	Slyc-DF	0.506302	0.0371394	Slyc-SM	0.50942	Slyc-DF	0.522081	0.0488026	Slyc-SM	0.525989	Slyc-DF	0.509222	0.0502956	Slyc-SM	0.509408	Slyc-DF	0.546676	0.0490663	Slyc-SM	0.546278	Slyc-DF	0.51521	0.0499452	Slyc-SM	0.514743	Slyc-DF	0.506218	0.0433514	Slyc-SM	0.511058	Slyc-DF	0.392321	0.065657	Slyc-GM	0.384103	Slyc-DF	0.549298
NP_001234203	Slyc-DF		Slyc-DF	0.516191	0.0598724	Slyc-SM	0.515987	Slyc-DF	0.450216	0.0401516	Slyc-SM	0.448077	Slyc-DF	0.460097	0.0446732	Slyc-SM	0.460983	Slyc-DF	0.524848	0.0659431	Slyc-SM	0.527782	Slyc-DF	0.550206	0.0607966	Slyc-SM	0.560384	Slyc-DF	0.545113	0.0603068	Slyc-SM	0.548752	Slyc-DF	0.518516	0.0578843	Slyc-SM	0.526095	Slyc-DF	0.522506	0.0577646	Slyc-SM	0.537489	Slyc-DF	0.470893	0.0937919	Slyc-SM	0.462705	Slyc-DF	0.521795
XP_004250191	Slyc-DF		Slyc-DF	0.594528	0.0722045	Slyc-SM	0.593549	Slyc-DF	0.541251	0.0502662	Slyc-SM	0.543518	Slyc-DF	0.579511	0.0470817	Slyc-SM	0.577423	Slyc-DF	0.597308	0.051005	Slyc-SM	0.599121	Slyc-DF	0.571985	0.0462397	Slyc-SM	0.575814	Slyc-DF	0.579368	0.0490563	Slyc-SM	0.579311	Slyc-DF	0.590079	0.0596389	Slyc-SM	0.588044	Slyc-DF	0.593013	0.0639866	Slyc-SM	0.58249	Slyc-DF	0.540972	0.0310014	Slyc-SM	0.543642	Slyc-DF	0.590697
XP_010319199	Slyc-DF		Slyc-DF	0.380149	0.0454372	Slyc-GM	0.381687	Slyc-DF	0.291013	0.0422729	Slyc-GM	0.291054	Slyc-DF	0.272516	0.0325885	Slyc-GM	0.275656	Slyc-DF	0.342549	0.0524711	Slyc-GM	0.342819	Slyc-DF	0.387196	0.0458611	Slyc-GM	0.389212	Slyc-DF	0.370536	0.0481987	Slyc-GM	0.371903	Slyc-DF	0.352741	0.0440786	Slyc-GM	0.35397	Slyc-DF	0.374618	0.0409631	Slyc-GM	0.376933	Slyc-DF	0.465461	0.0634936	Slyc-SM	0.467966	Slyc-DF	0.344916
XP_004248691	Slyc-DF		Slyc-DF	0.474207	0.0512912	Slyc-SM	0.470813	Slyc-DF	0.411421	0.0535339	Slyc-SM	0.408528	Slyc-DF	0.358714	0.0424298	Slyc-GM	0.360053	Slyc-DF	0.443489	0.050578	Slyc-SM	0.437362	Slyc-DF	0.468279	0.0530315	Slyc-SM	0.469266	Slyc-DF	0.464059	0.0525189	Slyc-SM	0.457493	Slyc-DF	0.452249	0.0497959	Slyc-SM	0.450327	Slyc-DF	0.47749	0.048286	Slyc-SM	0.474567	Slyc-DF	0.53409	0.074796	Slyc-SM	0.533364	Slyc-DF	0.471388
XP_004248322	Slyc-DF		Slyc-DF	0.456228	0.0449129	Slyc-SM	0.456907	Slyc-DF	0.452174	0.0441479	Slyc-SM	0.456068	Slyc-DF	0.443061	0.036544	Slyc-SM	0.442809	Slyc-DF	0.476819	0.050316	Slyc-SM	0.480106	Slyc-DF	0.486349	0.0439651	Slyc-SM	0.486809	Slyc-DF	0.457922	0.0472749	Slyc-SM	0.45472	Slyc-DF	0.433448	0.0416299	Slyc-SM	0.430511	Slyc-DF	0.442778	0.0397092	Slyc-SM	0.441141	Slyc-DF	0.600672	0.0613202	Slyc-SM	0.605427	Slyc-DF	0.408131
XP_004243495	Slyc-DF		Slyc-DF	0.623836	0.0596529	Slyc-SM	0.629487	Slyc-DF	0.683022	0.0546765	Slyc-SM	0.693956	Slyc-DF	0.630633	0.0490098	Slyc-SM	0.625735	Slyc-DF	0.612458	0.0565322	Slyc-SM	0.610678	Slyc-DF	0.600622	0.0652603	Slyc-SM	0.598125	Slyc-DF	0.605674	0.0556485	Slyc-SM	0.609765	Slyc-DF	0.599317	0.0573555	Slyc-SM	0.594792	Slyc-DF	0.612989	0.0537296	Slyc-SM	0.61407	Slyc-DF	0.59626	0.0636214	Slyc-SM	0.591975	Slyc-DF	0.668577
XP_004242445	Slyc-DF		Slyc-DF	0.34409	0.0575244	Slyc-GM	0.340972	Slyc-DF	0.375845	0.0345145	Slyc-GM	0.368296	Slyc-DF	0.371517	0.0303815	Slyc-GM	0.365643	Slyc-DF	0.395965	0.0445986	Slyc-GM	0.386901	Slyc-DF	0.358369	0.0459155	Slyc-GM	0.348318	Slyc-DF	0.415651	0.0523552	Slyc-SM	0.404487	Slyc-DF	0.368609	0.0566648	Slyc-GM	0.358855	Slyc-DF	0.381756	0.0650233	Slyc-GM	0.372883	Slyc-DF	0.450636	0.0642261	Slyc-SM	0.451022	Slyc-DF	0.337315
XP_010312230	Slyc-DF		Slyc-DF	0.517004	0.0538993	Slyc-SM	0.515998	Slyc-DF	0.433243	0.0477571	Slyc-SM	0.428504	Slyc-DF	0.44529	0.045686	Slyc-SM	0.439686	Slyc-DF	0.480324	0.0572305	Slyc-SM	0.475868	Slyc-DF	0.485258	0.0586169	Slyc-SM	0.482843	Slyc-DF	0.51969	0.058816	Slyc-SM	0.518994	Slyc-DF	0.526709	0.0497566	Slyc-SM	0.528068	Slyc-DF	0.524548	0.0493232	Slyc-SM	0.524982	Slyc-DF	0.478331	0.0744127	Slyc-SM	0.471376	Slyc-DF	0.530573
XP_004238410	Slyc-DF		Slyc-DF	0.433722	0.0702508	Slyc-SM	0.427911	Slyc-DF	0.420802	0.056545	Slyc-SM	0.430179	Slyc-DF	0.403675	0.0447446	Slyc-GM	0.404689	Slyc-DF	0.430222	0.0551949	Slyc-SM	0.432185	Slyc-DF	0.388249	0.0548605	Slyc-GM	0.384956	Slyc-DF	0.4056	0.0653071	Slyc-SM	0.402388	Slyc-DF	0.417705	0.0611311	Slyc-GM	0.418267	Slyc-DF	0.430943	0.0673044	Slyc-SM	0.42545	Slyc-DF	0.43361	0.0737318	Slyc-SM	0.428609	Slyc-DF	0.43965
XP_004232636	Slyc-DF		Slyc-DF	0.370466	0.039941	Slyc-GM	0.37169	Slyc-DF	0.226353	0.0307768	Slyc-GM	0.227472	Slyc-DF	0.259252	0.0322605	Slyc-GM	0.257739	Slyc-DF	0.304057	0.0429918	Slyc-GM	0.296451	Slyc-DF	0.301447	0.0494606	Slyc-GM	0.296938	Slyc-DF	0.350237	0.0480742	Slyc-GM	0.353522	Slyc-DF	0.348002	0.0453338	Slyc-GM	0.349286	Slyc-DF	0.362148	0.0451043	Slyc-GM	0.361648	Slyc-DF	0.426879	0.0636428	Slyc-SM	0.426084	Slyc-DF	0.389848
XP_004248320	Slyc-DF		Slyc-DF	0.3599	0.0392424	Slyc-GM	0.360438	Slyc-DF	0.230975	0.0287982	Slyc-GM	0.230268	Slyc-DF	0.278907	0.0326962	Slyc-GM	0.283026	Slyc-DF	0.229125	0.0343224	Slyc-GM	0.230001	Slyc-DF	0.301507	0.0417816	Slyc-GM	0.302408	Slyc-DF	0.293487	0.0446909	Slyc-GM	0.288442	Slyc-DF	0.306852	0.0387777	Slyc-GM	0.306671	Slyc-DF	0.325816	0.0325422	Slyc-GM	0.325	Slyc-DF	0.584414	0.070298	Slyc-SM	0.593904	Slyc-DF	0.320119
XP_004252635	Slyc-DF		Slyc-DF	0.554631	0.071774	Slyc-SM	0.554296	Slyc-DF	0.642998	0.0653549	Slyc-SM	0.648628	Slyc-DF	0.609599	0.0547601	Slyc-SM	0.615742	Slyc-DF	0.561053	0.0802349	Slyc-SM	0.564493	Slyc-DF	0.543255	0.0644447	Slyc-SM	0.543309	Slyc-DF	0.553994	0.07175	Slyc-SM	0.554441	Slyc-DF	0.553282	0.0655464	Slyc-SM	0.549207	Slyc-DF	0.570032	0.0672228	Slyc-SM	0.569787	Slyc-DF	0.326559	0.0687378	Slyc-GM	0.316739	Slyc-DF	0.537507
XP_004234155	Slyc-DF		Slyc-DF	0.267144	0.0607876	Slyc-GM	0.257859	Slyc-DF	0.347979	0.051075	Slyc-GM	0.350345	Slyc-DF	0.319607	0.0470638	Slyc-GM	0.318253	Slyc-DF	0.273059	0.0575154	Slyc-GM	0.271761	Slyc-DF	0.27986	0.0616475	Slyc-GM	0.280809	Slyc-DF	0.264581	0.0605601	Slyc-GM	0.262539	Slyc-DF	0.250498	0.0604912	Slyc-GM	0.247139	Slyc-DF	0.269224	0.0625051	Slyc-GM	0.267602	Slyc-DF	0.462907	0.0199421	Slyc-SM	0.464073	Slyc-DF	0.243305
XP_004238286	Slyc-DF		Slyc-DF	0.667642	0.0488162	Slyc-SM	0.670327	Slyc-DF	0.567559	0.0524113	Slyc-SM	0.555073	Slyc-DF	0.704117	0.0445251	Slyc-SM	0.706367	Slyc-DF	0.722143	0.0527588	Slyc-SM	0.721133	Slyc-DF	0.719343	0.0472285	Slyc-SM	0.719865	Slyc-DF	0.675037	0.0502963	Slyc-SM	0.681503	Slyc-DF	0.666461	0.0434113	Slyc-SM	0.663406	Slyc-DF	0.667977	0.0434662	Slyc-SM	0.665621	Slyc-DF	0.653545	0.0710406	Slyc-SM	0.657464	Slyc-DF	0.643094
XP_010323005	Slyc-DF		Slyc-DF	0.65376	0.0649557	Slyc-SM	0.653307	Slyc-DF	0.594133	0.0621975	Slyc-SM	0.600577	Slyc-DF	0.586338	0.0573808	Slyc-SM	0.587351	Slyc-DF	0.628134	0.067582	Slyc-SM	0.628647	Slyc-DF	0.631204	0.0693985	Slyc-SM	0.636288	Slyc-DF	0.610629	0.072304	Slyc-SM	0.618431	Slyc-DF	0.634567	0.0700875	Slyc-SM	0.64714	Slyc-DF	0.64888	0.0627685	Slyc-SM	0.657702	Slyc-DF	0.349717	0.0833152	Slyc-GM	0.345117	Slyc-DF	0.589815
XP_004244517	Slyc-DF		Slyc-DF	0.749802	0.0373724	Slyc-SM	0.75214	Slyc-DF	0.786194	0.0483489	Slyc-SM	0.788396	Slyc-DF	0.803964	0.0380914	Slyc-SM	0.805015	Slyc-DF	0.82668	0.0385536	Slyc-SM	0.829189	Slyc-DF	0.703223	0.0511993	Slyc-SM	0.700503	Slyc-DF	0.723577	0.046077	Slyc-SM	0.72148	Slyc-DF	0.7265	0.0431701	Slyc-SM	0.730778	Slyc-DF	0.738797	0.0348875	Slyc-SM	0.742901	Slyc-DF	0.658794	0.0753474	Slyc-SM	0.663667	Slyc-DF	0.766052
XP_004249831	Slyc-DF		Slyc-DF	0.724446	0.0609136	Slyc-SM	0.723656	Slyc-DF	0.759135	0.0491787	Slyc-SM	0.760064	Slyc-DF	0.703958	0.0451822	Slyc-SM	0.707515	Slyc-DF	0.737275	0.0688488	Slyc-SM	0.738389	Slyc-DF	0.729555	0.0617744	Slyc-SM	0.728399	Slyc-DF	0.725147	0.0599431	Slyc-SM	0.72561	Slyc-DF	0.731776	0.0641729	Slyc-SM	0.733711	Slyc-DF	0.724346	0.06026	Slyc-SM	0.727914	Slyc-DF	0.705376	0.0787275	Slyc-SM	0.707829	Slyc-DF	0.739661
XP_010318244	Slyc-DF		Slyc-DF	0.371786	0.0676029	Slyc-GM	0.37211	Slyc-DF	0.375845	0.0345145	Slyc-GM	0.368296	Slyc-DF	0.371517	0.0303815	Slyc-GM	0.365643	Slyc-DF	0.395965	0.0445986	Slyc-GM	0.386901	Slyc-DF	0.309602	0.0461034	Slyc-GM	0.303183	Slyc-DF	0.389082	0.0564049	Slyc-GM	0.380865	Slyc-DF	0.336363	0.0496829	Slyc-GM	0.327899	Slyc-DF	0.481825	0.0765923	Slyc-SM	0.475218	Slyc-DF	0.498813	0.0637306	Slyc-SM	0.501333	Slyc-DF	0.378505
XP_004249733	Slyc-DF		Slyc-DF	0.560387	0.0761967	Slyc-SM	0.551458	Slyc-DF	0.423705	0.0526066	Slyc-SM	0.426039	Slyc-DF	0.466118	0.050832	Slyc-SM	0.459373	Slyc-DF	0.448032	0.0569567	Slyc-SM	0.443891	Slyc-DF	0.475501	0.0607369	Slyc-SM	0.473184	Slyc-DF	0.495451	0.0611362	Slyc-SM	0.492312	Slyc-DF	0.527067	0.0645491	Slyc-SM	0.521328	Slyc-DF	0.550928	0.0745913	Slyc-SM	0.544553	Slyc-DF	0.555867	0.0219031	Slyc-SM	0.556666	Slyc-DF	0.555123
XP_010312668	Slyc-DF		Slyc-DF	0.739684	0.0474544	Slyc-SM	0.745965	Slyc-DF	0.744136	0.047313	Slyc-SM	0.747046	Slyc-DF	0.69127	0.0404426	Slyc-SM	0.694464	Slyc-DF	0.753874	0.0496663	Slyc-SM	0.755915	Slyc-DF	0.75212	0.0492984	Slyc-SM	0.760439	Slyc-DF	0.743788	0.0504215	Slyc-SM	0.745417	Slyc-DF	0.730073	0.0443478	Slyc-SM	0.734806	Slyc-DF	0.731469	0.0448398	Slyc-SM	0.736608	Slyc-DF	0.642077	0.0597422	Slyc-SM	0.642342	Slyc-DF	0.731907
XP_004244681	Slyc-DF		Slyc-DF	0.748383	0.0469594	Slyc-SM	0.754239	Slyc-DF	0.811413	0.0450391	Slyc-SM	0.809537	Slyc-DF	0.845179	0.0345757	Slyc-SM	0.841686	Slyc-DF	0.787226	0.0613114	Slyc-SM	0.786413	Slyc-DF	0.77751	0.0515869	Slyc-SM	0.782458	Slyc-DF	0.801743	0.0444595	Slyc-SM	0.807169	Slyc-DF	0.773524	0.0436539	Slyc-SM	0.777156	Slyc-DF	0.752491	0.0451978	Slyc-SM	0.760905	Slyc-DF	0.717473	0.0736741	Slyc-SM	0.724637	Slyc-DF	0.774331
XP_004248183	Slyc-DF		Slyc-DF	0.767385	0.0354975	Slyc-SM	0.769105	Slyc-DF	0.878929	0.0238671	Slyc-SM	0.879423	Slyc-DF	0.847328	0.022248	Slyc-SM	0.848718	Slyc-DF	0.856406	0.0365514	Slyc-SM	0.859105	Slyc-DF	0.771506	0.0428901	Slyc-SM	0.773291	Slyc-DF	0.767314	0.0384795	Slyc-SM	0.76834	Slyc-DF	0.748977	0.0428677	Slyc-SM	0.755596	Slyc-DF	0.750548	0.0375111	Slyc-SM	0.753136	Slyc-DF	0.610235	0.0709226	Slyc-SM	0.61195	Slyc-DF	0.762423
XP_010315273	Slyc-DF		Slyc-DF	0.794254	0.0550049	Slyc-SM	0.802609	Slyc-DF	0.845445	0.038472	Slyc-SM	0.850433	Slyc-DF	0.83068	0.0342131	Slyc-SM	0.834981	Slyc-DF	0.877192	0.0427125	Slyc-SM	0.884731	Slyc-DF	0.857293	0.0439658	Slyc-SM	0.862857	Slyc-DF	0.861163	0.036409	Slyc-SM	0.86445	Slyc-DF	0.872768	0.0296776	Slyc-SM	0.87543	Slyc-DF	0.812644	0.032531	Slyc-SM	0.815084	Slyc-DF	0.642543	0.0853087	Slyc-SM	0.650446	Slyc-DF	0.817553
XP_004241591	Slyc-DF		Slyc-DF	0.468901	0.0548272	Slyc-SM	0.463774	Slyc-DF	0.527501	0.0590056	Slyc-SM	0.523844	Slyc-DF	0.524426	0.0417809	Slyc-SM	0.520958	Slyc-DF	0.431998	0.0657866	Slyc-SM	0.427063	Slyc-DF	0.4705	0.0598508	Slyc-SM	0.461203	Slyc-DF	0.482397	0.0620212	Slyc-SM	0.473218	Slyc-DF	0.457359	0.0583307	Slyc-SM	0.454075	Slyc-DF	0.449213	0.0563779	Slyc-SM	0.445294	Slyc-DF	0.529803	0.0679945	Slyc-SM	0.529488	Slyc-DF	0.424108
XP_010326166	Slyc-DF		Slyc-DF	0.666301	0.0814432	Slyc-SM	0.670142	Slyc-DF	0.597479	0.047163	Slyc-SM	0.597006	Slyc-DF	0.531753	0.0489405	Slyc-SM	0.535706	Slyc-DF	0.534205	0.0700891	Slyc-SM	0.528833	Slyc-DF	0.566978	0.0705864	Slyc-SM	0.567616	Slyc-DF	0.591483	0.0731973	Slyc-SM	0.589657	Slyc-DF	0.619875	0.0771205	Slyc-SM	0.617217	Slyc-DF	0.653592	0.0789886	Slyc-SM	0.656891	Slyc-DF	0.501469	0.0194432	Slyc-SM	0.502416	Slyc-DF	0.642693
XP_004253411	Slyc-DF		Slyc-DF	0.389847	0.0498765	Slyc-GM	0.391175	Slyc-DF	0.433807	0.0447893	Slyc-SM	0.42753	Slyc-DF	0.34544	0.0343483	Slyc-GM	0.338645	Slyc-DF	0.307132	0.0493525	Slyc-GM	0.305718	Slyc-DF	0.359967	0.0559295	Slyc-GM	0.362837	Slyc-DF	0.34939	0.0552429	Slyc-GM	0.352887	Slyc-DF	0.342466	0.054467	Slyc-GM	0.339344	Slyc-DF	0.379772	0.0494859	Slyc-GM	0.379723	Slyc-DF	0.415281	0.0503303	Slyc-SM	0.413138	Slyc-DF	0.387677
XP_004253518	Slyc-DF		Slyc-DF	0.775277	0.0495514	Slyc-SM	0.773602	Slyc-DF	0.809438	0.0417799	Slyc-SM	0.808498	Slyc-DF	0.818602	0.0385812	Slyc-SM	0.82159	Slyc-DF	0.857748	0.0441849	Slyc-SM	0.865418	Slyc-DF	0.834431	0.0468682	Slyc-SM	0.840374	Slyc-DF	0.826032	0.0455792	Slyc-SM	0.8329	Slyc-DF	0.794071	0.0450051	Slyc-SM	0.792713	Slyc-DF	0.769559	0.0474788	Slyc-SM	0.771092	Slyc-DF	0.589257	0.0726833	Slyc-SM	0.59739	Slyc-DF	0.785045
XP_004248757	Slyc-DF		Slyc-DF	0.760915	0.0387193	Slyc-SM	0.759879	Slyc-DF	0.844515	0.0424015	Slyc-SM	0.843762	Slyc-DF	0.783304	0.0395285	Slyc-SM	0.783173	Slyc-DF	0.799689	0.0584535	Slyc-SM	0.808703	Slyc-DF	0.731789	0.053137	Slyc-SM	0.735741	Slyc-DF	0.767177	0.0456833	Slyc-SM	0.768477	Slyc-DF	0.771642	0.0412102	Slyc-SM	0.775079	Slyc-DF	0.771577	0.0375507	Slyc-SM	0.776465	Slyc-DF	0.614173	0.0688119	Slyc-SM	0.613871	Slyc-DF	0.758957
XP_010319145	Slyc-DF		Slyc-DF	0.487876	0.0543989	Slyc-SM	0.490421	Slyc-DF	0.570139	0.0482075	Slyc-SM	0.571274	Slyc-DF	0.522212	0.0387564	Slyc-SM	0.519666	Slyc-DF	0.492135	0.055986	Slyc-SM	0.49627	Slyc-DF	0.481503	0.0574476	Slyc-SM	0.478956	Slyc-DF	0.497387	0.0577102	Slyc-SM	0.493547	Slyc-DF	0.505389	0.0539809	Slyc-SM	0.505111	Slyc-DF	0.485293	0.0569098	Slyc-SM	0.489919	Slyc-DF	0.561471	0.0689055	Slyc-SM	0.560635	Slyc-DF	0.471106
XP_010327737	Slyc-DF		Slyc-DF	0.353908	0.0709182	Slyc-GM	0.34786	Slyc-DF	0.354106	0.0297663	Slyc-GM	0.351833	Slyc-DF	0.353856	0.027818	Slyc-GM	0.350745	Slyc-DF	0.358511	0.0388173	Slyc-GM	0.352556	Slyc-DF	0.315252	0.0418421	Slyc-GM	0.306494	Slyc-DF	0.372569	0.0577533	Slyc-GM	0.370159	Slyc-DF	0.335862	0.0571319	Slyc-GM	0.331021	Slyc-DF	0.352276	0.0622667	Slyc-GM	0.350186	Slyc-DF	0.331583	0.0682904	Slyc-GM	0.321956	Slyc-DF	0.309351
XP_010324311	Slyc-DF		Slyc-DF	0.390233	0.0706995	Slyc-GM	0.388001	Slyc-DF	0.348565	0.0256712	Slyc-GM	0.345381	Slyc-DF	0.348737	0.0243532	Slyc-GM	0.347166	Slyc-DF	0.352469	0.034021	Slyc-GM	0.348787	Slyc-DF	0.265398	0.0354273	Slyc-GM	0.261919	Slyc-DF	0.335912	0.0505744	Slyc-GM	0.329281	Slyc-DF	0.321952	0.0478086	Slyc-GM	0.313163	Slyc-DF	0.437085	0.0739268	Slyc-SM	0.42248	Slyc-DF	0.508255	0.0841823	Slyc-SM	0.50697	Slyc-DF	0.384832
XP_004245285	Slyc-DF		Slyc-DF	0.772359	0.0481254	Slyc-SM	0.777119	Slyc-DF	0.773722	0.041586	Slyc-SM	0.781879	Slyc-DF	0.813214	0.0450468	Slyc-SM	0.816651	Slyc-DF	0.820856	0.0489388	Slyc-SM	0.81972	Slyc-DF	0.777269	0.0462811	Slyc-SM	0.78042	Slyc-DF	0.805887	0.0500917	Slyc-SM	0.815664	Slyc-DF	0.753336	0.0506645	Slyc-SM	0.753797	Slyc-DF	0.748652	0.0498536	Slyc-SM	0.749376	Slyc-DF	0.639803	0.0791168	Slyc-SM	0.641325	Slyc-DF	0.798957
XP_004234632	Slyc-DF		Slyc-DF	0.696455	0.0510248	Slyc-SM	0.699165	Slyc-DF	0.791901	0.0414733	Slyc-SM	0.791859	Slyc-DF	0.803579	0.0435381	Slyc-SM	0.80404	Slyc-DF	0.80081	0.0571279	Slyc-SM	0.803569	Slyc-DF	0.778917	0.0542151	Slyc-SM	0.78336	Slyc-DF	0.787403	0.0472292	Slyc-SM	0.791026	Slyc-DF	0.744547	0.047324	Slyc-SM	0.744871	Slyc-DF	0.713806	0.0490659	Slyc-SM	0.709151	Slyc-DF	0.609825	0.0624176	Slyc-SM	0.616053	Slyc-DF	0.694118
XP_004245286	Slyc-DF		Slyc-DF	0.779155	0.0435921	Slyc-SM	0.781012	Slyc-DF	0.778653	0.0552053	Slyc-SM	0.776713	Slyc-DF	0.799224	0.0475201	Slyc-SM	0.798239	Slyc-DF	0.790449	0.0574432	Slyc-SM	0.789438	Slyc-DF	0.788834	0.0510484	Slyc-SM	0.789797	Slyc-DF	0.770128	0.0512226	Slyc-SM	0.775759	Slyc-DF	0.790845	0.04414	Slyc-SM	0.791075	Slyc-DF	0.780673	0.0418008	Slyc-SM	0.781177	Slyc-DF	0.722476	0.0597347	Slyc-SM	0.722429	Slyc-DF	0.804765
XP_004253292	Slyc-DF		Slyc-DF	0.333427	0.0933123	Slyc-GM	0.310257	Slyc-DF	0.369743	0.0355993	Slyc-GM	0.364245	Slyc-DF	0.351275	0.0342517	Slyc-GM	0.346804	Slyc-DF	0.349123	0.0514804	Slyc-GM	0.345116	Slyc-DF	0.289705	0.0459759	Slyc-GM	0.282214	Slyc-DF	0.357328	0.0635746	Slyc-GM	0.348855	Slyc-DF	0.347258	0.10106	Slyc-GM	0.331779	Slyc-DF	0.365525	0.0893493	Slyc-GM	0.346757	Slyc-DF	0.474733	0.0588606	Slyc-SM	0.482333	Slyc-DF	0.521548
XP_004248441	Slyc-DF		Slyc-DF	0.430361	0.074827	Slyc-SM	0.43112	Slyc-DF	0.488229	0.0538661	Slyc-SM	0.486564	Slyc-DF	0.424985	0.0507714	Slyc-SM	0.420825	Slyc-DF	0.451894	0.0523963	Slyc-SM	0.447821	Slyc-DF	0.366061	0.045637	Slyc-GM	0.362469	Slyc-DF	0.418542	0.0479714	Slyc-SM	0.409238	Slyc-DF	0.399957	0.0465692	Slyc-GM	0.396981	Slyc-DF	0.42048	0.0710957	Slyc-SM	0.411808	Slyc-DF	0.685367	0.0696159	Slyc-SM	0.682145	Slyc-DF	0.437433
XP_004232927	Slyc-DF		Slyc-DF	0.8163	0.0336168	Slyc-SM	0.822098	Slyc-DF	0.884776	0.0256828	Slyc-SM	0.888666	Slyc-DF	0.868932	0.0213919	Slyc-SM	0.871619	Slyc-DF	0.819652	0.0556834	Slyc-SM	0.822844	Slyc-DF	0.771902	0.0484824	Slyc-SM	0.776703	Slyc-DF	0.766928	0.0474008	Slyc-SM	0.772217	Slyc-DF	0.785335	0.0420563	Slyc-SM	0.792575	Slyc-DF	0.793012	0.0375929	Slyc-SM	0.793996	Slyc-DF	0.570938	0.0799726	Slyc-SM	0.568206	Slyc-DF	0.837317
XP_004243374	Slyc-DF		Slyc-DF	0.388876	0.0867461	Slyc-GM	0.38035	Slyc-DF	0.536951	0.0514686	Slyc-SM	0.532885	Slyc-DF	0.41634	0.0500495	Slyc-SM	0.415698	Slyc-DF	0.466164	0.0771168	Slyc-SM	0.459997	Slyc-DF	0.413601	0.0784643	Slyc-GM	0.405557	Slyc-DF	0.39146	0.0815257	Slyc-GM	0.379791	Slyc-DF	0.386203	0.0820728	Slyc-GM	0.381995	Slyc-DF	0.392478	0.0831956	Slyc-GM	0.387279	Slyc-DF	0.478809	0.0179457	Slyc-SM	0.479282	Slyc-DF	0.347436
XP_004239236	Slyc-DF		Slyc-DF	0.749896	0.0400562	Slyc-SM	0.75034	Slyc-DF	0.795712	0.0475431	Slyc-SM	0.79641	Slyc-DF	0.775915	0.0512496	Slyc-SM	0.773305	Slyc-DF	0.712447	0.0602232	Slyc-SM	0.708245	Slyc-DF	0.726517	0.0481799	Slyc-SM	0.723214	Slyc-DF	0.723419	0.0505275	Slyc-SM	0.722993	Slyc-DF	0.74128	0.0456839	Slyc-SM	0.740668	Slyc-DF	0.754232	0.0402652	Slyc-SM	0.750192	Slyc-DF	0.772086	0.0582255	Slyc-SM	0.779846	Slyc-DF	0.733048
NP_001234068	Slyc-DF		Slyc-DF	0.253752	0.0692384	Slyc-GM	0.244671	Slyc-DF	0.409545	0.0564935	Slyc-SM	0.407572	Slyc-DF	0.442233	0.0517953	Slyc-SM	0.437335	Slyc-DF	0.369039	0.0587119	Slyc-GM	0.366425	Slyc-DF	0.311232	0.0606525	Slyc-GM	0.3034	Slyc-DF	0.300083	0.0645406	Slyc-GM	0.296971	Slyc-DF	0.270714	0.0658765	Slyc-GM	0.264196	Slyc-DF	0.268209	0.0693304	Slyc-GM	0.264752	Slyc-DF	0.472888	0.0179201	Slyc-SM	0.474019	Slyc-DF	0.262329
XP_004246014	Slyc-DF		Slyc-DF	0.095844	0.027803	Slyc-GM	0.0927044	Slyc-DF	0.261957	0.0312149	Slyc-GM	0.260208	Slyc-DF	0.278312	0.0283263	Slyc-GM	0.27928	Slyc-DF	0.221332	0.034587	Slyc-GM	0.218445	Slyc-DF	0.205159	0.0284673	Slyc-GM	0.203532	Slyc-DF	0.138461	0.0253791	Slyc-GM	0.135942	Slyc-DF	0.209858	0.0293981	Slyc-GM	0.206556	Slyc-DF	0.0885478	0.0212563	Slyc-GM	0.0879597	Slyc-DF	0.305462	0.0444372	Slyc-GM	0.297439	Slyc-DF	0.118789
XP_010315018	Slyc-DF		Slyc-DF	0.291943	0.0565779	Slyc-GM	0.282865	Slyc-DF	0.389955	0.0368595	Slyc-GM	0.387018	Slyc-DF	0.38138	0.032848	Slyc-GM	0.378963	Slyc-DF	0.4074	0.0457201	Slyc-GM	0.405285	Slyc-DF	0.311997	0.0446662	Slyc-GM	0.30999	Slyc-DF	0.376814	0.0567468	Slyc-GM	0.368367	Slyc-DF	0.319921	0.047288	Slyc-GM	0.314054	Slyc-DF	0.264711	0.0597184	Slyc-GM	0.262349	Slyc-DF	0.394274	0.0621421	Slyc-GM	0.390256	Slyc-DF	0.287116
XP_004238822	Slyc-DF		Slyc-DF	0.72279	0.0716091	Slyc-SM	0.732694	Slyc-DF	0.688967	0.0633714	Slyc-SM	0.698474	Slyc-DF	0.728778	0.0432477	Slyc-SM	0.728741	Slyc-DF	0.741473	0.0524548	Slyc-SM	0.742243	Slyc-DF	0.735176	0.0535356	Slyc-SM	0.739638	Slyc-DF	0.721266	0.0598704	Slyc-SM	0.723762	Slyc-DF	0.730535	0.0653892	Slyc-SM	0.730742	Slyc-DF	0.730935	0.069249	Slyc-SM	0.735349	Slyc-DF	0.497015	0.0179382	Slyc-SM	0.497482	Slyc-DF	0.690719
NP_001234181	Slyc-DF		Slyc-DF	0.335656	0.0834302	Slyc-GM	0.328737	Slyc-DF	0.355297	0.0593096	Slyc-GM	0.343077	Slyc-DF	0.335254	0.0482833	Slyc-GM	0.325382	Slyc-DF	0.374489	0.0711225	Slyc-GM	0.36297	Slyc-DF	0.361462	0.0708597	Slyc-GM	0.35171	Slyc-DF	0.367767	0.0814563	Slyc-GM	0.360499	Slyc-DF	0.344283	0.0780268	Slyc-GM	0.332052	Slyc-DF	0.343005	0.0815015	Slyc-GM	0.334163	Slyc-DF	0.468631	0.0177305	Slyc-SM	0.469796	Slyc-DF	0.311694
XP_004252468	Slyc-DF		Slyc-DF	0.812687	0.0385846	Slyc-SM	0.819503	Slyc-DF	0.870176	0.0322613	Slyc-SM	0.872844	Slyc-DF	0.85441	0.0295057	Slyc-SM	0.852468	Slyc-DF	0.833002	0.0441699	Slyc-SM	0.833457	Slyc-DF	0.798502	0.0476537	Slyc-SM	0.804733	Slyc-DF	0.797749	0.0450814	Slyc-SM	0.801486	Slyc-DF	0.800993	0.0410367	Slyc-SM	0.800843	Slyc-DF	0.802758	0.0446805	Slyc-SM	0.812043	Slyc-DF	0.614215	0.0666376	Slyc-SM	0.61494	Slyc-DF	0.817563
XP_004248442	Slyc-DF		Slyc-DF	0.445633	0.0721072	Slyc-SM	0.440154	Slyc-DF	0.389955	0.0368595	Slyc-GM	0.387018	Slyc-DF	0.38138	0.032848	Slyc-GM	0.378963	Slyc-DF	0.4074	0.0457201	Slyc-GM	0.405285	Slyc-DF	0.311997	0.0446662	Slyc-GM	0.30999	Slyc-DF	0.376814	0.0567468	Slyc-GM	0.368367	Slyc-DF	0.359522	0.0528863	Slyc-GM	0.353115	Slyc-DF	0.35348	0.0691508	Slyc-GM	0.343557	Slyc-DF	0.524699	0.0565288	Slyc-SM	0.530149	Slyc-DF	0.489972
XP_004232928	Slyc-DF		Slyc-DF	0.885031	0.0249091	Slyc-SM	0.885763	Slyc-DF	0.881523	0.0282057	Slyc-SM	0.883845	Slyc-DF	0.886067	0.0192395	Slyc-SM	0.886951	Slyc-DF	0.868845	0.0460921	Slyc-SM	0.871423	Slyc-DF	0.904161	0.0273302	Slyc-SM	0.90795	Slyc-DF	0.883742	0.0310373	Slyc-SM	0.884954	Slyc-DF	0.876942	0.0271598	Slyc-SM	0.873057	Slyc-DF	0.874685	0.0248938	Slyc-SM	0.874459	Slyc-DF	0.633748	0.0755268	Slyc-SM	0.637082	Slyc-DF	0.895638
XP_004249745	Slyc-DF		Slyc-DF	0.897842	0.0365497	Slyc-SM	0.907184	Slyc-DF	0.857673	0.0388032	Slyc-SM	0.858039	Slyc-DF	0.871458	0.0257049	Slyc-SM	0.87169	Slyc-DF	0.820955	0.0539124	Slyc-SM	0.828687	Slyc-DF	0.843585	0.044382	Slyc-SM	0.849629	Slyc-DF	0.865888	0.0389968	Slyc-SM	0.868443	Slyc-DF	0.883471	0.0374014	Slyc-SM	0.890556	Slyc-DF	0.896736	0.0360382	Slyc-SM	0.903547	Slyc-DF	0.53801	0.0206019	Slyc-SM	0.537908	Slyc-DF	0.890309
XP_004236642	Slyc-GM		Slyc-GM	0.283651	0.0336942	Slyc-GM	0.284984	Slyc-GM	0.161018	0.0339888	Slyc-GM	0.159657	Slyc-GM	0.201521	0.0352477	Slyc-GM	0.199033	Slyc-GM	0.157825	0.0367332	Slyc-GM	0.152794	Slyc-GM	0.185168	0.0395433	Slyc-GM	0.181533	Slyc-GM	0.201436	0.0406059	Slyc-GM	0.199101	Slyc-GM	0.230796	0.034358	Slyc-GM	0.230795	Slyc-GM	0.268115	0.0303795	Slyc-GM	0.265182	Slyc-GM	0.313023	0.0735862	Slyc-GM	0.310068	Slyc-GM	0.279364
XP_004237433	Slyc-GM		Slyc-GM	0.242593	0.0387487	Slyc-GM	0.237801	Slyc-GM	0.206309	0.0337043	Slyc-GM	0.206277	Slyc-GM	0.224417	0.0298435	Slyc-GM	0.220112	Slyc-GM	0.217138	0.0443874	Slyc-GM	0.209346	Slyc-GM	0.23397	0.0401456	Slyc-GM	0.229806	Slyc-GM	0.200215	0.0327177	Slyc-GM	0.195049	Slyc-GM	0.207184	0.0374484	Slyc-GM	0.201143	Slyc-GM	0.235724	0.0377712	Slyc-GM	0.234867	Slyc-GM	0.384409	0.0592242	Slyc-GM	0.384028	Slyc-GM	0.255179
XP_004243410	Slyc-GM		Slyc-GM	0.226282	0.0406865	Slyc-GM	0.227302	Slyc-GM	0.127696	0.0370461	Slyc-GM	0.123047	Slyc-GM	0.139639	0.0355654	Slyc-GM	0.137187	Slyc-GM	0.141673	0.0492218	Slyc-GM	0.137344	Slyc-GM	0.151474	0.0587549	Slyc-GM	0.147102	Slyc-GM	0.165091	0.0550435	Slyc-GM	0.161341	Slyc-GM	0.208615	0.0508481	Slyc-GM	0.202906	Slyc-GM	0.230052	0.0421344	Slyc-GM	0.228351	Slyc-GM	0.285609	0.0749587	Slyc-GM	0.288376	Slyc-GM	0.241158
XP_004243726	Slyc-GM		Slyc-GM	0.259976	0.0420791	Slyc-GM	0.257648	Slyc-GM	0.169748	0.0317786	Slyc-GM	0.167694	Slyc-GM	0.187612	0.0298638	Slyc-GM	0.182716	Slyc-GM	0.179145	0.0396324	Slyc-GM	0.170914	Slyc-GM	0.214175	0.0422236	Slyc-GM	0.214182	Slyc-GM	0.247466	0.0383928	Slyc-GM	0.249284	Slyc-GM	0.226176	0.0429554	Slyc-GM	0.225201	Slyc-GM	0.235507	0.0414449	Slyc-GM	0.235744	Slyc-GM	0.404485	0.0703003	Slyc-GM	0.394091	Slyc-GM	0.254648
XP_004237714	Slyc-GM		Slyc-GM	0.19455	0.0336626	Slyc-GM	0.193394	Slyc-GM	0.16794	0.0330264	Slyc-GM	0.168728	Slyc-GM	0.151663	0.0250094	Slyc-GM	0.151013	Slyc-GM	0.138224	0.0356264	Slyc-GM	0.13577	Slyc-GM	0.169163	0.0421796	Slyc-GM	0.16472	Slyc-GM	0.15358	0.0338797	Slyc-GM	0.151841	Slyc-GM	0.161089	0.0310595	Slyc-GM	0.158803	Slyc-GM	0.180528	0.0310013	Slyc-GM	0.179112	Slyc-GM	0.263235	0.0465916	Slyc-GM	0.258745	Slyc-GM	0.179135
XP_004233317	Slyc-GM		Slyc-GM	0.216223	0.029817	Slyc-GM	0.21076	Slyc-GM	0.128066	0.0273609	Slyc-GM	0.12372	Slyc-GM	0.147338	0.0227758	Slyc-GM	0.147539	Slyc-GM	0.112803	0.0249944	Slyc-GM	0.108335	Slyc-GM	0.234397	0.0299004	Slyc-GM	0.231815	Slyc-GM	0.213441	0.0335191	Slyc-GM	0.214399	Slyc-GM	0.218683	0.0273203	Slyc-GM	0.219321	Slyc-GM	0.201089	0.0257407	Slyc-GM	0.201751	Slyc-GM	0.302741	0.0512382	Slyc-GM	0.303657	Slyc-GM	0.21233
XP_004250428	Slyc-GM		Slyc-GM	0.239934	0.0480862	Slyc-GM	0.234645	Slyc-GM	0.0957691	0.0221041	Slyc-GM	0.0908643	Slyc-GM	0.156793	0.0283353	Slyc-GM	0.15532	Slyc-GM	0.170517	0.0473472	Slyc-GM	0.165024	Slyc-GM	0.356065	0.0548683	Slyc-GM	0.352634	Slyc-GM	0.287512	0.0533945	Slyc-GM	0.284581	Slyc-GM	0.233823	0.0437109	Slyc-GM	0.232257	Slyc-GM	0.245387	0.0460079	Slyc-GM	0.242283	Slyc-GM	0.436289	0.0625084	Slyc-SM	0.435397	Slyc-GM	0.207219
XP_004236890	Slyc-GM		Slyc-GM	0.109138	0.0235394	Slyc-GM	0.105695	Slyc-GM	0.110445	0.033027	Slyc-GM	0.107017	Slyc-GM	0.0974351	0.0252955	Slyc-GM	0.0947177	Slyc-GM	0.0610728	0.0185629	Slyc-GM	0.0583313	Slyc-GM	0.0379798	0.0124205	Slyc-GM	0.0354548	Slyc-GM	0.135129	0.0495975	Slyc-GM	0.126452	Slyc-GM	0.113704	0.0293119	Slyc-GM	0.112732	Slyc-GM	0.109751	0.0250194	Slyc-GM	0.109947	Slyc-GM	0.187826	0.0393467	Slyc-GM	0.181929	Slyc-GM	0.116527
XP_004240399	Slyc-GM		Slyc-GM	0.155533	0.0332201	Slyc-GM	0.15693	Slyc-GM	0.115087	0.0250263	Slyc-GM	0.110527	Slyc-GM	0.121577	0.0233724	Slyc-GM	0.121935	Slyc-GM	0.0893745	0.0222645	Slyc-GM	0.0867799	Slyc-GM	0.0746626	0.0178999	Slyc-GM	0.0758918	Slyc-GM	0.0966061	0.0236077	Slyc-GM	0.098424	Slyc-GM	0.120942	0.0318225	Slyc-GM	0.116853	Slyc-GM	0.152861	0.0358342	Slyc-GM	0.149688	Slyc-GM	0.281027	0.0574415	Slyc-GM	0.277931	Slyc-GM	0.173541
NP_001234407	Slyc-GM		Slyc-GM	0.311662	0.0426083	Slyc-GM	0.309498	Slyc-GM	0.273138	0.0415979	Slyc-GM	0.273534	Slyc-GM	0.337629	0.0373466	Slyc-GM	0.332209	Slyc-GM	0.278773	0.0494933	Slyc-GM	0.275387	Slyc-GM	0.246632	0.044554	Slyc-GM	0.241942	Slyc-GM	0.273944	0.0470436	Slyc-GM	0.27053	Slyc-GM	0.311839	0.0434842	Slyc-GM	0.313534	Slyc-GM	0.306347	0.0396088	Slyc-GM	0.303138	Slyc-GM	0.33614	0.0610723	Slyc-GM	0.334285	Slyc-GM	0.284979
XP_004234090	Slyc-GM		Slyc-GM	0.180659	0.0322657	Slyc-GM	0.178357	Slyc-GM	0.0690481	0.0167585	Slyc-GM	0.0714099	Slyc-GM	0.129111	0.019055	Slyc-GM	0.128335	Slyc-GM	0.0770867	0.0181672	Slyc-GM	0.0749816	Slyc-GM	0.0656356	0.0175321	Slyc-GM	0.0611098	Slyc-GM	0.144343	0.0300834	Slyc-GM	0.144664	Slyc-GM	0.0898458	0.0232563	Slyc-GM	0.0877936	Slyc-GM	0.17236	0.0288089	Slyc-GM	0.169785	Slyc-GM	0.277385	0.0481866	Slyc-GM	0.272887	Slyc-GM	0.177202
XP_004242483	Slyc-GM		Slyc-GM	0.180835	0.0319939	Slyc-GM	0.176219	Slyc-GM	0.166498	0.0307703	Slyc-GM	0.166818	Slyc-GM	0.206719	0.0304998	Slyc-GM	0.204295	Slyc-GM	0.152088	0.0351227	Slyc-GM	0.150569	Slyc-GM	0.131657	0.0351558	Slyc-GM	0.129926	Slyc-GM	0.156348	0.0385052	Slyc-GM	0.150727	Slyc-GM	0.161298	0.0339685	Slyc-GM	0.162674	Slyc-GM	0.185035	0.0340521	Slyc-GM	0.187319	Slyc-GM	0.300746	0.0575072	Slyc-GM	0.302592	Slyc-GM	0.183295
XP_004232600	Slyc-GM		Slyc-GM	0.167994	0.0297715	Slyc-GM	0.168421	Slyc-GM	0.197946	0.0303251	Slyc-GM	0.197072	Slyc-GM	0.158748	0.0253947	Slyc-GM	0.158524	Slyc-GM	0.163931	0.032593	Slyc-GM	0.160382	Slyc-GM	0.147139	0.0272939	Slyc-GM	0.149192	Slyc-GM	0.170886	0.0287461	Slyc-GM	0.169842	Slyc-GM	0.162221	0.0254619	Slyc-GM	0.161731	Slyc-GM	0.17077	0.0295378	Slyc-GM	0.171963	Slyc-GM	0.168228	0.0353865	Slyc-GM	0.166562	Slyc-GM	0.148161
XP_004230201	Slyc-GM		Slyc-GM	0.170477	0.0330595	Slyc-GM	0.172463	Slyc-GM	0.0911675	0.0206898	Slyc-GM	0.0892724	Slyc-GM	0.120689	0.0351242	Slyc-GM	0.121022	Slyc-GM	0.156737	0.0386507	Slyc-GM	0.158323	Slyc-GM	0.0862942	0.0231348	Slyc-GM	0.0799384	Slyc-GM	0.136046	0.0329674	Slyc-GM	0.133482	Slyc-GM	0.162436	0.0296411	Slyc-GM	0.163545	Slyc-GM	0.172876	0.0339966	Slyc-GM	0.173223	Slyc-GM	0.300633	0.063565	Slyc-GM	0.299501	Slyc-GM	0.201239
XP_004246400	Slyc-GM		Slyc-GM	0.201142	0.0456407	Slyc-GM	0.197184	Slyc-GM	0.198882	0.055231	Slyc-GM	0.214603	Slyc-GM	0.211582	0.0612227	Slyc-GM	0.220532	Slyc-GM	0.185806	0.0604619	Slyc-GM	0.185271	Slyc-GM	0.206558	0.0621139	Slyc-GM	0.201881	Slyc-GM	0.169458	0.0501127	Slyc-GM	0.164811	Slyc-GM	0.163788	0.045935	Slyc-GM	0.166342	Slyc-GM	0.188446	0.0440001	Slyc-GM	0.183498	Slyc-GM	0.340765	0.064727	Slyc-GM	0.341982	Slyc-GM	0.17902
XP_004234664	Slyc-GM		Slyc-GM	0.216755	0.0375298	Slyc-GM	0.220868	Slyc-GM	0.195397	0.0535625	Slyc-GM	0.196648	Slyc-GM	0.166538	0.0459229	Slyc-GM	0.17034	Slyc-GM	0.116119	0.0325471	Slyc-GM	0.115066	Slyc-GM	0.153243	0.033347	Slyc-GM	0.15205	Slyc-GM	0.183325	0.0395631	Slyc-GM	0.186329	Slyc-GM	0.174936	0.0346078	Slyc-GM	0.178224	Slyc-GM	0.215141	0.0342177	Slyc-GM	0.216224	Slyc-GM	0.496099	0.0718853	Slyc-SM	0.488691	Slyc-GM	0.239242
NP_001234535	Slyc-GM		Slyc-GM	0.182288	0.0350195	Slyc-GM	0.184009	Slyc-GM	0.081371	0.0229833	Slyc-GM	0.0782205	Slyc-GM	0.127636	0.0243654	Slyc-GM	0.124676	Slyc-GM	0.0875998	0.025776	Slyc-GM	0.0872114	Slyc-GM	0.105646	0.0331872	Slyc-GM	0.100476	Slyc-GM	0.13387	0.0367579	Slyc-GM	0.131328	Slyc-GM	0.156238	0.037615	Slyc-GM	0.156313	Slyc-GM	0.18061	0.0350911	Slyc-GM	0.183342	Slyc-GM	0.311772	0.0650558	Slyc-GM	0.312186	Slyc-GM	0.214954
XP_004229187	Slyc-GM		Slyc-GM	0.116109	0.0243422	Slyc-GM	0.113775	Slyc-GM	0.151059	0.0477041	Slyc-GM	0.146885	Slyc-GM	0.190001	0.0390986	Slyc-GM	0.189775	Slyc-GM	0.110559	0.0322914	Slyc-GM	0.10423	Slyc-GM	0.076002	0.0261541	Slyc-GM	0.0711235	Slyc-GM	0.0556739	0.0198713	Slyc-GM	0.0518446	Slyc-GM	0.099027	0.0236072	Slyc-GM	0.096127	Slyc-GM	0.0914441	0.0203242	Slyc-GM	0.090517	Slyc-GM	0.170095	0.0448489	Slyc-GM	0.165898	Slyc-GM	0.119465
XP_004250203	Slyc-GM		Slyc-GM	0.130308	0.0287861	Slyc-GM	0.128945	Slyc-GM	0.128081	0.0276348	Slyc-GM	0.127184	Slyc-GM	0.122186	0.0262972	Slyc-GM	0.119774	Slyc-GM	0.113314	0.0405586	Slyc-GM	0.107758	Slyc-GM	0.0747025	0.0352137	Slyc-GM	0.0674062	Slyc-GM	0.0611093	0.0255892	Slyc-GM	0.055658	Slyc-GM	0.134764	0.0391454	Slyc-GM	0.127697	Slyc-GM	0.129817	0.0282967	Slyc-GM	0.126521	Slyc-GM	0.21012	0.0390229	Slyc-GM	0.205007	Slyc-GM	0.137914
XP_004252960	Slyc-GM		Slyc-GM	0.135831	0.0318778	Slyc-GM	0.13025	Slyc-GM	0.083795	0.027418	Slyc-GM	0.0775945	Slyc-GM	0.103742	0.0279272	Slyc-GM	0.0988639	Slyc-GM	0.0693877	0.0207078	Slyc-GM	0.0661501	Slyc-GM	0.102559	0.0285779	Slyc-GM	0.100452	Slyc-GM	0.093036	0.0298156	Slyc-GM	0.0889126	Slyc-GM	0.127521	0.030931	Slyc-GM	0.122775	Slyc-GM	0.134764	0.0274649	Slyc-GM	0.13313	Slyc-GM	0.375753	0.0548645	Slyc-GM	0.377436	Slyc-GM	0.115449
XP_004248575	Slyc-GM		Slyc-GM	0.205418	0.0325113	Slyc-GM	0.204201	Slyc-GM	0.0948134	0.0264522	Slyc-GM	0.0948143	Slyc-GM	0.144816	0.036445	Slyc-GM	0.148463	Slyc-GM	0.110926	0.0339533	Slyc-GM	0.11169	Slyc-GM	0.123791	0.0350403	Slyc-GM	0.123101	Slyc-GM	0.1472	0.0369402	Slyc-GM	0.145277	Slyc-GM	0.199189	0.0358041	Slyc-GM	0.203831	Slyc-GM	0.202106	0.0288922	Slyc-GM	0.204253	Slyc-GM	0.301226	0.0679922	Slyc-GM	0.30101	Slyc-GM	0.192053
XP_004243619	Slyc-GM		Slyc-GM	0.117328	0.0318437	Slyc-GM	0.112462	Slyc-GM	0.260892	0.0339209	Slyc-GM	0.256134	Slyc-GM	0.275948	0.0290747	Slyc-GM	0.273856	Slyc-GM	0.221369	0.0368449	Slyc-GM	0.217833	Slyc-GM	0.205104	0.0300749	Slyc-GM	0.203046	Slyc-GM	0.135075	0.027039	Slyc-GM	0.131736	Slyc-GM	0.195835	0.0278447	Slyc-GM	0.192258	Slyc-GM	0.083915	0.0216665	Slyc-GM	0.0817675	Slyc-GM	0.222445	0.0372659	Slyc-GM	0.222721	Slyc-GM	0.11889
NP_001234277	Slyc-GM		Slyc-GM	0.159377	0.0309623	Slyc-GM	0.157223	Slyc-GM	0.0670203	0.0205097	Slyc-GM	0.0615561	Slyc-GM	0.0961261	0.0210545	Slyc-GM	0.0944914	Slyc-GM	0.11797	0.0442116	Slyc-GM	0.110513	Slyc-GM	0.0948164	0.0373272	Slyc-GM	0.0895104	Slyc-GM	0.118975	0.0424181	Slyc-GM	0.112917	Slyc-GM	0.186252	0.0397659	Slyc-GM	0.187609	Slyc-GM	0.170873	0.0296759	Slyc-GM	0.170078	Slyc-GM	0.176637	0.0383099	Slyc-GM	0.175854	Slyc-GM	0.153867
XP_010326183	Slyc-GM		Slyc-GM	0.170448	0.03407	Slyc-GM	0.166771	Slyc-GM	0.145543	0.0365236	Slyc-GM	0.146424	Slyc-GM	0.108517	0.0277786	Slyc-GM	0.108406	Slyc-GM	0.109672	0.0377636	Slyc-GM	0.103322	Slyc-GM	0.125472	0.0401171	Slyc-GM	0.118337	Slyc-GM	0.120793	0.0371522	Slyc-GM	0.111773	Slyc-GM	0.17964	0.0384822	Slyc-GM	0.174338	Slyc-GM	0.178011	0.0326042	Slyc-GM	0.172009	Slyc-GM	0.171119	0.0434678	Slyc-GM	0.166005	Slyc-GM	0.136436
XP_004235901	Slyc-GM		Slyc-GM	0.390706	0.0619963	Slyc-GM	0.387495	Slyc-GM	0.34528	0.0270704	Slyc-GM	0.341966	Slyc-GM	0.345247	0.0388026	Slyc-GM	0.342402	Slyc-GM	0.341023	0.0585665	Slyc-GM	0.329523	Slyc-GM	0.296793	0.0443554	Slyc-GM	0.290526	Slyc-GM	0.389092	0.0568103	Slyc-GM	0.379829	Slyc-GM	0.27218	0.0435757	Slyc-GM	0.267085	Slyc-GM	0.386893	0.0606839	Slyc-GM	0.376413	Slyc-GM	0.572425	0.0592924	Slyc-SM	0.571419	Slyc-GM	0.447449
XP_004235200	Slyc-GM		Slyc-GM	0.266807	0.0482932	Slyc-GM	0.266203	Slyc-GM	0.259473	0.0586346	Slyc-GM	0.260684	Slyc-GM	0.2409	0.0631759	Slyc-GM	0.250612	Slyc-GM	0.206048	0.0513062	Slyc-GM	0.20477	Slyc-GM	0.235011	0.0511963	Slyc-GM	0.233887	Slyc-GM	0.26747	0.0443573	Slyc-GM	0.267524	Slyc-GM	0.2286	0.0459441	Slyc-GM	0.232423	Slyc-GM	0.247544	0.0415822	Slyc-GM	0.249547	Slyc-GM	0.283257	0.0651007	Slyc-GM	0.2762	Slyc-GM	0.258213
XP_010318819	Slyc-GM		Slyc-GM	0.140912	0.0243421	Slyc-GM	0.137171	Slyc-GM	0.202472	0.0368218	Slyc-GM	0.207584	Slyc-GM	0.226525	0.0392895	Slyc-GM	0.228254	Slyc-GM	0.189002	0.0410261	Slyc-GM	0.186212	Slyc-GM	0.0823611	0.0237734	Slyc-GM	0.0817682	Slyc-GM	0.0592589	0.0173824	Slyc-GM	0.0568322	Slyc-GM	0.109081	0.0254182	Slyc-GM	0.106696	Slyc-GM	0.136544	0.0226378	Slyc-GM	0.135322	Slyc-GM	0.160408	0.0372308	Slyc-GM	0.15935	Slyc-GM	0.139134
XP_004249014	Slyc-GM		Slyc-GM	0.160875	0.0301007	Slyc-GM	0.156424	Slyc-GM	0.118724	0.0301002	Slyc-GM	0.114737	Slyc-GM	0.0926302	0.0228219	Slyc-GM	0.0935107	Slyc-GM	0.120547	0.0345671	Slyc-GM	0.114125	Slyc-GM	0.118453	0.0295345	Slyc-GM	0.120692	Slyc-GM	0.126543	0.0359622	Slyc-GM	0.12103	Slyc-GM	0.151024	0.0295501	Slyc-GM	0.14725	Slyc-GM	0.147782	0.0301637	Slyc-GM	0.1441	Slyc-GM	0.333954	0.0602144	Slyc-GM	0.335492	Slyc-GM	0.16151
XP_004241185	Slyc-GM		Slyc-GM	0.175449	0.0324578	Slyc-GM	0.17294	Slyc-GM	0.151104	0.0349673	Slyc-GM	0.15011	Slyc-GM	0.186785	0.0310371	Slyc-GM	0.183547	Slyc-GM	0.193581	0.0446081	Slyc-GM	0.184546	Slyc-GM	0.155767	0.0402315	Slyc-GM	0.150343	Slyc-GM	0.154681	0.0353174	Slyc-GM	0.148977	Slyc-GM	0.168348	0.0342242	Slyc-GM	0.165427	Slyc-GM	0.172685	0.0343155	Slyc-GM	0.172285	Slyc-GM	0.209793	0.0440459	Slyc-GM	0.20841	Slyc-GM	0.147124
XP_004236881	Slyc-GM		Slyc-GM	0.117271	0.0291278	Slyc-GM	0.113604	Slyc-GM	0.136355	0.035685	Slyc-GM	0.127749	Slyc-GM	0.0991386	0.0268828	Slyc-GM	0.0953506	Slyc-GM	0.0897655	0.0277097	Slyc-GM	0.0862806	Slyc-GM	0.0745473	0.0282643	Slyc-GM	0.0680548	Slyc-GM	0.077518	0.0292666	Slyc-GM	0.0749764	Slyc-GM	0.122471	0.0307143	Slyc-GM	0.118564	Slyc-GM	0.1139	0.0278805	Slyc-GM	0.112083	Slyc-GM	0.206253	0.0391804	Slyc-GM	0.20335	Slyc-GM	0.114102
XP_004229341	Slyc-GM		Slyc-GM	0.351649	0.0848276	Slyc-GM	0.33462	Slyc-GM	0.300903	0.0285546	Slyc-GM	0.297324	Slyc-GM	0.314172	0.0262326	Slyc-GM	0.31147	Slyc-GM	0.285113	0.0368755	Slyc-GM	0.279165	Slyc-GM	0.237629	0.0313046	Slyc-GM	0.234348	Slyc-GM	0.32538	0.0483626	Slyc-GM	0.319227	Slyc-GM	0.221552	0.0310062	Slyc-GM	0.216287	Slyc-GM	0.307514	0.0613022	Slyc-GM	0.305548	Slyc-GM	0.383963	0.0445124	Slyc-GM	0.38901	Slyc-GM	0.363201
XP_004232313	Slyc-GM		Slyc-GM	0.169916	0.0312762	Slyc-GM	0.16888	Slyc-GM	0.0796824	0.0209001	Slyc-GM	0.0771991	Slyc-GM	0.110874	0.0237482	Slyc-GM	0.109218	Slyc-GM	0.0893828	0.0289604	Slyc-GM	0.0844575	Slyc-GM	0.107798	0.0309954	Slyc-GM	0.107656	Slyc-GM	0.128725	0.0299055	Slyc-GM	0.123117	Slyc-GM	0.130697	0.0267917	Slyc-GM	0.130453	Slyc-GM	0.167556	0.0285452	Slyc-GM	0.16769	Slyc-GM	0.225767	0.0375179	Slyc-GM	0.230463	Slyc-GM	0.165651
XP_004251734	Slyc-GM		Slyc-GM	0.320044	0.0457968	Slyc-GM	0.327338	Slyc-GM	0.147882	0.0357836	Slyc-GM	0.143547	Slyc-GM	0.173054	0.0300428	Slyc-GM	0.174228	Slyc-GM	0.245366	0.041002	Slyc-GM	0.246618	Slyc-GM	0.286741	0.0406359	Slyc-GM	0.292403	Slyc-GM	0.296671	0.0418736	Slyc-GM	0.294151	Slyc-GM	0.302449	0.0397102	Slyc-GM	0.301066	Slyc-GM	0.308158	0.0458402	Slyc-GM	0.310812	Slyc-GM	0.480494	0.0737076	Slyc-SM	0.483894	Slyc-GM	0.299708
XP_010324689	Slyc-GM		Slyc-GM	0.167902	0.0352861	Slyc-GM	0.166465	Slyc-GM	0.133312	0.0346885	Slyc-GM	0.127661	Slyc-GM	0.0928414	0.0251602	Slyc-GM	0.0921269	Slyc-GM	0.0598539	0.0184902	Slyc-GM	0.0588657	Slyc-GM	0.0688733	0.0247261	Slyc-GM	0.0684778	Slyc-GM	0.0739772	0.0220756	Slyc-GM	0.0733376	Slyc-GM	0.113699	0.03034	Slyc-GM	0.1062	Slyc-GM	0.14712	0.03161	Slyc-GM	0.145181	Slyc-GM	0.232784	0.0488091	Slyc-GM	0.22629	Slyc-GM	0.140343
XP_004237391	Slyc-GM		Slyc-GM	0.133744	0.0283019	Slyc-GM	0.133332	Slyc-GM	0.234373	0.0497748	Slyc-GM	0.230988	Slyc-GM	0.187385	0.0410334	Slyc-GM	0.188171	Slyc-GM	0.146515	0.0370549	Slyc-GM	0.144054	Slyc-GM	0.0803009	0.0237815	Slyc-GM	0.0764496	Slyc-GM	0.0649256	0.0196448	Slyc-GM	0.0626563	Slyc-GM	0.0908287	0.0319279	Slyc-GM	0.0872813	Slyc-GM	0.123825	0.0279556	Slyc-GM	0.122713	Slyc-GM	0.348429	0.0494005	Slyc-GM	0.348407	Slyc-GM	0.123577
XP_004249002	Slyc-GM		Slyc-GM	0.0979647	0.0256402	Slyc-GM	0.0979775	Slyc-GM	0.0836118	0.0269835	Slyc-GM	0.0820202	Slyc-GM	0.0634234	0.017435	Slyc-GM	0.0636905	Slyc-GM	0.0706385	0.0222066	Slyc-GM	0.0654924	Slyc-GM	0.0440644	0.0160858	Slyc-GM	0.0408708	Slyc-GM	0.0424329	0.0151879	Slyc-GM	0.0397313	Slyc-GM	0.0606606	0.0170755	Slyc-GM	0.059223	Slyc-GM	0.0791202	0.018863	Slyc-GM	0.0806148	Slyc-GM	0.216287	0.0474285	Slyc-GM	0.213885	Slyc-GM	0.0980566
XP_004250394	Slyc-GM		Slyc-GM	0.185625	0.0351001	Slyc-GM	0.181959	Slyc-GM	0.2345	0.0332427	Slyc-GM	0.227178	Slyc-GM	0.219562	0.0260332	Slyc-GM	0.21449	Slyc-GM	0.142762	0.0335782	Slyc-GM	0.143809	Slyc-GM	0.0961347	0.0256096	Slyc-GM	0.0925381	Slyc-GM	0.120349	0.0292378	Slyc-GM	0.121081	Slyc-GM	0.121551	0.0280295	Slyc-GM	0.115648	Slyc-GM	0.170776	0.0278032	Slyc-GM	0.167485	Slyc-GM	0.2814	0.0499456	Slyc-GM	0.275542	Slyc-GM	0.182636
XP_004237068	Slyc-GM		Slyc-GM	0.251425	0.0374744	Slyc-GM	0.252339	Slyc-GM	0.268859	0.0559692	Slyc-GM	0.269981	Slyc-GM	0.292671	0.0566675	Slyc-GM	0.29258	Slyc-GM	0.272927	0.0450101	Slyc-GM	0.273374	Slyc-GM	0.227095	0.0387886	Slyc-GM	0.220735	Slyc-GM	0.257622	0.0423237	Slyc-GM	0.25784	Slyc-GM	0.232206	0.0385814	Slyc-GM	0.232311	Slyc-GM	0.262014	0.0365127	Slyc-GM	0.26331	Slyc-GM	0.386399	0.0573686	Slyc-GM	0.391378	Slyc-GM	0.280723
XP_004252330	Slyc-GM		Slyc-GM	0.0816405	0.0196268	Slyc-GM	0.080882	Slyc-GM	0.0688265	0.0214107	Slyc-GM	0.0675515	Slyc-GM	0.0585393	0.0180151	Slyc-GM	0.0571708	Slyc-GM	0.0417936	0.0142918	Slyc-GM	0.0405369	Slyc-GM	0.0573144	0.0221171	Slyc-GM	0.0552317	Slyc-GM	0.0932041	0.0319155	Slyc-GM	0.0845412	Slyc-GM	0.0834279	0.0235499	Slyc-GM	0.080484	Slyc-GM	0.0740922	0.0174966	Slyc-GM	0.0695781	Slyc-GM	0.188305	0.0398149	Slyc-GM	0.182629	Slyc-GM	0.0831771
XP_004228950	Slyc-GM		Slyc-GM	0.151247	0.0490016	Slyc-GM	0.143318	Slyc-GM	0.377626	0.0362334	Slyc-GM	0.369625	Slyc-GM	0.372876	0.0319102	Slyc-GM	0.36744	Slyc-GM	0.400618	0.0472458	Slyc-GM	0.392309	Slyc-GM	0.363713	0.0480809	Slyc-GM	0.357392	Slyc-GM	0.189564	0.0498543	Slyc-GM	0.18635	Slyc-GM	0.314126	0.0436341	Slyc-GM	0.308645	Slyc-GM	0.0969187	0.0344817	Slyc-GM	0.0906233	Slyc-GM	0.256028	0.0534503	Slyc-GM	0.266421	Slyc-GM	0.147319
XP_004244142	Slyc-GM		Slyc-GM	0.175424	0.0358474	Slyc-GM	0.174321	Slyc-GM	0.137952	0.0306723	Slyc-GM	0.132396	Slyc-GM	0.155014	0.0284237	Slyc-GM	0.151407	Slyc-GM	0.136927	0.0285591	Slyc-GM	0.13436	Slyc-GM	0.13088	0.02696	Slyc-GM	0.132222	Slyc-GM	0.162886	0.0322127	Slyc-GM	0.161083	Slyc-GM	0.168602	0.0292693	Slyc-GM	0.167899	Slyc-GM	0.169612	0.030737	Slyc-GM	0.167957	Slyc-GM	0.342816	0.0522266	Slyc-GM	0.339552	Slyc-GM	0.147138
XP_004228555	Slyc-GM		Slyc-GM	0.252654	0.0338087	Slyc-GM	0.251845	Slyc-GM	0.284371	0.0504215	Slyc-GM	0.278153	Slyc-GM	0.231965	0.0577581	Slyc-GM	0.223704	Slyc-GM	0.259783	0.0532187	Slyc-GM	0.251754	Slyc-GM	0.266434	0.0391865	Slyc-GM	0.260797	Slyc-GM	0.239855	0.0396095	Slyc-GM	0.237237	Slyc-GM	0.267124	0.0328467	Slyc-GM	0.260731	Slyc-GM	0.264049	0.0297184	Slyc-GM	0.263113	Slyc-GM	0.366304	0.0780794	Slyc-GM	0.364886	Slyc-GM	0.243777
XP_004231035	Slyc-GM		Slyc-GM	0.153779	0.0316792	Slyc-GM	0.15059	Slyc-GM	0.077527	0.0241808	Slyc-GM	0.0754612	Slyc-GM	0.0853143	0.0214061	Slyc-GM	0.0818667	Slyc-GM	0.136941	0.0464013	Slyc-GM	0.131954	Slyc-GM	0.135117	0.0412866	Slyc-GM	0.128269	Slyc-GM	0.116414	0.0352014	Slyc-GM	0.110989	Slyc-GM	0.144202	0.0306929	Slyc-GM	0.142384	Slyc-GM	0.154854	0.0337435	Slyc-GM	0.15433	Slyc-GM	0.229785	0.0522776	Slyc-GM	0.231658	Slyc-GM	0.152173
XP_004236586	Slyc-GM		Slyc-GM	0.257971	0.0359086	Slyc-GM	0.253982	Slyc-GM	0.359347	0.0547819	Slyc-GM	0.359368	Slyc-GM	0.337909	0.0475573	Slyc-GM	0.343101	Slyc-GM	0.242142	0.0490452	Slyc-GM	0.24088	Slyc-GM	0.259552	0.0473237	Slyc-GM	0.254312	Slyc-GM	0.279332	0.0451609	Slyc-GM	0.276028	Slyc-GM	0.250608	0.0355829	Slyc-GM	0.247277	Slyc-GM	0.243878	0.0370103	Slyc-GM	0.24152	Slyc-GM	0.368247	0.0545949	Slyc-GM	0.368543	Slyc-GM	0.246652
XP_004252580	Slyc-GM		Slyc-GM	0.200147	0.0355346	Slyc-GM	0.201792	Slyc-GM	0.148628	0.0452567	Slyc-GM	0.140045	Slyc-GM	0.1925	0.0371784	Slyc-GM	0.192132	Slyc-GM	0.146563	0.0481281	Slyc-GM	0.141783	Slyc-GM	0.179667	0.0370534	Slyc-GM	0.180261	Slyc-GM	0.223537	0.0517027	Slyc-GM	0.212273	Slyc-GM	0.208735	0.0421838	Slyc-GM	0.200995	Slyc-GM	0.203967	0.0364538	Slyc-GM	0.205339	Slyc-GM	0.320749	0.0525923	Slyc-GM	0.323255	Slyc-GM	0.196334
XP_004240048	Slyc-GM		Slyc-GM	0.102467	0.0242687	Slyc-GM	0.101089	Slyc-GM	0.102439	0.0211715	Slyc-GM	0.101339	Slyc-GM	0.0949891	0.0225668	Slyc-GM	0.0915101	Slyc-GM	0.0593016	0.0204026	Slyc-GM	0.0551096	Slyc-GM	0.0716435	0.0232367	Slyc-GM	0.0679547	Slyc-GM	0.0671417	0.0214179	Slyc-GM	0.0659183	Slyc-GM	0.0787682	0.0234245	Slyc-GM	0.0757047	Slyc-GM	0.0938962	0.023917	Slyc-GM	0.091779	Slyc-GM	0.275117	0.0466258	Slyc-GM	0.273518	Slyc-GM	0.113768
XP_004245875	Slyc-GM		Slyc-GM	0.238256	0.0325443	Slyc-GM	0.235724	Slyc-GM	0.123261	0.026818	Slyc-GM	0.121968	Slyc-GM	0.0953297	0.0195228	Slyc-GM	0.0935705	Slyc-GM	0.166879	0.0457815	Slyc-GM	0.159925	Slyc-GM	0.184839	0.0380344	Slyc-GM	0.18503	Slyc-GM	0.216336	0.0371984	Slyc-GM	0.211712	Slyc-GM	0.205264	0.0314211	Slyc-GM	0.203905	Slyc-GM	0.229682	0.0347669	Slyc-GM	0.229319	Slyc-GM	0.288732	0.0490177	Slyc-GM	0.290236	Slyc-GM	0.207484
XP_004248793	Slyc-GM		Slyc-GM	0.0903133	0.0274008	Slyc-GM	0.0883296	Slyc-GM	0.298572	0.0279071	Slyc-GM	0.294886	Slyc-GM	0.312393	0.0257724	Slyc-GM	0.308258	Slyc-GM	0.282011	0.0355042	Slyc-GM	0.278042	Slyc-GM	0.238014	0.0305753	Slyc-GM	0.23348	Slyc-GM	0.145825	0.0278186	Slyc-GM	0.142117	Slyc-GM	0.242467	0.0346579	Slyc-GM	0.239015	Slyc-GM	0.0882042	0.0235133	Slyc-GM	0.0850117	Slyc-GM	0.265892	0.0456156	Slyc-GM	0.263608	Slyc-GM	0.0945809
XP_004238867	Slyc-GM		Slyc-GM	0.124144	0.0267607	Slyc-GM	0.121878	Slyc-GM	0.142582	0.0289538	Slyc-GM	0.143579	Slyc-GM	0.135668	0.0308514	Slyc-GM	0.132816	Slyc-GM	0.14069	0.0326654	Slyc-GM	0.135369	Slyc-GM	0.103494	0.0300577	Slyc-GM	0.102867	Slyc-GM	0.086512	0.0257491	Slyc-GM	0.0841295	Slyc-GM	0.102415	0.0282337	Slyc-GM	0.0994624	Slyc-GM	0.109507	0.0275282	Slyc-GM	0.106257	Slyc-GM	0.185441	0.0339687	Slyc-GM	0.185424	Slyc-GM	0.126876
XP_004252096	Slyc-GM		Slyc-GM	0.199593	0.0377997	Slyc-GM	0.194816	Slyc-GM	0.195007	0.0439855	Slyc-GM	0.18981	Slyc-GM	0.168973	0.0389641	Slyc-GM	0.165875	Slyc-GM	0.21066	0.0377751	Slyc-GM	0.20731	Slyc-GM	0.23347	0.0318164	Slyc-GM	0.231645	Slyc-GM	0.186332	0.0350243	Slyc-GM	0.180301	Slyc-GM	0.198591	0.0313282	Slyc-GM	0.194385	Slyc-GM	0.213211	0.0326372	Slyc-GM	0.20925	Slyc-GM	0.297274	0.0622353	Slyc-GM	0.291912	Slyc-GM	0.197144
XP_004228600	Slyc-GM		Slyc-GM	0.200809	0.0573742	Slyc-GM	0.19554	Slyc-GM	0.267709	0.0330322	Slyc-GM	0.265312	Slyc-GM	0.283635	0.0300637	Slyc-GM	0.281762	Slyc-GM	0.226843	0.0371829	Slyc-GM	0.224467	Slyc-GM	0.210037	0.0299307	Slyc-GM	0.207855	Slyc-GM	0.26065	0.0465683	Slyc-GM	0.261704	Slyc-GM	0.199556	0.0283024	Slyc-GM	0.196284	Slyc-GM	0.208666	0.0495734	Slyc-GM	0.204973	Slyc-GM	0.289987	0.0557242	Slyc-GM	0.283771	Slyc-GM	0.261743
XP_010315949	Slyc-GM		Slyc-GM	0.249956	0.0473336	Slyc-GM	0.244521	Slyc-GM	0.182927	0.0358213	Slyc-GM	0.1861	Slyc-GM	0.173006	0.031391	Slyc-GM	0.171942	Slyc-GM	0.290737	0.0871644	Slyc-GM	0.276993	Slyc-GM	0.266677	0.0654957	Slyc-GM	0.259757	Slyc-GM	0.264612	0.065446	Slyc-GM	0.259317	Slyc-GM	0.235236	0.0536826	Slyc-GM	0.227987	Slyc-GM	0.244488	0.0464625	Slyc-GM	0.23987	Slyc-GM	0.273479	0.0486008	Slyc-GM	0.273605	Slyc-GM	0.196772
XP_004243472	Slyc-GM		Slyc-GM	0.14675	0.0268334	Slyc-GM	0.148731	Slyc-GM	0.29586	0.0456969	Slyc-GM	0.292492	Slyc-GM	0.201996	0.0364792	Slyc-GM	0.200474	Slyc-GM	0.174144	0.0568023	Slyc-GM	0.173933	Slyc-GM	0.236626	0.0618863	Slyc-GM	0.234977	Slyc-GM	0.0996423	0.0327022	Slyc-GM	0.0945758	Slyc-GM	0.109641	0.0273545	Slyc-GM	0.108536	Slyc-GM	0.149522	0.0289451	Slyc-GM	0.14907	Slyc-GM	0.216632	0.0475652	Slyc-GM	0.212541	Slyc-GM	0.145827
XP_004233467	Slyc-GM		Slyc-GM	0.0652434	0.0226394	Slyc-GM	0.0599124	Slyc-GM	0.160038	0.0291666	Slyc-GM	0.16081	Slyc-GM	0.208108	0.0336838	Slyc-GM	0.207601	Slyc-GM	0.173122	0.0365246	Slyc-GM	0.170831	Slyc-GM	0.103768	0.0257399	Slyc-GM	0.101264	Slyc-GM	0.0838674	0.0234453	Slyc-GM	0.0813779	Slyc-GM	0.0683203	0.0197495	Slyc-GM	0.0651493	Slyc-GM	0.0650679	0.0198723	Slyc-GM	0.0635779	Slyc-GM	0.422621	0.0245607	Slyc-SM	0.42567	Slyc-GM	0.0713564
NP_001234418	Slyc-GM		Slyc-GM	0.206767	0.0341392	Slyc-GM	0.203444	Slyc-GM	0.0811434	0.0180381	Slyc-GM	0.07729	Slyc-GM	0.126989	0.0217032	Slyc-GM	0.121375	Slyc-GM	0.175112	0.0420619	Slyc-GM	0.17111	Slyc-GM	0.156701	0.0340499	Slyc-GM	0.152551	Slyc-GM	0.140043	0.0364331	Slyc-GM	0.137354	Slyc-GM	0.167889	0.033765	Slyc-GM	0.163843	Slyc-GM	0.200447	0.0348399	Slyc-GM	0.199487	Slyc-GM	0.307415	0.0540899	Slyc-GM	0.301469	Slyc-GM	0.192429
XP_004235987	Slyc-GM		Slyc-GM	0.290403	0.0698401	Slyc-GM	0.279809	Slyc-GM	0.299269	0.0461728	Slyc-GM	0.297447	Slyc-GM	0.305537	0.035795	Slyc-GM	0.297497	Slyc-GM	0.288801	0.0555626	Slyc-GM	0.285763	Slyc-GM	0.248056	0.0406995	Slyc-GM	0.247313	Slyc-GM	0.28458	0.042201	Slyc-GM	0.284871	Slyc-GM	0.229331	0.0370654	Slyc-GM	0.227579	Slyc-GM	0.292942	0.0565541	Slyc-GM	0.289075	Slyc-GM	0.297589	0.0385891	Slyc-GM	0.291007	Slyc-GM	0.332996
XP_004248313	Slyc-GM		Slyc-GM	0.161232	0.031141	Slyc-GM	0.160392	Slyc-GM	0.0656457	0.0177378	Slyc-GM	0.0632041	Slyc-GM	0.0665059	0.0155047	Slyc-GM	0.0652156	Slyc-GM	0.124171	0.0351358	Slyc-GM	0.126727	Slyc-GM	0.0756578	0.0232915	Slyc-GM	0.0709007	Slyc-GM	0.0591434	0.0173056	Slyc-GM	0.0583134	Slyc-GM	0.0847076	0.0197581	Slyc-GM	0.0834539	Slyc-GM	0.129567	0.0274612	Slyc-GM	0.127661	Slyc-GM	0.234139	0.0421908	Slyc-GM	0.231588	Slyc-GM	0.151889
XP_004231957	Slyc-GM		Slyc-GM	0.290817	0.0747313	Slyc-GM	0.282579	Slyc-GM	0.263885	0.031344	Slyc-GM	0.264244	Slyc-GM	0.279178	0.0283877	Slyc-GM	0.280411	Slyc-GM	0.221695	0.0360356	Slyc-GM	0.221199	Slyc-GM	0.203802	0.0298069	Slyc-GM	0.203532	Slyc-GM	0.247277	0.0460895	Slyc-GM	0.249738	Slyc-GM	0.193732	0.0280497	Slyc-GM	0.191343	Slyc-GM	0.307254	0.0632872	Slyc-GM	0.310378	Slyc-GM	0.302305	0.0376213	Slyc-GM	0.298483	Slyc-GM	0.325271
XP_004248718	Slyc-GM		Slyc-GM	0.130973	0.0260997	Slyc-GM	0.130118	Slyc-GM	0.23055	0.0459514	Slyc-GM	0.225702	Slyc-GM	0.237104	0.0427162	Slyc-GM	0.233877	Slyc-GM	0.165468	0.0481325	Slyc-GM	0.160303	Slyc-GM	0.111642	0.0377435	Slyc-GM	0.104269	Slyc-GM	0.101965	0.0326306	Slyc-GM	0.0989539	Slyc-GM	0.0785501	0.0264592	Slyc-GM	0.0737373	Slyc-GM	0.123012	0.0272447	Slyc-GM	0.125714	Slyc-GM	0.295356	0.0532177	Slyc-GM	0.301948	Slyc-GM	0.142301
XP_004244051	Slyc-GM		Slyc-GM	0.101849	0.0265956	Slyc-GM	0.102551	Slyc-GM	0.357627	0.0374534	Slyc-GM	0.354922	Slyc-GM	0.351887	0.0328439	Slyc-GM	0.347769	Slyc-GM	0.392984	0.0531733	Slyc-GM	0.392803	Slyc-GM	0.330696	0.0499346	Slyc-GM	0.324971	Slyc-GM	0.186679	0.0414268	Slyc-GM	0.184103	Slyc-GM	0.278496	0.0422781	Slyc-GM	0.27726	Slyc-GM	0.0840157	0.0258206	Slyc-GM	0.0817904	Slyc-GM	0.196097	0.0506613	Slyc-GM	0.18803	Slyc-GM	0.122691
XP_004240406	Slyc-GM		Slyc-GM	0.424592	0.0432364	Slyc-SM	0.427055	Slyc-GM	0.33377	0.0585229	Slyc-GM	0.327283	Slyc-GM	0.310028	0.0519614	Slyc-GM	0.308411	Slyc-GM	0.371019	0.0430819	Slyc-GM	0.373808	Slyc-GM	0.414891	0.041957	Slyc-GM	0.417849	Slyc-GM	0.42681	0.04778	Slyc-SM	0.429239	Slyc-GM	0.418487	0.0401082	Slyc-GM	0.421375	Slyc-GM	0.41361	0.0397727	Slyc-SM	0.412841	Slyc-GM	0.463197	0.072921	Slyc-SM	0.460033	Slyc-GM	0.387865
XP_004228607	Slyc-GM		Slyc-GM	0.168211	0.0347561	Slyc-GM	0.160535	Slyc-GM	0.182144	0.0380753	Slyc-GM	0.180307	Slyc-GM	0.181739	0.0380923	Slyc-GM	0.1765	Slyc-GM	0.167273	0.035782	Slyc-GM	0.162642	Slyc-GM	0.183592	0.0366205	Slyc-GM	0.179127	Slyc-GM	0.180636	0.037843	Slyc-GM	0.17823	Slyc-GM	0.158614	0.0348883	Slyc-GM	0.157658	Slyc-GM	0.167674	0.0341065	Slyc-GM	0.162939	Slyc-GM	0.378118	0.0543351	Slyc-GM	0.372823	Slyc-GM	0.16445
XP_010314220	Slyc-GM		Slyc-GM	0.178369	0.0311784	Slyc-GM	0.178608	Slyc-GM	0.191511	0.0364159	Slyc-GM	0.189587	Slyc-GM	0.241996	0.0322083	Slyc-GM	0.241559	Slyc-GM	0.197218	0.0427137	Slyc-GM	0.196794	Slyc-GM	0.183652	0.0375929	Slyc-GM	0.179743	Slyc-GM	0.147839	0.0376964	Slyc-GM	0.140608	Slyc-GM	0.159527	0.0297292	Slyc-GM	0.15648	Slyc-GM	0.18556	0.0324804	Slyc-GM	0.184416	Slyc-GM	0.323189	0.0562059	Slyc-GM	0.322449	Slyc-GM	0.166466
XP_004250896	Slyc-GM		Slyc-GM	0.208644	0.0407662	Slyc-GM	0.207302	Slyc-GM	0.170295	0.0347751	Slyc-GM	0.169663	Slyc-GM	0.162038	0.0333228	Slyc-GM	0.161369	Slyc-GM	0.206582	0.0445967	Slyc-GM	0.201739	Slyc-GM	0.187607	0.0401323	Slyc-GM	0.179673	Slyc-GM	0.197995	0.0405975	Slyc-GM	0.193507	Slyc-GM	0.194431	0.040894	Slyc-GM	0.18702	Slyc-GM	0.192032	0.0388365	Slyc-GM	0.186706	Slyc-GM	0.394333	0.0747336	Slyc-GM	0.398386	Slyc-GM	0.226094
NP_001234738	Slyc-GM		Slyc-GM	0.143329	0.0363093	Slyc-GM	0.143086	Slyc-GM	0.300115	0.0282678	Slyc-GM	0.295882	Slyc-GM	0.313403	0.0257482	Slyc-GM	0.310225	Slyc-GM	0.284063	0.0365765	Slyc-GM	0.279165	Slyc-GM	0.238089	0.03144	Slyc-GM	0.234817	Slyc-GM	0.146625	0.0296507	Slyc-GM	0.144664	Slyc-GM	0.22228	0.0306782	Slyc-GM	0.221095	Slyc-GM	0.0872935	0.0233103	Slyc-GM	0.0848661	Slyc-GM	0.260004	0.0543176	Slyc-GM	0.25349	Slyc-GM	0.163688
XP_004230774	Slyc-GM		Slyc-GM	0.298503	0.043329	Slyc-GM	0.294291	Slyc-GM	0.29656	0.0294038	Slyc-GM	0.294886	Slyc-GM	0.310813	0.0269874	Slyc-GM	0.308258	Slyc-GM	0.278547	0.0375619	Slyc-GM	0.270443	Slyc-GM	0.23537	0.0322926	Slyc-GM	0.227328	Slyc-GM	0.149539	0.0292141	Slyc-GM	0.147172	Slyc-GM	0.217662	0.0330548	Slyc-GM	0.212695	Slyc-GM	0.181546	0.0463376	Slyc-GM	0.173486	Slyc-GM	0.369627	0.062472	Slyc-GM	0.367742	Slyc-GM	0.267806
XP_004251116	Slyc-GM		Slyc-GM	0.279067	0.0411328	Slyc-GM	0.277592	Slyc-GM	0.206749	0.0390995	Slyc-GM	0.204044	Slyc-GM	0.223934	0.0410964	Slyc-GM	0.226331	Slyc-GM	0.199563	0.0477669	Slyc-GM	0.194374	Slyc-GM	0.194402	0.0458063	Slyc-GM	0.199901	Slyc-GM	0.247531	0.03741	Slyc-GM	0.246724	Slyc-GM	0.241421	0.0375748	Slyc-GM	0.242909	Slyc-GM	0.266495	0.0360991	Slyc-GM	0.263819	Slyc-GM	0.46838	0.0691056	Slyc-SM	0.478533	Slyc-GM	0.287826
XP_004236093	Slyc-GM		Slyc-GM	0.207976	0.0339957	Slyc-GM	0.208517	Slyc-GM	0.232822	0.0440904	Slyc-GM	0.231051	Slyc-GM	0.241451	0.0445499	Slyc-GM	0.236254	Slyc-GM	0.134504	0.0335487	Slyc-GM	0.136079	Slyc-GM	0.167527	0.037811	Slyc-GM	0.166362	Slyc-GM	0.201293	0.0406081	Slyc-GM	0.199991	Slyc-GM	0.211117	0.0351019	Slyc-GM	0.210021	Slyc-GM	0.192302	0.0313638	Slyc-GM	0.190889	Slyc-GM	0.216431	0.0470255	Slyc-GM	0.214769	Slyc-GM	0.185898
XP_004230872	Slyc-GM		Slyc-GM	0.249629	0.0336072	Slyc-GM	0.247616	Slyc-GM	0.0804872	0.0180783	Slyc-GM	0.0795262	Slyc-GM	0.0739804	0.0159236	Slyc-GM	0.0726496	Slyc-GM	0.145133	0.0493221	Slyc-GM	0.133166	Slyc-GM	0.149428	0.0340926	Slyc-GM	0.145446	Slyc-GM	0.229684	0.0371771	Slyc-GM	0.227224	Slyc-GM	0.219286	0.0363124	Slyc-GM	0.218572	Slyc-GM	0.251301	0.0373023	Slyc-GM	0.25384	Slyc-GM	0.308389	0.0654908	Slyc-GM	0.306779	Slyc-GM	0.228712
XP_004228500	Slyc-GM		Slyc-GM	0.331179	0.0437562	Slyc-GM	0.338779	Slyc-GM	0.247829	0.0479487	Slyc-GM	0.2433	Slyc-GM	0.289373	0.0406146	Slyc-GM	0.292465	Slyc-GM	0.388065	0.0541286	Slyc-GM	0.390706	Slyc-GM	0.372746	0.0533298	Slyc-GM	0.37649	Slyc-GM	0.365819	0.0518287	Slyc-GM	0.362485	Slyc-GM	0.361286	0.0439506	Slyc-GM	0.362194	Slyc-GM	0.337924	0.0407644	Slyc-GM	0.335043	Slyc-GM	0.479418	0.0563281	Slyc-SM	0.476384	Slyc-GM	0.298745
NP_001233801	Slyc-GM		Slyc-GM	0.183651	0.0363584	Slyc-GM	0.185801	Slyc-GM	0.272742	0.0468731	Slyc-GM	0.271173	Slyc-GM	0.256288	0.0420658	Slyc-GM	0.252315	Slyc-GM	0.172398	0.0345485	Slyc-GM	0.167094	Slyc-GM	0.119067	0.0300007	Slyc-GM	0.11832	Slyc-GM	0.18724	0.0403853	Slyc-GM	0.184504	Slyc-GM	0.17665	0.0326706	Slyc-GM	0.176482	Slyc-GM	0.201695	0.033918	Slyc-GM	0.201248	Slyc-GM	0.339613	0.0587906	Slyc-GM	0.340969	Slyc-GM	0.173838
XP_004248761	Slyc-GM		Slyc-GM	0.24315	0.0380129	Slyc-GM	0.246227	Slyc-GM	0.238548	0.0304834	Slyc-GM	0.237008	Slyc-GM	0.227755	0.0300547	Slyc-GM	0.22557	Slyc-GM	0.226143	0.0384852	Slyc-GM	0.224116	Slyc-GM	0.185851	0.0360029	Slyc-GM	0.185512	Slyc-GM	0.185441	0.0371073	Slyc-GM	0.180796	Slyc-GM	0.251847	0.0399226	Slyc-GM	0.257605	Slyc-GM	0.256726	0.0354195	Slyc-GM	0.256586	Slyc-GM	0.199652	0.0491727	Slyc-GM	0.200066	Slyc-GM	0.228001
NP_001234343	Slyc-GM		Slyc-GM	0.380854	0.049079	Slyc-GM	0.381675	Slyc-GM	0.205951	0.0423852	Slyc-GM	0.199286	Slyc-GM	0.300013	0.04056	Slyc-GM	0.3008	Slyc-GM	0.299586	0.0446148	Slyc-GM	0.300608	Slyc-GM	0.370252	0.0458579	Slyc-GM	0.36358	Slyc-GM	0.375786	0.0475174	Slyc-GM	0.374736	Slyc-GM	0.372047	0.0466724	Slyc-GM	0.367552	Slyc-GM	0.379637	0.0470877	Slyc-GM	0.377411	Slyc-GM	0.428033	0.0770231	Slyc-SM	0.419725	Slyc-GM	0.367223
XP_004253113	Slyc-GM		Slyc-GM	0.11385	0.0286506	Slyc-GM	0.107169	Slyc-GM	0.128119	0.0300401	Slyc-GM	0.129398	Slyc-GM	0.119273	0.0249611	Slyc-GM	0.117599	Slyc-GM	0.0872192	0.0306917	Slyc-GM	0.0850418	Slyc-GM	0.0764676	0.0267	Slyc-GM	0.0742227	Slyc-GM	0.0655461	0.0264711	Slyc-GM	0.0615768	Slyc-GM	0.0834817	0.0263489	Slyc-GM	0.0805912	Slyc-GM	0.100153	0.0275334	Slyc-GM	0.0956299	Slyc-GM	0.284215	0.0483298	Slyc-GM	0.278656	Slyc-GM	0.123166
XP_004229630	Slyc-GM		Slyc-GM	0.181635	0.0439321	Slyc-GM	0.178247	Slyc-GM	0.120195	0.0252518	Slyc-GM	0.119222	Slyc-GM	0.152008	0.0270679	Slyc-GM	0.150712	Slyc-GM	0.128193	0.0378411	Slyc-GM	0.126221	Slyc-GM	0.124098	0.0392288	Slyc-GM	0.121863	Slyc-GM	0.122605	0.0376892	Slyc-GM	0.118189	Slyc-GM	0.148102	0.0381677	Slyc-GM	0.141644	Slyc-GM	0.153299	0.041395	Slyc-GM	0.14734	Slyc-GM	0.255341	0.0426843	Slyc-GM	0.255096	Slyc-GM	0.166579
XP_004236971	Slyc-GM		Slyc-GM	0.302229	0.0399789	Slyc-GM	0.301919	Slyc-GM	0.316411	0.0439416	Slyc-GM	0.315247	Slyc-GM	0.297651	0.0330964	Slyc-GM	0.296616	Slyc-GM	0.300324	0.0380405	Slyc-GM	0.299925	Slyc-GM	0.315274	0.0426398	Slyc-GM	0.315331	Slyc-GM	0.325607	0.049257	Slyc-GM	0.328357	Slyc-GM	0.309588	0.0427501	Slyc-GM	0.311999	Slyc-GM	0.294859	0.0407483	Slyc-GM	0.29927	Slyc-GM	0.398526	0.0736858	Slyc-GM	0.386922	Slyc-GM	0.306801
XP_010313914	Slyc-GM		Slyc-GM	0.244478	0.0357822	Slyc-GM	0.247441	Slyc-GM	0.230162	0.0429343	Slyc-GM	0.22796	Slyc-GM	0.216643	0.0324808	Slyc-GM	0.215231	Slyc-GM	0.205677	0.0444486	Slyc-GM	0.204646	Slyc-GM	0.223581	0.0382282	Slyc-GM	0.2271	Slyc-GM	0.210299	0.0371653	Slyc-GM	0.210386	Slyc-GM	0.23891	0.0385767	Slyc-GM	0.233956	Slyc-GM	0.233316	0.0350857	Slyc-GM	0.235499	Slyc-GM	0.374092	0.0727666	Slyc-GM	0.369976	Slyc-GM	0.238082
XP_004246362	Slyc-GM		Slyc-GM	0.201699	0.0455878	Slyc-GM	0.195986	Slyc-GM	0.265174	0.031974	Slyc-GM	0.264611	Slyc-GM	0.28068	0.0286923	Slyc-GM	0.280002	Slyc-GM	0.224733	0.0364078	Slyc-GM	0.223719	Slyc-GM	0.207301	0.0298807	Slyc-GM	0.206043	Slyc-GM	0.2528	0.0443491	Slyc-GM	0.257834	Slyc-GM	0.212604	0.0337688	Slyc-GM	0.207624	Slyc-GM	0.242504	0.0539461	Slyc-GM	0.234066	Slyc-GM	0.450916	0.060746	Slyc-SM	0.456918	Slyc-GM	0.190923
NP_001233907	Slyc-GM		Slyc-GM	0.184715	0.030204	Slyc-GM	0.183499	Slyc-GM	0.0714422	0.0227286	Slyc-GM	0.0677416	Slyc-GM	0.148717	0.0237695	Slyc-GM	0.148064	Slyc-GM	0.184985	0.056171	Slyc-GM	0.180218	Slyc-GM	0.171864	0.0577089	Slyc-GM	0.166578	Slyc-GM	0.165414	0.0401004	Slyc-GM	0.164195	Slyc-GM	0.190969	0.0344117	Slyc-GM	0.189851	Slyc-GM	0.178451	0.0301632	Slyc-GM	0.176753	Slyc-GM	0.350912	0.0454837	Slyc-GM	0.344243	Slyc-GM	0.174887
XP_004230731	Slyc-GM		Slyc-GM	0.137989	0.0294743	Slyc-GM	0.134728	Slyc-GM	0.0846338	0.0252347	Slyc-GM	0.0813358	Slyc-GM	0.0850565	0.0226907	Slyc-GM	0.0826087	Slyc-GM	0.0508902	0.01859	Slyc-GM	0.0492145	Slyc-GM	0.130287	0.0463643	Slyc-GM	0.12443	Slyc-GM	0.0967682	0.0346837	Slyc-GM	0.0932926	Slyc-GM	0.12585	0.0302864	Slyc-GM	0.121219	Slyc-GM	0.140227	0.024217	Slyc-GM	0.139078	Slyc-GM	0.219147	0.0371386	Slyc-GM	0.217558	Slyc-GM	0.125387
XP_004234671	Slyc-GM		Slyc-GM	0.13986	0.0276136	Slyc-GM	0.137236	Slyc-GM	0.262854	0.0436743	Slyc-GM	0.262528	Slyc-GM	0.197039	0.0331603	Slyc-GM	0.192842	Slyc-GM	0.133901	0.0311562	Slyc-GM	0.133261	Slyc-GM	0.150648	0.0299931	Slyc-GM	0.148563	Slyc-GM	0.131552	0.0293136	Slyc-GM	0.129457	Slyc-GM	0.149427	0.0300333	Slyc-GM	0.147543	Slyc-GM	0.1311	0.0259653	Slyc-GM	0.130916	Slyc-GM	0.29603	0.0497433	Slyc-GM	0.293534	Slyc-GM	0.127204
XP_004252541	Slyc-GM		Slyc-GM	0.230495	0.0347094	Slyc-GM	0.229328	Slyc-GM	0.123578	0.0272149	Slyc-GM	0.123643	Slyc-GM	0.149115	0.0247145	Slyc-GM	0.150396	Slyc-GM	0.185822	0.0342239	Slyc-GM	0.183406	Slyc-GM	0.214062	0.0381785	Slyc-GM	0.210069	Slyc-GM	0.235593	0.0333775	Slyc-GM	0.233456	Slyc-GM	0.183376	0.0295284	Slyc-GM	0.182496	Slyc-GM	0.221419	0.0294404	Slyc-GM	0.222077	Slyc-GM	0.422506	0.0675778	Slyc-SM	0.422349	Slyc-GM	0.229752
XP_004253280	Slyc-GM		Slyc-GM	0.26486	0.0342706	Slyc-GM	0.267752	Slyc-GM	0.209149	0.0358779	Slyc-GM	0.210491	Slyc-GM	0.244318	0.0307462	Slyc-GM	0.245578	Slyc-GM	0.233867	0.0381915	Slyc-GM	0.230965	Slyc-GM	0.225219	0.0386482	Slyc-GM	0.229475	Slyc-GM	0.226089	0.0367955	Slyc-GM	0.223018	Slyc-GM	0.203525	0.0329365	Slyc-GM	0.205111	Slyc-GM	0.245077	0.0346981	Slyc-GM	0.247625	Slyc-GM	0.387737	0.0577971	Slyc-GM	0.381021	Slyc-GM	0.267829
XP_004229342	Slyc-GM		Slyc-GM	0.141869	0.03623	Slyc-GM	0.139309	Slyc-GM	0.296431	0.0293941	Slyc-GM	0.292795	Slyc-GM	0.310406	0.0269478	Slyc-GM	0.307381	Slyc-GM	0.279081	0.0371942	Slyc-GM	0.276944	Slyc-GM	0.235811	0.0319384	Slyc-GM	0.230987	Slyc-GM	0.149789	0.0288095	Slyc-GM	0.151366	Slyc-GM	0.216444	0.0333663	Slyc-GM	0.214273	Slyc-GM	0.0887406	0.022814	Slyc-GM	0.0855193	Slyc-GM	0.2239	0.0358485	Slyc-GM	0.227995	Slyc-GM	0.174293
XP_004241394	Slyc-GM		Slyc-GM	0.170794	0.0316229	Slyc-GM	0.168348	Slyc-GM	0.0995397	0.0234498	Slyc-GM	0.0974037	Slyc-GM	0.13265	0.0232581	Slyc-GM	0.13282	Slyc-GM	0.0701652	0.0199863	Slyc-GM	0.0679537	Slyc-GM	0.0623425	0.0175897	Slyc-GM	0.0580937	Slyc-GM	0.0949131	0.0313028	Slyc-GM	0.0864645	Slyc-GM	0.167918	0.027754	Slyc-GM	0.167955	Slyc-GM	0.160293	0.0287031	Slyc-GM	0.159535	Slyc-GM	0.282425	0.0471291	Slyc-GM	0.285596	Slyc-GM	0.164221
XP_004245214	Slyc-GM		Slyc-GM	0.281727	0.0392382	Slyc-GM	0.281631	Slyc-GM	0.222312	0.0471406	Slyc-GM	0.220866	Slyc-GM	0.236845	0.0487071	Slyc-GM	0.234844	Slyc-GM	0.207087	0.0504879	Slyc-GM	0.199375	Slyc-GM	0.206701	0.0450995	Slyc-GM	0.200738	Slyc-GM	0.258683	0.0460303	Slyc-GM	0.259002	Slyc-GM	0.235694	0.0412712	Slyc-GM	0.234889	Slyc-GM	0.249257	0.0350008	Slyc-GM	0.251827	Slyc-GM	0.506898	0.079164	Slyc-SM	0.51071	Slyc-GM	0.253644
NP_001234776	Slyc-GM		Slyc-GM	0.205717	0.0316241	Slyc-GM	0.207382	Slyc-GM	0.143956	0.0364215	Slyc-GM	0.138093	Slyc-GM	0.137811	0.0265736	Slyc-GM	0.136067	Slyc-GM	0.092996	0.0247743	Slyc-GM	0.0911494	Slyc-GM	0.0684366	0.0194915	Slyc-GM	0.0669657	Slyc-GM	0.11595	0.0309315	Slyc-GM	0.11327	Slyc-GM	0.195205	0.0364336	Slyc-GM	0.187509	Slyc-GM	0.217972	0.0332981	Slyc-GM	0.216969	Slyc-GM	0.220566	0.0536305	Slyc-GM	0.220765	Slyc-GM	0.226486
XP_004248314	Slyc-GM		Slyc-GM	0.206229	0.0388565	Slyc-GM	0.20428	Slyc-GM	0.169722	0.0316707	Slyc-GM	0.168264	Slyc-GM	0.249529	0.0253014	Slyc-GM	0.250446	Slyc-GM	0.17571	0.0312371	Slyc-GM	0.17262	Slyc-GM	0.191816	0.033338	Slyc-GM	0.189165	Slyc-GM	0.188284	0.0330847	Slyc-GM	0.188614	Slyc-GM	0.209225	0.0337632	Slyc-GM	0.208978	Slyc-GM	0.212771	0.028525	Slyc-GM	0.21084	Slyc-GM	0.194323	0.0494473	Slyc-GM	0.194598	Slyc-GM	0.185258
XP_004247802	Slyc-GM		Slyc-GM	0.191253	0.0319558	Slyc-GM	0.189595	Slyc-GM	0.0795765	0.0223983	Slyc-GM	0.0776592	Slyc-GM	0.11424	0.0225871	Slyc-GM	0.115941	Slyc-GM	0.0994204	0.0264051	Slyc-GM	0.0983029	Slyc-GM	0.154914	0.040504	Slyc-GM	0.149895	Slyc-GM	0.174298	0.0376644	Slyc-GM	0.169779	Slyc-GM	0.148535	0.0317715	Slyc-GM	0.143655	Slyc-GM	0.186698	0.0312454	Slyc-GM	0.186578	Slyc-GM	0.369361	0.0748814	Slyc-GM	0.373429	Slyc-GM	0.175462
NP_001266150	Slyc-GM		Slyc-GM	0.393329	0.04475	Slyc-GM	0.39223	Slyc-GM	0.362979	0.0509723	Slyc-GM	0.370327	Slyc-GM	0.269966	0.0411635	Slyc-GM	0.267411	Slyc-GM	0.310974	0.0406747	Slyc-GM	0.310138	Slyc-GM	0.291823	0.0411233	Slyc-GM	0.291739	Slyc-GM	0.340525	0.0399886	Slyc-GM	0.335592	Slyc-GM	0.34253	0.0382266	Slyc-GM	0.339085	Slyc-GM	0.372306	0.0380068	Slyc-GM	0.374779	Slyc-GM	0.523404	0.077888	Slyc-SM	0.52016	Slyc-GM	0.368179
XP_004246984	Slyc-GM		Slyc-GM	0.192999	0.029489	Slyc-GM	0.190829	Slyc-GM	0.132917	0.0273028	Slyc-GM	0.133753	Slyc-GM	0.158347	0.0263022	Slyc-GM	0.159238	Slyc-GM	0.115886	0.0293662	Slyc-GM	0.10887	Slyc-GM	0.0934373	0.0244447	Slyc-GM	0.0885108	Slyc-GM	0.122941	0.0293385	Slyc-GM	0.118061	Slyc-GM	0.149378	0.0268937	Slyc-GM	0.149636	Slyc-GM	0.187098	0.028197	Slyc-GM	0.183047	Slyc-GM	0.341987	0.0521592	Slyc-GM	0.338981	Slyc-GM	0.187521
NP_001234681	Slyc-GM		Slyc-GM	0.299272	0.0809545	Slyc-GM	0.290873	Slyc-GM	0.289896	0.0343509	Slyc-GM	0.28811	Slyc-GM	0.30387	0.0320163	Slyc-GM	0.303133	Slyc-GM	0.272761	0.0414436	Slyc-GM	0.265883	Slyc-GM	0.227156	0.0397845	Slyc-GM	0.225561	Slyc-GM	0.283372	0.0545615	Slyc-GM	0.285296	Slyc-GM	0.210062	0.0405254	Slyc-GM	0.211875	Slyc-GM	0.295046	0.0643958	Slyc-GM	0.281755	Slyc-GM	0.321824	0.0432258	Slyc-GM	0.324139	Slyc-GM	0.375247
XP_004229667	Slyc-GM		Slyc-GM	0.26964	0.0573945	Slyc-GM	0.266287	Slyc-GM	0.353744	0.0276394	Slyc-GM	0.350512	Slyc-GM	0.352636	0.0259175	Slyc-GM	0.348841	Slyc-GM	0.360409	0.0362717	Slyc-GM	0.352709	Slyc-GM	0.299151	0.035641	Slyc-GM	0.290717	Slyc-GM	0.387464	0.0519969	Slyc-GM	0.377357	Slyc-GM	0.270627	0.0377551	Slyc-GM	0.266158	Slyc-GM	0.351957	0.0611286	Slyc-GM	0.338318	Slyc-GM	0.385182	0.0574769	Slyc-GM	0.387971	Slyc-GM	0.276039
XP_004233026	Slyc-GM		Slyc-GM	0.156386	0.0267571	Slyc-GM	0.150813	Slyc-GM	0.234108	0.0423084	Slyc-GM	0.232479	Slyc-GM	0.185237	0.0329114	Slyc-GM	0.183554	Slyc-GM	0.13904	0.0286211	Slyc-GM	0.136483	Slyc-GM	0.191575	0.0457078	Slyc-GM	0.189282	Slyc-GM	0.108607	0.0257067	Slyc-GM	0.107214	Slyc-GM	0.131713	0.0240795	Slyc-GM	0.129753	Slyc-GM	0.151672	0.0261268	Slyc-GM	0.151234	Slyc-GM	0.220969	0.0439336	Slyc-GM	0.21706	Slyc-GM	0.150747
XP_004238064	Slyc-GM		Slyc-GM	0.183611	0.0315509	Slyc-GM	0.178882	Slyc-GM	0.096718	0.0232477	Slyc-GM	0.091772	Slyc-GM	0.123264	0.0220626	Slyc-GM	0.121735	Slyc-GM	0.151843	0.0329883	Slyc-GM	0.156254	Slyc-GM	0.103912	0.0248883	Slyc-GM	0.100208	Slyc-GM	0.120826	0.0297885	Slyc-GM	0.118027	Slyc-GM	0.169202	0.0296382	Slyc-GM	0.165888	Slyc-GM	0.183619	0.0336478	Slyc-GM	0.179354	Slyc-GM	0.423956	0.0577795	Slyc-SM	0.428447	Slyc-GM	0.176875
XP_004240355	Slyc-GM		Slyc-GM	0.0934248	0.0295761	Slyc-GM	0.0906273	Slyc-GM	0.298572	0.0279071	Slyc-GM	0.294886	Slyc-GM	0.312393	0.0257724	Slyc-GM	0.308258	Slyc-GM	0.282011	0.0355042	Slyc-GM	0.278042	Slyc-GM	0.238014	0.0305753	Slyc-GM	0.23348	Slyc-GM	0.161097	0.0327721	Slyc-GM	0.162488	Slyc-GM	0.222132	0.0304567	Slyc-GM	0.217896	Slyc-GM	0.087288	0.022612	Slyc-GM	0.0848393	Slyc-GM	0.315542	0.0470229	Slyc-GM	0.310949	Slyc-GM	0.100073
XP_004249929	Slyc-GM		Slyc-GM	0.236576	0.0565609	Slyc-GM	0.231783	Slyc-GM	0.25644	0.033382	Slyc-GM	0.252569	Slyc-GM	0.274824	0.0296495	Slyc-GM	0.270739	Slyc-GM	0.215283	0.0371028	Slyc-GM	0.21221	Slyc-GM	0.203171	0.0295297	Slyc-GM	0.201208	Slyc-GM	0.241246	0.0441096	Slyc-GM	0.235818	Slyc-GM	0.22095	0.0365094	Slyc-GM	0.215572	Slyc-GM	0.256001	0.050444	Slyc-GM	0.250418	Slyc-GM	0.458456	0.0221163	Slyc-SM	0.457532	Slyc-GM	0.282552
XP_010326974	Slyc-GM		Slyc-GM	0.230201	0.0339079	Slyc-GM	0.232081	Slyc-GM	0.175401	0.0254477	Slyc-GM	0.173459	Slyc-GM	0.260379	0.0350522	Slyc-GM	0.258408	Slyc-GM	0.217751	0.0456943	Slyc-GM	0.215235	Slyc-GM	0.247023	0.0495237	Slyc-GM	0.240533	Slyc-GM	0.248493	0.0427907	Slyc-GM	0.244936	Slyc-GM	0.220224	0.031887	Slyc-GM	0.220194	Slyc-GM	0.219124	0.0321952	Slyc-GM	0.219932	Slyc-GM	0.294228	0.0622699	Slyc-GM	0.291409	Slyc-GM	0.236817
XP_004237341	Slyc-GM		Slyc-GM	0.244803	0.04059	Slyc-GM	0.243608	Slyc-GM	0.138137	0.0279564	Slyc-GM	0.130889	Slyc-GM	0.167447	0.0300119	Slyc-GM	0.164762	Slyc-GM	0.174685	0.0404016	Slyc-GM	0.173673	Slyc-GM	0.200273	0.0429543	Slyc-GM	0.192442	Slyc-GM	0.215977	0.0443323	Slyc-GM	0.213054	Slyc-GM	0.210635	0.0450901	Slyc-GM	0.20079	Slyc-GM	0.23718	0.0434459	Slyc-GM	0.231573	Slyc-GM	0.415567	0.0541973	Slyc-SM	0.410391	Slyc-GM	0.220631
XP_004230896	Slyc-GM		Slyc-GM	0.125148	0.0257554	Slyc-GM	0.12242	Slyc-GM	0.169056	0.031198	Slyc-GM	0.170428	Slyc-GM	0.144491	0.0242346	Slyc-GM	0.143098	Slyc-GM	0.0538253	0.0163515	Slyc-GM	0.0504478	Slyc-GM	0.0704795	0.0188237	Slyc-GM	0.0697499	Slyc-GM	0.138376	0.0418572	Slyc-GM	0.13146	Slyc-GM	0.122178	0.0278127	Slyc-GM	0.120743	Slyc-GM	0.116572	0.02262	Slyc-GM	0.120302	Slyc-GM	0.235711	0.0427265	Slyc-GM	0.237717	Slyc-GM	0.133111
NP_001234549	Slyc-GM		Slyc-GM	0.178816	0.0299152	Slyc-GM	0.177964	Slyc-GM	0.0683657	0.0188389	Slyc-GM	0.066324	Slyc-GM	0.102199	0.0195032	Slyc-GM	0.101778	Slyc-GM	0.144672	0.030477	Slyc-GM	0.143768	Slyc-GM	0.14916	0.0325945	Slyc-GM	0.146041	Slyc-GM	0.132573	0.0277352	Slyc-GM	0.130583	Slyc-GM	0.135121	0.0233242	Slyc-GM	0.134687	Slyc-GM	0.164347	0.0273246	Slyc-GM	0.163923	Slyc-GM	0.336903	0.0716514	Slyc-GM	0.329428	Slyc-GM	0.16712
XP_004244943	Slyc-GM		Slyc-GM	0.380222	0.0842767	Slyc-GM	0.366282	Slyc-GM	0.396859	0.0393882	Slyc-GM	0.391838	Slyc-GM	0.387978	0.0355114	Slyc-GM	0.384432	Slyc-GM	0.415196	0.0480313	Slyc-GM	0.411118	Slyc-GM	0.393754	0.0549698	Slyc-GM	0.384904	Slyc-GM	0.440425	0.059667	Slyc-SM	0.431794	Slyc-GM	0.335179	0.0576887	Slyc-GM	0.322798	Slyc-GM	0.383294	0.0696503	Slyc-GM	0.383355	Slyc-GM	0.316663	0.037041	Slyc-GM	0.313348	Slyc-GM	0.395794
XP_004245876	Slyc-GM		Slyc-GM	0.258348	0.0385026	Slyc-GM	0.25371	Slyc-GM	0.292053	0.045086	Slyc-GM	0.294518	Slyc-GM	0.26593	0.0317388	Slyc-GM	0.263736	Slyc-GM	0.255638	0.0467887	Slyc-GM	0.250442	Slyc-GM	0.224361	0.0480167	Slyc-GM	0.220342	Slyc-GM	0.205425	0.0402578	Slyc-GM	0.200702	Slyc-GM	0.250047	0.042101	Slyc-GM	0.247027	Slyc-GM	0.250035	0.0361441	Slyc-GM	0.245236	Slyc-GM	0.251114	0.0522565	Slyc-GM	0.254055	Slyc-GM	0.271695
XP_004236072	Slyc-GM		Slyc-GM	0.17626	0.0401525	Slyc-GM	0.175736	Slyc-GM	0.0879769	0.0249952	Slyc-GM	0.0829542	Slyc-GM	0.13837	0.0294945	Slyc-GM	0.139378	Slyc-GM	0.162085	0.0483185	Slyc-GM	0.155822	Slyc-GM	0.137543	0.0365209	Slyc-GM	0.136448	Slyc-GM	0.139578	0.0376481	Slyc-GM	0.13279	Slyc-GM	0.177483	0.0401252	Slyc-GM	0.179609	Slyc-GM	0.165727	0.0364608	Slyc-GM	0.16284	Slyc-GM	0.286951	0.0548571	Slyc-GM	0.286378	Slyc-GM	0.175483
XP_004233035	Slyc-GM		Slyc-GM	0.205417	0.0335509	Slyc-GM	0.204259	Slyc-GM	0.292207	0.051756	Slyc-GM	0.290097	Slyc-GM	0.305016	0.0481962	Slyc-GM	0.30795	Slyc-GM	0.260078	0.04173	Slyc-GM	0.254471	Slyc-GM	0.199159	0.0382072	Slyc-GM	0.196358	Slyc-GM	0.185732	0.0357039	Slyc-GM	0.184277	Slyc-GM	0.20235	0.0340371	Slyc-GM	0.200144	Slyc-GM	0.211716	0.0299575	Slyc-GM	0.212822	Slyc-GM	0.285363	0.0619173	Slyc-GM	0.284761	Slyc-GM	0.213414
XP_004231802	Slyc-GM		Slyc-GM	0.31914	0.0814922	Slyc-GM	0.314326	Slyc-GM	0.348565	0.0256712	Slyc-GM	0.345381	Slyc-GM	0.348737	0.0243532	Slyc-GM	0.347166	Slyc-GM	0.352469	0.034021	Slyc-GM	0.348787	Slyc-GM	0.293072	0.0344435	Slyc-GM	0.287359	Slyc-GM	0.361405	0.0470451	Slyc-GM	0.35707	Slyc-GM	0.266002	0.0365551	Slyc-GM	0.263281	Slyc-GM	0.355029	0.0674039	Slyc-GM	0.357082	Slyc-GM	0.388397	0.0411094	Slyc-GM	0.385083	Slyc-GM	0.338978
XP_004244796	Slyc-GM		Slyc-GM	0.155217	0.0445485	Slyc-GM	0.143687	Slyc-GM	0.108059	0.0364613	Slyc-GM	0.106976	Slyc-GM	0.112313	0.0311997	Slyc-GM	0.110418	Slyc-GM	0.284494	0.0941494	Slyc-GM	0.269526	Slyc-GM	0.222472	0.0782995	Slyc-GM	0.213485	Slyc-GM	0.204764	0.0689446	Slyc-GM	0.197315	Slyc-GM	0.180331	0.0584655	Slyc-GM	0.172645	Slyc-GM	0.163914	0.0438997	Slyc-GM	0.156777	Slyc-GM	0.13315	0.0358071	Slyc-GM	0.132798	Slyc-GM	0.118689
NP_001266248	Slyc-GM		Slyc-GM	0.158371	0.0324811	Slyc-GM	0.155548	Slyc-GM	0.0941446	0.0316748	Slyc-GM	0.0961496	Slyc-GM	0.0787861	0.0258092	Slyc-GM	0.0767402	Slyc-GM	0.0960358	0.0295926	Slyc-GM	0.09452	Slyc-GM	0.0514785	0.0173143	Slyc-GM	0.0480355	Slyc-GM	0.112905	0.046379	Slyc-GM	0.102938	Slyc-GM	0.0945319	0.0211052	Slyc-GM	0.0931829	Slyc-GM	0.1434	0.0299872	Slyc-GM	0.140326	Slyc-GM	0.211037	0.042977	Slyc-GM	0.208136	Slyc-GM	0.148884
XP_004246552	Slyc-GM		Slyc-GM	0.162602	0.0408246	Slyc-GM	0.155249	Slyc-GM	0.126351	0.0358047	Slyc-GM	0.120983	Slyc-GM	0.200048	0.0388796	Slyc-GM	0.200272	Slyc-GM	0.181312	0.0531848	Slyc-GM	0.174968	Slyc-GM	0.213068	0.0650033	Slyc-GM	0.203683	Slyc-GM	0.195997	0.0514958	Slyc-GM	0.191357	Slyc-GM	0.196105	0.0511584	Slyc-GM	0.187841	Slyc-GM	0.179758	0.0430354	Slyc-GM	0.177909	Slyc-GM	0.262483	0.0600002	Slyc-GM	0.258876	Slyc-GM	0.157853
XP_004237996	Slyc-GM		Slyc-GM	0.182652	0.0356033	Slyc-GM	0.180798	Slyc-GM	0.239819	0.0396828	Slyc-GM	0.239982	Slyc-GM	0.171713	0.0301154	Slyc-GM	0.173115	Slyc-GM	0.115874	0.0287859	Slyc-GM	0.111929	Slyc-GM	0.129186	0.0282526	Slyc-GM	0.130349	Slyc-GM	0.16069	0.034368	Slyc-GM	0.159327	Slyc-GM	0.174762	0.0274161	Slyc-GM	0.171389	Slyc-GM	0.173627	0.02972	Slyc-GM	0.172714	Slyc-GM	0.288576	0.0458158	Slyc-GM	0.286635	Slyc-GM	0.150607
XP_004248736	Slyc-GM		Slyc-GM	0.19113	0.0311076	Slyc-GM	0.189433	Slyc-GM	0.217913	0.0506953	Slyc-GM	0.221196	Slyc-GM	0.186789	0.0399376	Slyc-GM	0.186803	Slyc-GM	0.165296	0.0446647	Slyc-GM	0.16809	Slyc-GM	0.163369	0.0378187	Slyc-GM	0.16429	Slyc-GM	0.169296	0.0357587	Slyc-GM	0.173369	Slyc-GM	0.179448	0.0333067	Slyc-GM	0.179765	Slyc-GM	0.195131	0.0325356	Slyc-GM	0.197773	Slyc-GM	0.296601	0.0564957	Slyc-GM	0.293272	Slyc-GM	0.208517
XP_010322506	Slyc-GM		Slyc-GM	0.14254	0.0312375	Slyc-GM	0.138146	Slyc-GM	0.148089	0.0342298	Slyc-GM	0.144465	Slyc-GM	0.0967871	0.02323	Slyc-GM	0.094524	Slyc-GM	0.23768	0.0511803	Slyc-GM	0.23823	Slyc-GM	0.153628	0.0412969	Slyc-GM	0.150389	Slyc-GM	0.154454	0.0472111	Slyc-GM	0.146603	Slyc-GM	0.138331	0.0384199	Slyc-GM	0.133033	Slyc-GM	0.141403	0.0299731	Slyc-GM	0.141477	Slyc-GM	0.162298	0.0406658	Slyc-GM	0.157437	Slyc-GM	0.145559
XP_004241409	Slyc-GM		Slyc-GM	0.119668	0.026983	Slyc-GM	0.118011	Slyc-GM	0.103193	0.0258481	Slyc-GM	0.101657	Slyc-GM	0.11325	0.0265106	Slyc-GM	0.111854	Slyc-GM	0.0481649	0.0167678	Slyc-GM	0.0474678	Slyc-GM	0.0542516	0.0193132	Slyc-GM	0.0500117	Slyc-GM	0.0474124	0.0174543	Slyc-GM	0.043327	Slyc-GM	0.0859295	0.0207595	Slyc-GM	0.0838263	Slyc-GM	0.119821	0.025471	Slyc-GM	0.116976	Slyc-GM	0.255488	0.0432756	Slyc-GM	0.257484	Slyc-GM	0.10301
NP_001234385	Slyc-GM		Slyc-GM	0.134658	0.0267423	Slyc-GM	0.131527	Slyc-GM	0.155874	0.028845	Slyc-GM	0.153023	Slyc-GM	0.155555	0.0271609	Slyc-GM	0.154236	Slyc-GM	0.0828645	0.0229337	Slyc-GM	0.0818643	Slyc-GM	0.0535404	0.0166207	Slyc-GM	0.049998	Slyc-GM	0.0746643	0.0278057	Slyc-GM	0.0709073	Slyc-GM	0.151711	0.0339324	Slyc-GM	0.149742	Slyc-GM	0.128434	0.0257109	Slyc-GM	0.125575	Slyc-GM	0.291816	0.0493108	Slyc-GM	0.290077	Slyc-GM	0.150773
XP_010323213	Slyc-GM		Slyc-GM	0.110383	0.0204704	Slyc-GM	0.108399	Slyc-GM	0.20023	0.0307004	Slyc-GM	0.199226	Slyc-GM	0.18783	0.032378	Slyc-GM	0.185263	Slyc-GM	0.0968086	0.0228814	Slyc-GM	0.0942908	Slyc-GM	0.051787	0.0164197	Slyc-GM	0.0514389	Slyc-GM	0.0725964	0.0214676	Slyc-GM	0.069212	Slyc-GM	0.0933745	0.0194349	Slyc-GM	0.0923544	Slyc-GM	0.101562	0.0178258	Slyc-GM	0.10146	Slyc-GM	0.24083	0.0503566	Slyc-GM	0.237043	Slyc-GM	0.109489
XP_004237078	Slyc-GM		Slyc-GM	0.113957	0.0392958	Slyc-GM	0.105347	Slyc-GM	0.389955	0.0368595	Slyc-GM	0.387018	Slyc-GM	0.38138	0.032848	Slyc-GM	0.378963	Slyc-GM	0.4074	0.0457201	Slyc-GM	0.405285	Slyc-GM	0.385026	0.05226	Slyc-GM	0.377068	Slyc-GM	0.187703	0.0487762	Slyc-GM	0.178414	Slyc-GM	0.323475	0.0486029	Slyc-GM	0.314796	Slyc-GM	0.0994413	0.034474	Slyc-GM	0.0923555	Slyc-GM	0.276929	0.0508325	Slyc-GM	0.280375	Slyc-GM	0.115983
XP_004240214	Slyc-GM		Slyc-GM	0.107018	0.0211997	Slyc-GM	0.106189	Slyc-GM	0.0741698	0.0238438	Slyc-GM	0.0712299	Slyc-GM	0.0562814	0.0191617	Slyc-GM	0.0555377	Slyc-GM	0.0545361	0.0205157	Slyc-GM	0.0525341	Slyc-GM	0.0506694	0.0177823	Slyc-GM	0.0488263	Slyc-GM	0.0460333	0.0160169	Slyc-GM	0.0432808	Slyc-GM	0.0706208	0.0185846	Slyc-GM	0.0660114	Slyc-GM	0.105566	0.0232172	Slyc-GM	0.101249	Slyc-GM	0.356214	0.0580635	Slyc-GM	0.361727	Slyc-GM	0.105287
XP_004228514	Slyc-GM		Slyc-GM	0.216449	0.0411977	Slyc-GM	0.21255	Slyc-GM	0.209588	0.0383983	Slyc-GM	0.207529	Slyc-GM	0.18444	0.0327073	Slyc-GM	0.182116	Slyc-GM	0.203268	0.0349858	Slyc-GM	0.199474	Slyc-GM	0.176671	0.0347955	Slyc-GM	0.174069	Slyc-GM	0.182557	0.0384813	Slyc-GM	0.180459	Slyc-GM	0.196412	0.0396307	Slyc-GM	0.190477	Slyc-GM	0.213951	0.0384404	Slyc-GM	0.210877	Slyc-GM	0.33159	0.0710485	Slyc-GM	0.327782	Slyc-GM	0.228005
XP_004239049	Slyc-GM		Slyc-GM	0.132854	0.0350442	Slyc-GM	0.132372	Slyc-GM	0.350051	0.026545	Slyc-GM	0.346348	Slyc-GM	0.349822	0.0248902	Slyc-GM	0.347958	Slyc-GM	0.35625	0.0359413	Slyc-GM	0.34972	Slyc-GM	0.294634	0.0353558	Slyc-GM	0.28807	Slyc-GM	0.164982	0.0406969	Slyc-GM	0.159809	Slyc-GM	0.268257	0.0372591	Slyc-GM	0.265154	Slyc-GM	0.0937256	0.0308326	Slyc-GM	0.0897272	Slyc-GM	0.257716	0.0426775	Slyc-GM	0.248335	Slyc-GM	0.124656
XP_004244624	Slyc-GM		Slyc-GM	0.115334	0.0245566	Slyc-GM	0.114934	Slyc-GM	0.190781	0.0389049	Slyc-GM	0.188248	Slyc-GM	0.143692	0.0292864	Slyc-GM	0.139325	Slyc-GM	0.114977	0.0344001	Slyc-GM	0.112764	Slyc-GM	0.087431	0.0283013	Slyc-GM	0.0804118	Slyc-GM	0.0820103	0.0268505	Slyc-GM	0.0789111	Slyc-GM	0.132623	0.031932	Slyc-GM	0.130801	Slyc-GM	0.110315	0.0249873	Slyc-GM	0.107726	Slyc-GM	0.15248	0.0377773	Slyc-GM	0.149761	Slyc-GM	0.107099
XP_004238877	Slyc-GM		Slyc-GM	0.112657	0.0268439	Slyc-GM	0.109638	Slyc-GM	0.0940865	0.0273556	Slyc-GM	0.0907537	Slyc-GM	0.10744	0.025776	Slyc-GM	0.102888	Slyc-GM	0.109811	0.0332306	Slyc-GM	0.103525	Slyc-GM	0.103771	0.0339991	Slyc-GM	0.0951557	Slyc-GM	0.0828395	0.0253481	Slyc-GM	0.0807521	Slyc-GM	0.124284	0.0313147	Slyc-GM	0.121604	Slyc-GM	0.114466	0.0236053	Slyc-GM	0.109498	Slyc-GM	0.115166	0.0376585	Slyc-GM	0.108973	Slyc-GM	0.10628
NP_001234080	Slyc-GM		Slyc-GM	0.0988736	0.0367993	Slyc-GM	0.094046	Slyc-GM	0.181481	0.0383568	Slyc-GM	0.175187	Slyc-GM	0.197478	0.037656	Slyc-GM	0.188531	Slyc-GM	0.163054	0.0495008	Slyc-GM	0.153156	Slyc-GM	0.16873	0.0607077	Slyc-GM	0.159164	Slyc-GM	0.125452	0.0458023	Slyc-GM	0.119168	Slyc-GM	0.103315	0.039442	Slyc-GM	0.0991873	Slyc-GM	0.104157	0.0375885	Slyc-GM	0.0998234	Slyc-GM	0.418646	0.0220561	Slyc-SM	0.420718	Slyc-GM	0.10741
XP_004246578	Slyc-GM		Slyc-GM	0.253181	0.0390827	Slyc-GM	0.251429	Slyc-GM	0.259347	0.0460311	Slyc-GM	0.257187	Slyc-GM	0.31419	0.0390863	Slyc-GM	0.310345	Slyc-GM	0.238184	0.039324	Slyc-GM	0.240111	Slyc-GM	0.301261	0.0413105	Slyc-GM	0.300064	Slyc-GM	0.255331	0.0385919	Slyc-GM	0.256507	Slyc-GM	0.266448	0.0339341	Slyc-GM	0.263687	Slyc-GM	0.253336	0.0331958	Slyc-GM	0.248449	Slyc-GM	0.396482	0.0614161	Slyc-GM	0.398338	Slyc-GM	0.251401
XP_004228744	Slyc-GM		Slyc-GM	0.133079	0.040007	Slyc-GM	0.127921	Slyc-GM	0.295752	0.0302822	Slyc-GM	0.294105	Slyc-GM	0.309843	0.0279891	Slyc-GM	0.30782	Slyc-GM	0.277759	0.0388769	Slyc-GM	0.276944	Slyc-GM	0.235303	0.0322482	Slyc-GM	0.230987	Slyc-GM	0.149538	0.0291579	Slyc-GM	0.147628	Slyc-GM	0.217285	0.0335643	Slyc-GM	0.214273	Slyc-GM	0.0886104	0.0228091	Slyc-GM	0.0848393	Slyc-GM	0.29778	0.0505445	Slyc-GM	0.298065	Slyc-GM	0.167186
XP_004242614	Slyc-GM		Slyc-GM	0.303935	0.0480666	Slyc-GM	0.301657	Slyc-GM	0.264955	0.04261	Slyc-GM	0.264725	Slyc-GM	0.272927	0.0361616	Slyc-GM	0.270522	Slyc-GM	0.223712	0.0388797	Slyc-GM	0.221422	Slyc-GM	0.233145	0.0425587	Slyc-GM	0.230878	Slyc-GM	0.233313	0.0433802	Slyc-GM	0.235746	Slyc-GM	0.24201	0.0444037	Slyc-GM	0.244822	Slyc-GM	0.289085	0.0509282	Slyc-GM	0.281053	Slyc-GM	0.552145	0.0648019	Slyc-SM	0.550757	Slyc-GM	0.278575
XP_004229274	Slyc-GM		Slyc-GM	0.219313	0.0372227	Slyc-GM	0.223365	Slyc-GM	0.163427	0.0328093	Slyc-GM	0.15953	Slyc-GM	0.188164	0.0307136	Slyc-GM	0.1859	Slyc-GM	0.238551	0.0486842	Slyc-GM	0.236162	Slyc-GM	0.216408	0.0435117	Slyc-GM	0.221867	Slyc-GM	0.21586	0.0475467	Slyc-GM	0.215415	Slyc-GM	0.219355	0.0435495	Slyc-GM	0.214442	Slyc-GM	0.221055	0.0382614	Slyc-GM	0.223087	Slyc-GM	0.323009	0.0542327	Slyc-GM	0.316109	Slyc-GM	0.216114
XP_004241730	Slyc-GM		Slyc-GM	0.349688	0.0422981	Slyc-GM	0.34602	Slyc-GM	0.201115	0.0319605	Slyc-GM	0.202409	Slyc-GM	0.241433	0.0319251	Slyc-GM	0.237057	Slyc-GM	0.182281	0.0387322	Slyc-GM	0.173739	Slyc-GM	0.231779	0.0391067	Slyc-GM	0.233161	Slyc-GM	0.285191	0.0372018	Slyc-GM	0.281608	Slyc-GM	0.28832	0.0360324	Slyc-GM	0.286219	Slyc-GM	0.320206	0.0368909	Slyc-GM	0.320068	Slyc-GM	0.484708	0.0772522	Slyc-SM	0.482734	Slyc-GM	0.338212
XP_004240578	Slyc-GM		Slyc-GM	0.282123	0.0369815	Slyc-GM	0.276223	Slyc-GM	0.277668	0.0403955	Slyc-GM	0.273185	Slyc-GM	0.298806	0.0409971	Slyc-GM	0.296592	Slyc-GM	0.244876	0.0381345	Slyc-GM	0.247063	Slyc-GM	0.255764	0.0368754	Slyc-GM	0.256891	Slyc-GM	0.213652	0.0334707	Slyc-GM	0.209429	Slyc-GM	0.267331	0.0333593	Slyc-GM	0.264849	Slyc-GM	0.272344	0.0348967	Slyc-GM	0.271244	Slyc-GM	0.383123	0.079622	Slyc-GM	0.376204	Slyc-GM	0.261671
XP_004231840	Slyc-GM		Slyc-GM	0.224643	0.0400779	Slyc-GM	0.225139	Slyc-GM	0.351451	0.0250665	Slyc-GM	0.346872	Slyc-GM	0.350904	0.024038	Slyc-GM	0.34773	Slyc-GM	0.357209	0.0328911	Slyc-GM	0.35371	Slyc-GM	0.296675	0.0336521	Slyc-GM	0.291237	Slyc-GM	0.167301	0.0403087	Slyc-GM	0.16203	Slyc-GM	0.29757	0.043162	Slyc-GM	0.290827	Slyc-GM	0.250847	0.0643426	Slyc-GM	0.250324	Slyc-GM	0.330982	0.0464781	Slyc-GM	0.337797	Slyc-GM	0.319763
XP_004239676	Slyc-GM		Slyc-GM	0.233005	0.0305509	Slyc-GM	0.231332	Slyc-GM	0.20815	0.0355353	Slyc-GM	0.203799	Slyc-GM	0.223118	0.0299858	Slyc-GM	0.218841	Slyc-GM	0.237492	0.0373639	Slyc-GM	0.238169	Slyc-GM	0.202834	0.0348193	Slyc-GM	0.204355	Slyc-GM	0.248225	0.041139	Slyc-GM	0.250998	Slyc-GM	0.210497	0.0331856	Slyc-GM	0.208513	Slyc-GM	0.225401	0.0291413	Slyc-GM	0.226124	Slyc-GM	0.218948	0.0579273	Slyc-GM	0.206503	Slyc-GM	0.235222
NP_001266020	Slyc-GM		Slyc-GM	0.296295	0.0397188	Slyc-GM	0.295744	Slyc-GM	0.219499	0.0383174	Slyc-GM	0.216204	Slyc-GM	0.238341	0.0320143	Slyc-GM	0.240239	Slyc-GM	0.233366	0.0451387	Slyc-GM	0.233761	Slyc-GM	0.256162	0.0412897	Slyc-GM	0.253858	Slyc-GM	0.289844	0.0399665	Slyc-GM	0.288073	Slyc-GM	0.271541	0.0377578	Slyc-GM	0.270456	Slyc-GM	0.292134	0.0425771	Slyc-GM	0.287786	Slyc-GM	0.551167	0.0830797	Slyc-SM	0.553734	Slyc-GM	0.270397
XP_010321379	Slyc-GM		Slyc-GM	0.284417	0.060995	Slyc-GM	0.276062	Slyc-GM	0.353225	0.0273317	Slyc-GM	0.347925	Slyc-GM	0.352928	0.0263625	Slyc-GM	0.349377	Slyc-GM	0.359026	0.0362116	Slyc-GM	0.354684	Slyc-GM	0.298251	0.0366426	Slyc-GM	0.29033	Slyc-GM	0.370071	0.0490055	Slyc-GM	0.362195	Slyc-GM	0.306504	0.0478207	Slyc-GM	0.296293	Slyc-GM	0.36006	0.0730994	Slyc-GM	0.352562	Slyc-GM	0.40928	0.060097	Slyc-GM	0.410063	Slyc-GM	0.311299
XP_004235978	Slyc-GM		Slyc-GM	0.132766	0.0341445	Slyc-GM	0.131902	Slyc-GM	0.115259	0.0238469	Slyc-GM	0.1138	Slyc-GM	0.0926784	0.0216501	Slyc-GM	0.0907605	Slyc-GM	0.0693306	0.0279997	Slyc-GM	0.0612898	Slyc-GM	0.0723299	0.0234526	Slyc-GM	0.0681573	Slyc-GM	0.0743735	0.0217823	Slyc-GM	0.0715567	Slyc-GM	0.108835	0.0247742	Slyc-GM	0.109003	Slyc-GM	0.140257	0.0314552	Slyc-GM	0.137623	Slyc-GM	0.218268	0.0451612	Slyc-GM	0.218488	Slyc-GM	0.133306
XP_004229870	Slyc-GM		Slyc-GM	0.155122	0.039114	Slyc-GM	0.160911	Slyc-GM	0.0988856	0.0328862	Slyc-GM	0.100433	Slyc-GM	0.13567	0.0381991	Slyc-GM	0.139522	Slyc-GM	0.112185	0.0370974	Slyc-GM	0.11489	Slyc-GM	0.0873906	0.0277055	Slyc-GM	0.0887821	Slyc-GM	0.159509	0.0420681	Slyc-GM	0.156167	Slyc-GM	0.138137	0.0339299	Slyc-GM	0.138503	Slyc-GM	0.151293	0.0344125	Slyc-GM	0.146665	Slyc-GM	0.190831	0.0460719	Slyc-GM	0.192987	Slyc-GM	0.13799
XP_004249465	Slyc-GM		Slyc-GM	0.136478	0.0273619	Slyc-GM	0.137126	Slyc-GM	0.205594	0.0582857	Slyc-GM	0.192935	Slyc-GM	0.215847	0.0445888	Slyc-GM	0.208636	Slyc-GM	0.154007	0.0542456	Slyc-GM	0.142606	Slyc-GM	0.148384	0.0380538	Slyc-GM	0.144243	Slyc-GM	0.118296	0.0305449	Slyc-GM	0.11519	Slyc-GM	0.121605	0.0262488	Slyc-GM	0.122027	Slyc-GM	0.131591	0.0222576	Slyc-GM	0.130535	Slyc-GM	0.267973	0.0512032	Slyc-GM	0.270795	Slyc-GM	0.135903
XP_004238430	Slyc-GM		Slyc-GM	0.262364	0.0384244	Slyc-GM	0.26018	Slyc-GM	0.401502	0.0413578	Slyc-SM	0.40575	Slyc-GM	0.315481	0.0426814	Slyc-GM	0.315556	Slyc-GM	0.255777	0.0489702	Slyc-GM	0.2564	Slyc-GM	0.20979	0.0425224	Slyc-GM	0.20826	Slyc-GM	0.195799	0.0423626	Slyc-GM	0.192987	Slyc-GM	0.248734	0.0375482	Slyc-GM	0.251089	Slyc-GM	0.241908	0.0384268	Slyc-GM	0.240357	Slyc-GM	0.388056	0.0708196	Slyc-GM	0.382266	Slyc-GM	0.257453
XP_010317613	Slyc-GM		Slyc-GM	0.238266	0.0343547	Slyc-GM	0.237577	Slyc-GM	0.26216	0.0416201	Slyc-GM	0.262802	Slyc-GM	0.26867	0.0352005	Slyc-GM	0.272298	Slyc-GM	0.248924	0.0409859	Slyc-GM	0.254588	Slyc-GM	0.16272	0.0310137	Slyc-GM	0.160254	Slyc-GM	0.213264	0.0386101	Slyc-GM	0.213135	Slyc-GM	0.190099	0.0349031	Slyc-GM	0.185157	Slyc-GM	0.244433	0.0355888	Slyc-GM	0.243555	Slyc-GM	0.471629	0.0604645	Slyc-SM	0.475628	Slyc-GM	0.253112
XP_004237774	Slyc-GM		Slyc-GM	0.236249	0.0419056	Slyc-GM	0.231625	Slyc-GM	0.367139	0.0335911	Slyc-GM	0.359723	Slyc-GM	0.361715	0.0285677	Slyc-GM	0.356538	Slyc-GM	0.40118	0.0489548	Slyc-GM	0.394926	Slyc-GM	0.338011	0.0453414	Slyc-GM	0.327837	Slyc-GM	0.179523	0.0401057	Slyc-GM	0.176462	Slyc-GM	0.348283	0.0528619	Slyc-GM	0.338045	Slyc-GM	0.0978921	0.0285356	Slyc-GM	0.0943264	Slyc-GM	0.409376	0.0644509	Slyc-GM	0.406144	Slyc-GM	0.253819
XP_004247734	Slyc-GM		Slyc-GM	0.127817	0.0287399	Slyc-GM	0.126699	Slyc-GM	0.107405	0.034268	Slyc-GM	0.102865	Slyc-GM	0.116662	0.0321237	Slyc-GM	0.112993	Slyc-GM	0.180736	0.0551566	Slyc-GM	0.172832	Slyc-GM	0.140288	0.057798	Slyc-GM	0.13399	Slyc-GM	0.0956468	0.0414345	Slyc-GM	0.0900368	Slyc-GM	0.13066	0.0331339	Slyc-GM	0.122926	Slyc-GM	0.113289	0.0278688	Slyc-GM	0.109073	Slyc-GM	0.191474	0.0370437	Slyc-GM	0.189649	Slyc-GM	0.127518
XP_004251713	Slyc-GM		Slyc-GM	0.126546	0.0274314	Slyc-GM	0.126871	Slyc-GM	0.108899	0.0331591	Slyc-GM	0.110122	Slyc-GM	0.141034	0.032097	Slyc-GM	0.138924	Slyc-GM	0.0797099	0.0259175	Slyc-GM	0.0742904	Slyc-GM	0.0965942	0.0278803	Slyc-GM	0.0939459	Slyc-GM	0.0893147	0.0232605	Slyc-GM	0.0867691	Slyc-GM	0.103904	0.0244558	Slyc-GM	0.0988517	Slyc-GM	0.126537	0.0266728	Slyc-GM	0.123197	Slyc-GM	0.157664	0.0372193	Slyc-GM	0.154279	Slyc-GM	0.131619
XP_004229051	Slyc-GM		Slyc-GM	0.275629	0.0375326	Slyc-GM	0.274038	Slyc-GM	0.175696	0.0328422	Slyc-GM	0.170591	Slyc-GM	0.210081	0.0352131	Slyc-GM	0.210651	Slyc-GM	0.202902	0.0407228	Slyc-GM	0.197714	Slyc-GM	0.210235	0.0427748	Slyc-GM	0.205671	Slyc-GM	0.232371	0.038511	Slyc-GM	0.233505	Slyc-GM	0.250907	0.0384797	Slyc-GM	0.25145	Slyc-GM	0.258135	0.0349055	Slyc-GM	0.255135	Slyc-GM	0.495846	0.0756138	Slyc-SM	0.501872	Slyc-GM	0.248167
XP_004243502	Slyc-GM		Slyc-GM	0.241806	0.0453392	Slyc-GM	0.2391	Slyc-GM	0.214913	0.0360888	Slyc-GM	0.209717	Slyc-GM	0.203198	0.0330726	Slyc-GM	0.202674	Slyc-GM	0.207111	0.0424229	Slyc-GM	0.20155	Slyc-GM	0.21139	0.0425691	Slyc-GM	0.208078	Slyc-GM	0.181811	0.0408692	Slyc-GM	0.177734	Slyc-GM	0.227756	0.0411251	Slyc-GM	0.230359	Slyc-GM	0.230144	0.0403508	Slyc-GM	0.232843	Slyc-GM	0.37946	0.0492381	Slyc-GM	0.380379	Slyc-GM	0.224829
XP_010313808	Slyc-GM		Slyc-GM	0.156458	0.0302677	Slyc-GM	0.153943	Slyc-GM	0.15063	0.0306213	Slyc-GM	0.147054	Slyc-GM	0.139951	0.0251112	Slyc-GM	0.138952	Slyc-GM	0.104124	0.0249883	Slyc-GM	0.102541	Slyc-GM	0.0842314	0.0261469	Slyc-GM	0.0806355	Slyc-GM	0.102513	0.0278981	Slyc-GM	0.0992936	Slyc-GM	0.135082	0.0283705	Slyc-GM	0.134401	Slyc-GM	0.158053	0.0270805	Slyc-GM	0.159021	Slyc-GM	0.225007	0.0552573	Slyc-GM	0.222595	Slyc-GM	0.173908
XP_004245716	Slyc-GM		Slyc-GM	0.169477	0.0405925	Slyc-GM	0.16783	Slyc-GM	0.19164	0.0335544	Slyc-GM	0.189245	Slyc-GM	0.194614	0.0338175	Slyc-GM	0.188444	Slyc-GM	0.205678	0.041441	Slyc-GM	0.202437	Slyc-GM	0.244752	0.0450437	Slyc-GM	0.241656	Slyc-GM	0.232832	0.0429524	Slyc-GM	0.22851	Slyc-GM	0.195845	0.0436631	Slyc-GM	0.1953	Slyc-GM	0.18232	0.0413144	Slyc-GM	0.177199	Slyc-GM	0.447333	0.0194186	Slyc-SM	0.449089	Slyc-GM	0.139803
XP_004245136	Slyc-GM		Slyc-GM	0.391205	0.046913	Slyc-GM	0.392332	Slyc-GM	0.312474	0.0419707	Slyc-GM	0.314131	Slyc-GM	0.288947	0.0380929	Slyc-GM	0.280636	Slyc-GM	0.297167	0.0448052	Slyc-GM	0.296609	Slyc-GM	0.317334	0.0445277	Slyc-GM	0.315639	Slyc-GM	0.384255	0.0454528	Slyc-GM	0.384738	Slyc-GM	0.385466	0.0395261	Slyc-GM	0.386899	Slyc-GM	0.388282	0.0407352	Slyc-GM	0.386177	Slyc-GM	0.517804	0.0982324	Slyc-SM	0.506954	Slyc-GM	0.364404
XP_004232219	Slyc-GM		Slyc-GM	0.233271	0.035654	Slyc-GM	0.234047	Slyc-GM	0.0824907	0.0220945	Slyc-GM	0.0816415	Slyc-GM	0.137188	0.0271959	Slyc-GM	0.138838	Slyc-GM	0.121065	0.0330342	Slyc-GM	0.123629	Slyc-GM	0.22132	0.0357907	Slyc-GM	0.223624	Slyc-GM	0.205056	0.039586	Slyc-GM	0.207748	Slyc-GM	0.234984	0.0352034	Slyc-GM	0.240763	Slyc-GM	0.245472	0.030208	Slyc-GM	0.244172	Slyc-GM	0.338211	0.064629	Slyc-GM	0.344902	Slyc-GM	0.237266
XP_004232177	Slyc-GM		Slyc-GM	0.180946	0.0380731	Slyc-GM	0.18233	Slyc-GM	0.155838	0.0440057	Slyc-GM	0.157961	Slyc-GM	0.166649	0.0434915	Slyc-GM	0.175309	Slyc-GM	0.170573	0.0356176	Slyc-GM	0.172096	Slyc-GM	0.155431	0.0412132	Slyc-GM	0.152011	Slyc-GM	0.160447	0.04052	Slyc-GM	0.155711	Slyc-GM	0.13884	0.0331316	Slyc-GM	0.133923	Slyc-GM	0.175285	0.0327921	Slyc-GM	0.1772	Slyc-GM	0.359532	0.065738	Slyc-GM	0.356343	Slyc-GM	0.198377
XP_004230349	Slyc-GM		Slyc-GM	0.147183	0.0350934	Slyc-GM	0.142201	Slyc-GM	0.136374	0.0345676	Slyc-GM	0.132206	Slyc-GM	0.116914	0.0294849	Slyc-GM	0.11335	Slyc-GM	0.0939218	0.0303421	Slyc-GM	0.0858358	Slyc-GM	0.135298	0.0446999	Slyc-GM	0.130852	Slyc-GM	0.096659	0.0338841	Slyc-GM	0.091761	Slyc-GM	0.133679	0.0377518	Slyc-GM	0.130579	Slyc-GM	0.142142	0.0334768	Slyc-GM	0.139958	Slyc-GM	0.185315	0.0415124	Slyc-GM	0.182976	Slyc-GM	0.151093
XP_004238734	Slyc-GM		Slyc-GM	0.0493848	0.0219132	Slyc-GM	0.0463819	Slyc-GM	0.067853	0.0196547	Slyc-GM	0.0640742	Slyc-GM	0.0691129	0.0148033	Slyc-GM	0.0680527	Slyc-GM	0.0679299	0.0174862	Slyc-GM	0.0654789	Slyc-GM	0.0507681	0.0147277	Slyc-GM	0.0485244	Slyc-GM	0.0469591	0.0169076	Slyc-GM	0.0444057	Slyc-GM	0.0405389	0.0164399	Slyc-GM	0.0360727	Slyc-GM	0.0449833	0.0201327	Slyc-GM	0.0418269	Slyc-GM	0.424019	0.0209036	Slyc-SM	0.424497	Slyc-GM	0.0525622
XP_004253077	Slyc-GM		Slyc-GM	0.322165	0.0826913	Slyc-GM	0.309189	Slyc-GM	0.302429	0.0280913	Slyc-GM	0.300594	Slyc-GM	0.315587	0.0255836	Slyc-GM	0.31351	Slyc-GM	0.286747	0.0359917	Slyc-GM	0.285487	Slyc-GM	0.240911	0.0306268	Slyc-GM	0.238845	Slyc-GM	0.300123	0.0497042	Slyc-GM	0.291013	Slyc-GM	0.224821	0.0301899	Slyc-GM	0.220887	Slyc-GM	0.318776	0.0636443	Slyc-GM	0.313821	Slyc-GM	0.317288	0.0422254	Slyc-GM	0.309299	Slyc-GM	0.352967
XP_010326564	Slyc-GM		Slyc-GM	0.252414	0.0505759	Slyc-GM	0.247001	Slyc-GM	0.179875	0.0262806	Slyc-GM	0.178674	Slyc-GM	0.211938	0.0279848	Slyc-GM	0.210636	Slyc-GM	0.209914	0.0521755	Slyc-GM	0.207335	Slyc-GM	0.218399	0.0540727	Slyc-GM	0.214614	Slyc-GM	0.215104	0.0532309	Slyc-GM	0.209616	Slyc-GM	0.227221	0.0492083	Slyc-GM	0.220182	Slyc-GM	0.237832	0.0552581	Slyc-GM	0.237461	Slyc-GM	0.215026	0.0488436	Slyc-GM	0.221721	Slyc-GM	0.224842
XP_004232153	Slyc-GM		Slyc-GM	0.242654	0.0390147	Slyc-GM	0.238977	Slyc-GM	0.242729	0.0349198	Slyc-GM	0.241778	Slyc-GM	0.250797	0.0292394	Slyc-GM	0.249029	Slyc-GM	0.235922	0.0325549	Slyc-GM	0.234401	Slyc-GM	0.207322	0.033931	Slyc-GM	0.203766	Slyc-GM	0.188597	0.0360977	Slyc-GM	0.189754	Slyc-GM	0.215796	0.0325535	Slyc-GM	0.214368	Slyc-GM	0.22541	0.0362649	Slyc-GM	0.218584	Slyc-GM	0.277776	0.0649452	Slyc-GM	0.273197	Slyc-GM	0.236169
XP_004250335	Slyc-GM		Slyc-GM	0.24775	0.056711	Slyc-GM	0.242313	Slyc-GM	0.264312	0.0314222	Slyc-GM	0.26198	Slyc-GM	0.317219	0.0370485	Slyc-GM	0.314959	Slyc-GM	0.308852	0.0546626	Slyc-GM	0.302207	Slyc-GM	0.222063	0.0387365	Slyc-GM	0.217201	Slyc-GM	0.26184	0.0473341	Slyc-GM	0.260815	Slyc-GM	0.204758	0.0328198	Slyc-GM	0.196266	Slyc-GM	0.213594	0.0456648	Slyc-GM	0.211732	Slyc-GM	0.264017	0.0447602	Slyc-GM	0.263213	Slyc-GM	0.305592
XP_004245869	Slyc-GM		Slyc-GM	0.146879	0.039611	Slyc-GM	0.137067	Slyc-GM	0.127746	0.026302	Slyc-GM	0.126941	Slyc-GM	0.130502	0.0247235	Slyc-GM	0.129071	Slyc-GM	0.110101	0.0308461	Slyc-GM	0.106391	Slyc-GM	0.102522	0.0277358	Slyc-GM	0.102112	Slyc-GM	0.112257	0.0281779	Slyc-GM	0.10759	Slyc-GM	0.110539	0.0331436	Slyc-GM	0.104255	Slyc-GM	0.137856	0.0388194	Slyc-GM	0.131809	Slyc-GM	0.226961	0.0426883	Slyc-GM	0.220302	Slyc-GM	0.166542
XP_004241807	Slyc-GM		Slyc-GM	0.187542	0.0330104	Slyc-GM	0.184949	Slyc-GM	0.0778448	0.020762	Slyc-GM	0.0770642	Slyc-GM	0.130715	0.0255149	Slyc-GM	0.130994	Slyc-GM	0.164944	0.0451094	Slyc-GM	0.160361	Slyc-GM	0.124754	0.0346625	Slyc-GM	0.123825	Slyc-GM	0.107689	0.029472	Slyc-GM	0.107596	Slyc-GM	0.155976	0.032116	Slyc-GM	0.150108	Slyc-GM	0.199113	0.0357722	Slyc-GM	0.192792	Slyc-GM	0.298045	0.0528031	Slyc-GM	0.296577	Slyc-GM	0.177662
XP_004245266	Slyc-GM		Slyc-GM	0.284683	0.0434694	Slyc-GM	0.281787	Slyc-GM	0.225776	0.036126	Slyc-GM	0.222036	Slyc-GM	0.216097	0.0396348	Slyc-GM	0.212432	Slyc-GM	0.195935	0.0382593	Slyc-GM	0.193166	Slyc-GM	0.181312	0.0397527	Slyc-GM	0.179636	Slyc-GM	0.215225	0.0394749	Slyc-GM	0.214486	Slyc-GM	0.273465	0.0390518	Slyc-GM	0.268394	Slyc-GM	0.272135	0.0372819	Slyc-GM	0.27135	Slyc-GM	0.364025	0.0665235	Slyc-GM	0.369542	Slyc-GM	0.299933
XP_010317525	Slyc-GM		Slyc-GM	0.263204	0.0400065	Slyc-GM	0.264475	Slyc-GM	0.171835	0.0379288	Slyc-GM	0.171818	Slyc-GM	0.191738	0.0366216	Slyc-GM	0.191494	Slyc-GM	0.210481	0.046753	Slyc-GM	0.204261	Slyc-GM	0.226912	0.0498496	Slyc-GM	0.227033	Slyc-GM	0.228399	0.0540329	Slyc-GM	0.229553	Slyc-GM	0.244693	0.0445906	Slyc-GM	0.246851	Slyc-GM	0.266917	0.0435672	Slyc-GM	0.270931	Slyc-GM	0.395045	0.0827872	Slyc-GM	0.414035	Slyc-GM	0.250523
XP_004236119	Slyc-GM		Slyc-GM	0.283558	0.0443684	Slyc-GM	0.285199	Slyc-GM	0.166054	0.0359849	Slyc-GM	0.162653	Slyc-GM	0.206905	0.0340115	Slyc-GM	0.207334	Slyc-GM	0.16592	0.0363626	Slyc-GM	0.162652	Slyc-GM	0.216279	0.0361802	Slyc-GM	0.212367	Slyc-GM	0.259105	0.0429367	Slyc-GM	0.261125	Slyc-GM	0.273662	0.0370459	Slyc-GM	0.272433	Slyc-GM	0.283168	0.0357872	Slyc-GM	0.281067	Slyc-GM	0.374156	0.0653975	Slyc-GM	0.378866	Slyc-GM	0.277458
XP_004251813	Slyc-GM		Slyc-GM	0.120742	0.0254101	Slyc-GM	0.118971	Slyc-GM	0.244915	0.0521653	Slyc-GM	0.249072	Slyc-GM	0.241277	0.0365816	Slyc-GM	0.23999	Slyc-GM	0.165069	0.0397789	Slyc-GM	0.160975	Slyc-GM	0.119882	0.032205	Slyc-GM	0.11485	Slyc-GM	0.103998	0.0271134	Slyc-GM	0.0993131	Slyc-GM	0.0996477	0.0216496	Slyc-GM	0.0980253	Slyc-GM	0.115122	0.0253326	Slyc-GM	0.114356	Slyc-GM	0.148796	0.0443835	Slyc-GM	0.14806	Slyc-GM	0.135641
XP_004232528	Slyc-GM		Slyc-GM	0.23807	0.0354109	Slyc-GM	0.239517	Slyc-GM	0.191284	0.03134	Slyc-GM	0.186794	Slyc-GM	0.230181	0.0309039	Slyc-GM	0.228253	Slyc-GM	0.181665	0.0342406	Slyc-GM	0.179016	Slyc-GM	0.197985	0.0348256	Slyc-GM	0.198077	Slyc-GM	0.188886	0.037346	Slyc-GM	0.186803	Slyc-GM	0.202423	0.0341349	Slyc-GM	0.201907	Slyc-GM	0.218655	0.0373981	Slyc-GM	0.21796	Slyc-GM	0.519467	0.0594893	Slyc-SM	0.524086	Slyc-GM	0.230032
XP_010320812	Slyc-GM		Slyc-GM	0.250959	0.0409877	Slyc-GM	0.248654	Slyc-GM	0.0980531	0.0244812	Slyc-GM	0.0941558	Slyc-GM	0.0976095	0.0244652	Slyc-GM	0.0954325	Slyc-GM	0.17577	0.0520338	Slyc-GM	0.166215	Slyc-GM	0.18552	0.0419197	Slyc-GM	0.176992	Slyc-GM	0.227198	0.039116	Slyc-GM	0.223307	Slyc-GM	0.233784	0.0374528	Slyc-GM	0.234539	Slyc-GM	0.253854	0.0359481	Slyc-GM	0.253836	Slyc-GM	0.307174	0.0571139	Slyc-GM	0.304568	Slyc-GM	0.218733
XP_004242408	Slyc-GM		Slyc-GM	0.147412	0.0417226	Slyc-GM	0.15033	Slyc-GM	0.0366736	0.011259	Slyc-GM	0.0360533	Slyc-GM	0.0664725	0.0185261	Slyc-GM	0.0642137	Slyc-GM	0.0873227	0.0369335	Slyc-GM	0.0834799	Slyc-GM	0.0568421	0.022128	Slyc-GM	0.0524935	Slyc-GM	0.122113	0.0422098	Slyc-GM	0.119842	Slyc-GM	0.0966416	0.0320786	Slyc-GM	0.0959714	Slyc-GM	0.138152	0.0395216	Slyc-GM	0.14086	Slyc-GM	0.23266	0.0518922	Slyc-GM	0.232643	Slyc-GM	0.164832
XP_004235365	Slyc-GM		Slyc-GM	0.0946209	0.0214169	Slyc-GM	0.0940922	Slyc-GM	0.120398	0.0287259	Slyc-GM	0.11906	Slyc-GM	0.130997	0.0258928	Slyc-GM	0.130269	Slyc-GM	0.0678693	0.0202874	Slyc-GM	0.0643186	Slyc-GM	0.042201	0.016378	Slyc-GM	0.0404561	Slyc-GM	0.0502817	0.019032	Slyc-GM	0.0503773	Slyc-GM	0.052344	0.0162575	Slyc-GM	0.0502547	Slyc-GM	0.0789454	0.0195028	Slyc-GM	0.07768	Slyc-GM	0.157813	0.0370338	Slyc-GM	0.155604	Slyc-GM	0.0876054
XP_004232594	Slyc-GM		Slyc-GM	0.144953	0.0287712	Slyc-GM	0.143278	Slyc-GM	0.111509	0.0251235	Slyc-GM	0.109692	Slyc-GM	0.137783	0.0241641	Slyc-GM	0.139033	Slyc-GM	0.0940162	0.0265874	Slyc-GM	0.0930042	Slyc-GM	0.0854459	0.0213179	Slyc-GM	0.0836544	Slyc-GM	0.0897997	0.0237924	Slyc-GM	0.0879415	Slyc-GM	0.0809206	0.0211274	Slyc-GM	0.0792354	Slyc-GM	0.147778	0.0273974	Slyc-GM	0.14534	Slyc-GM	0.188505	0.0471802	Slyc-GM	0.188854	Slyc-GM	0.138905
XP_004248357	Slyc-GM		Slyc-GM	0.132066	0.0415843	Slyc-GM	0.122052	Slyc-GM	0.301583	0.028404	Slyc-GM	0.295302	Slyc-GM	0.315407	0.02636	Slyc-GM	0.309414	Slyc-GM	0.286688	0.0361934	Slyc-GM	0.282278	Slyc-GM	0.239678	0.0306149	Slyc-GM	0.234485	Slyc-GM	0.153289	0.0301239	Slyc-GM	0.15064	Slyc-GM	0.247271	0.0362222	Slyc-GM	0.241841	Slyc-GM	0.0967085	0.0268495	Slyc-GM	0.0961773	Slyc-GM	0.252615	0.0484637	Slyc-GM	0.250449	Slyc-GM	0.161288
XP_004232477	Slyc-GM		Slyc-GM	0.309701	0.0410334	Slyc-GM	0.303342	Slyc-GM	0.300861	0.0529232	Slyc-GM	0.290548	Slyc-GM	0.244456	0.0448986	Slyc-GM	0.244766	Slyc-GM	0.233263	0.0495618	Slyc-GM	0.226051	Slyc-GM	0.2427	0.0477667	Slyc-GM	0.237001	Slyc-GM	0.277103	0.043655	Slyc-GM	0.283406	Slyc-GM	0.261928	0.0432097	Slyc-GM	0.257988	Slyc-GM	0.293593	0.035672	Slyc-GM	0.289383	Slyc-GM	0.424946	0.0889347	Slyc-SM	0.427637	Slyc-GM	0.279618
NP_001234031	Slyc-GM		Slyc-GM	0.182243	0.0359325	Slyc-GM	0.179352	Slyc-GM	0.148258	0.0320613	Slyc-GM	0.142881	Slyc-GM	0.173866	0.0344679	Slyc-GM	0.169397	Slyc-GM	0.184761	0.0491649	Slyc-GM	0.174412	Slyc-GM	0.227257	0.0619086	Slyc-GM	0.218498	Slyc-GM	0.193167	0.0552226	Slyc-GM	0.184188	Slyc-GM	0.214983	0.0453883	Slyc-GM	0.210577	Slyc-GM	0.188766	0.0406588	Slyc-GM	0.183743	Slyc-GM	0.234591	0.0518047	Slyc-GM	0.230156	Slyc-GM	0.197544
NP_001234206	Slyc-GM		Slyc-GM	0.276949	0.0493159	Slyc-GM	0.283873	Slyc-GM	0.243653	0.0457936	Slyc-GM	0.242681	Slyc-GM	0.230528	0.0339771	Slyc-GM	0.23138	Slyc-GM	0.208731	0.0430279	Slyc-GM	0.206874	Slyc-GM	0.226077	0.0447525	Slyc-GM	0.226712	Slyc-GM	0.231543	0.0485574	Slyc-GM	0.229289	Slyc-GM	0.276107	0.0425241	Slyc-GM	0.273563	Slyc-GM	0.285357	0.0460281	Slyc-GM	0.286829	Slyc-GM	0.412194	0.0932149	Slyc-SM	0.40673	Slyc-GM	0.278945
XP_010316459	Slyc-GM		Slyc-GM	0.145841	0.0385843	Slyc-GM	0.142931	Slyc-GM	0.347121	0.0263186	Slyc-GM	0.345752	Slyc-GM	0.347447	0.0251355	Slyc-GM	0.348185	Slyc-GM	0.350378	0.0356026	Slyc-GM	0.348971	Slyc-GM	0.293535	0.0354857	Slyc-GM	0.29033	Slyc-GM	0.168662	0.0418942	Slyc-GM	0.162452	Slyc-GM	0.263754	0.0393932	Slyc-GM	0.263398	Slyc-GM	0.0949632	0.0315752	Slyc-GM	0.0900778	Slyc-GM	0.247409	0.0555365	Slyc-GM	0.244813	Slyc-GM	0.192438
NP_001234693	Slyc-GM		Slyc-GM	0.104837	0.0326966	Slyc-GM	0.0994266	Slyc-GM	0.348565	0.0256712	Slyc-GM	0.345381	Slyc-GM	0.348737	0.0243532	Slyc-GM	0.347166	Slyc-GM	0.352469	0.034021	Slyc-GM	0.348787	Slyc-GM	0.293072	0.0344435	Slyc-GM	0.287359	Slyc-GM	0.179802	0.0443633	Slyc-GM	0.175418	Slyc-GM	0.266002	0.0365551	Slyc-GM	0.263281	Slyc-GM	0.0933021	0.0307846	Slyc-GM	0.0883982	Slyc-GM	0.268999	0.0488225	Slyc-GM	0.265264	Slyc-GM	0.105686
XP_004236757	Slyc-GM		Slyc-GM	0.183873	0.0345624	Slyc-GM	0.186784	Slyc-GM	0.201317	0.0390124	Slyc-GM	0.198368	Slyc-GM	0.219902	0.043434	Slyc-GM	0.21915	Slyc-GM	0.204883	0.0471393	Slyc-GM	0.201277	Slyc-GM	0.154358	0.0369891	Slyc-GM	0.150753	Slyc-GM	0.160306	0.0364323	Slyc-GM	0.15475	Slyc-GM	0.17086	0.0303364	Slyc-GM	0.170018	Slyc-GM	0.165259	0.034102	Slyc-GM	0.160914	Slyc-GM	0.450738	0.0646406	Slyc-SM	0.44735	Slyc-GM	0.196451
NP_001234567	Slyc-GM		Slyc-GM	0.232343	0.0387977	Slyc-GM	0.234469	Slyc-GM	0.264853	0.0408359	Slyc-GM	0.267418	Slyc-GM	0.239567	0.0306405	Slyc-GM	0.24156	Slyc-GM	0.1841	0.0372923	Slyc-GM	0.183935	Slyc-GM	0.197773	0.0459498	Slyc-GM	0.191929	Slyc-GM	0.190302	0.0403371	Slyc-GM	0.195294	Slyc-GM	0.245207	0.0409498	Slyc-GM	0.239697	Slyc-GM	0.231264	0.0358793	Slyc-GM	0.230061	Slyc-GM	0.23599	0.0506093	Slyc-GM	0.230831	Slyc-GM	0.244559
XP_010318492	Slyc-GM		Slyc-GM	0.212233	0.03448	Slyc-GM	0.214347	Slyc-GM	0.118361	0.0318126	Slyc-GM	0.113512	Slyc-GM	0.130834	0.0311014	Slyc-GM	0.130605	Slyc-GM	0.093915	0.0225848	Slyc-GM	0.0895394	Slyc-GM	0.0696293	0.0193956	Slyc-GM	0.0662675	Slyc-GM	0.0793197	0.0231067	Slyc-GM	0.0776402	Slyc-GM	0.166736	0.03213	Slyc-GM	0.166014	Slyc-GM	0.194987	0.0296923	Slyc-GM	0.194752	Slyc-GM	0.174349	0.0448468	Slyc-GM	0.174433	Slyc-GM	0.223354
XP_004240171	Slyc-GM		Slyc-GM	0.387847	0.0403365	Slyc-GM	0.38627	Slyc-GM	0.244557	0.0362651	Slyc-GM	0.243183	Slyc-GM	0.221271	0.0266313	Slyc-GM	0.221424	Slyc-GM	0.290787	0.0403097	Slyc-GM	0.29555	Slyc-GM	0.290335	0.0422626	Slyc-GM	0.296443	Slyc-GM	0.322123	0.0427753	Slyc-GM	0.320238	Slyc-GM	0.342582	0.0357349	Slyc-GM	0.34159	Slyc-GM	0.371893	0.0362598	Slyc-GM	0.375172	Slyc-GM	0.572177	0.0725941	Slyc-SM	0.573881	Slyc-GM	0.413645
XP_004229461	Slyc-GM		Slyc-GM	0.294075	0.0627618	Slyc-GM	0.282587	Slyc-GM	0.164381	0.0379775	Slyc-GM	0.161026	Slyc-GM	0.254281	0.0475377	Slyc-GM	0.246947	Slyc-GM	0.203485	0.0600121	Slyc-GM	0.201039	Slyc-GM	0.239298	0.0501835	Slyc-GM	0.238628	Slyc-GM	0.228894	0.0628436	Slyc-GM	0.219139	Slyc-GM	0.283464	0.0647094	Slyc-GM	0.2776	Slyc-GM	0.294537	0.0630785	Slyc-GM	0.286826	Slyc-GM	0.265571	0.0501631	Slyc-GM	0.266056	Slyc-GM	0.259459
XP_004241809	Slyc-GM		Slyc-GM	0.209505	0.0427582	Slyc-GM	0.207335	Slyc-GM	0.154839	0.0390252	Slyc-GM	0.152499	Slyc-GM	0.203961	0.0422466	Slyc-GM	0.199602	Slyc-GM	0.221391	0.0514855	Slyc-GM	0.21615	Slyc-GM	0.19378	0.0426074	Slyc-GM	0.193327	Slyc-GM	0.198018	0.0425148	Slyc-GM	0.197069	Slyc-GM	0.18487	0.0380888	Slyc-GM	0.188715	Slyc-GM	0.200241	0.0359984	Slyc-GM	0.199643	Slyc-GM	0.337844	0.0626994	Slyc-GM	0.343894	Slyc-GM	0.186255
XP_004245662	Slyc-GM		Slyc-GM	0.145215	0.0320245	Slyc-GM	0.142189	Slyc-GM	0.205368	0.0498898	Slyc-GM	0.199258	Slyc-GM	0.231429	0.0430227	Slyc-GM	0.224525	Slyc-GM	0.149007	0.0458561	Slyc-GM	0.144125	Slyc-GM	0.130645	0.0348593	Slyc-GM	0.130753	Slyc-GM	0.0911625	0.0325744	Slyc-GM	0.0884314	Slyc-GM	0.124912	0.0299006	Slyc-GM	0.126074	Slyc-GM	0.138894	0.0275988	Slyc-GM	0.135918	Slyc-GM	0.197637	0.0427209	Slyc-GM	0.197257	Slyc-GM	0.120556
XP_004245301	Slyc-GM		Slyc-GM	0.130611	0.037509	Slyc-GM	0.126546	Slyc-GM	0.348565	0.0256712	Slyc-GM	0.345381	Slyc-GM	0.348737	0.0243532	Slyc-GM	0.347166	Slyc-GM	0.352469	0.034021	Slyc-GM	0.348787	Slyc-GM	0.293072	0.0344435	Slyc-GM	0.287359	Slyc-GM	0.162932	0.0404584	Slyc-GM	0.159809	Slyc-GM	0.266002	0.0365551	Slyc-GM	0.263281	Slyc-GM	0.0933021	0.0307846	Slyc-GM	0.0883982	Slyc-GM	0.208884	0.0338188	Slyc-GM	0.207508	Slyc-GM	0.157833
XP_004243567	Slyc-GM		Slyc-GM	0.237801	0.0387727	Slyc-GM	0.236434	Slyc-GM	0.277018	0.0433906	Slyc-GM	0.278607	Slyc-GM	0.261553	0.0339698	Slyc-GM	0.267154	Slyc-GM	0.146731	0.0348869	Slyc-GM	0.150214	Slyc-GM	0.258813	0.0525677	Slyc-GM	0.249227	Slyc-GM	0.200024	0.0436887	Slyc-GM	0.19917	Slyc-GM	0.229341	0.0394079	Slyc-GM	0.22572	Slyc-GM	0.229727	0.0373417	Slyc-GM	0.229796	Slyc-GM	0.413701	0.0714116	Slyc-SM	0.418021	Slyc-GM	0.206153
XP_004246318	Slyc-GM		Slyc-GM	0.309816	0.064306	Slyc-GM	0.297766	Slyc-GM	0.361341	0.034234	Slyc-GM	0.357611	Slyc-GM	0.356937	0.0288396	Slyc-GM	0.352895	Slyc-GM	0.392939	0.0498963	Slyc-GM	0.389541	Slyc-GM	0.331197	0.0469938	Slyc-GM	0.323766	Slyc-GM	0.380456	0.0538478	Slyc-GM	0.369122	Slyc-GM	0.336336	0.050363	Slyc-GM	0.327173	Slyc-GM	0.376833	0.0596151	Slyc-GM	0.369506	Slyc-GM	0.464581	0.0204658	Slyc-SM	0.465416	Slyc-GM	0.379542
XP_010324183	Slyc-GM		Slyc-GM	0.135993	0.028254	Slyc-GM	0.139075	Slyc-GM	0.19719	0.0340846	Slyc-GM	0.192871	Slyc-GM	0.156977	0.0314966	Slyc-GM	0.154773	Slyc-GM	0.0913972	0.0276123	Slyc-GM	0.0887839	Slyc-GM	0.14986	0.0503319	Slyc-GM	0.14623	Slyc-GM	0.120551	0.0402397	Slyc-GM	0.11499	Slyc-GM	0.127112	0.0289903	Slyc-GM	0.125307	Slyc-GM	0.117205	0.0239603	Slyc-GM	0.117148	Slyc-GM	0.254471	0.0516145	Slyc-GM	0.254128	Slyc-GM	0.134567
XP_004243981	Slyc-GM		Slyc-GM	0.173943	0.0431024	Slyc-GM	0.168776	Slyc-GM	0.348	0.0259045	Slyc-GM	0.345727	Slyc-GM	0.348287	0.0247111	Slyc-GM	0.345824	Slyc-GM	0.351166	0.0341866	Slyc-GM	0.348438	Slyc-GM	0.293686	0.0344528	Slyc-GM	0.28936	Slyc-GM	0.169175	0.0419506	Slyc-GM	0.161485	Slyc-GM	0.263784	0.0370698	Slyc-GM	0.263039	Slyc-GM	0.0958965	0.0315367	Slyc-GM	0.0911234	Slyc-GM	0.207434	0.0436228	Slyc-GM	0.202029	Slyc-GM	0.157751
XP_004250709	Slyc-GM		Slyc-GM	0.136005	0.0263045	Slyc-GM	0.133678	Slyc-GM	0.210052	0.0375668	Slyc-GM	0.211744	Slyc-GM	0.177235	0.0265924	Slyc-GM	0.179617	Slyc-GM	0.146157	0.0375415	Slyc-GM	0.141353	Slyc-GM	0.105209	0.0298455	Slyc-GM	0.103356	Slyc-GM	0.0956645	0.028081	Slyc-GM	0.0912703	Slyc-GM	0.10686	0.0249419	Slyc-GM	0.105224	Slyc-GM	0.128384	0.0276892	Slyc-GM	0.125298	Slyc-GM	0.211556	0.0418889	Slyc-GM	0.209221	Slyc-GM	0.132245
XP_004250650	Slyc-GM		Slyc-GM	0.335852	0.0420468	Slyc-GM	0.332014	Slyc-GM	0.207104	0.036208	Slyc-GM	0.205965	Slyc-GM	0.19028	0.0366595	Slyc-GM	0.18852	Slyc-GM	0.198691	0.0383931	Slyc-GM	0.195429	Slyc-GM	0.238226	0.0390078	Slyc-GM	0.236756	Slyc-GM	0.262161	0.0419554	Slyc-GM	0.257499	Slyc-GM	0.326754	0.0389216	Slyc-GM	0.322225	Slyc-GM	0.330492	0.0401738	Slyc-GM	0.33307	Slyc-GM	0.518998	0.0767475	Slyc-SM	0.514413	Slyc-GM	0.312863
XP_004251893	Slyc-GM		Slyc-GM	0.182669	0.0287741	Slyc-GM	0.178259	Slyc-GM	0.188383	0.048237	Slyc-GM	0.186927	Slyc-GM	0.156941	0.0400825	Slyc-GM	0.151196	Slyc-GM	0.133975	0.0366917	Slyc-GM	0.131247	Slyc-GM	0.169385	0.0295455	Slyc-GM	0.170536	Slyc-GM	0.129009	0.0280063	Slyc-GM	0.130622	Slyc-GM	0.129672	0.0234961	Slyc-GM	0.130626	Slyc-GM	0.153415	0.026299	Slyc-GM	0.153419	Slyc-GM	0.348457	0.062956	Slyc-GM	0.348225	Slyc-GM	0.178449
XP_004239241	Slyc-GM		Slyc-GM	0.125114	0.0325055	Slyc-GM	0.125667	Slyc-GM	0.298572	0.0279071	Slyc-GM	0.294886	Slyc-GM	0.312393	0.0257724	Slyc-GM	0.308258	Slyc-GM	0.282011	0.0355042	Slyc-GM	0.278042	Slyc-GM	0.238014	0.0305753	Slyc-GM	0.23348	Slyc-GM	0.145825	0.0278186	Slyc-GM	0.142117	Slyc-GM	0.242467	0.0346579	Slyc-GM	0.239015	Slyc-GM	0.0882042	0.0235133	Slyc-GM	0.0850117	Slyc-GM	0.283022	0.0527749	Slyc-GM	0.280229	Slyc-GM	0.144659
XP_004244311	Slyc-GM		Slyc-GM	0.246182	0.0381091	Slyc-GM	0.247107	Slyc-GM	0.182136	0.0358783	Slyc-GM	0.180022	Slyc-GM	0.248308	0.0353544	Slyc-GM	0.245602	Slyc-GM	0.241751	0.0423832	Slyc-GM	0.238339	Slyc-GM	0.22125	0.0408607	Slyc-GM	0.220393	Slyc-GM	0.202986	0.0373664	Slyc-GM	0.202827	Slyc-GM	0.25286	0.0426058	Slyc-GM	0.253572	Slyc-GM	0.250262	0.0407749	Slyc-GM	0.249697	Slyc-GM	0.42665	0.0770575	Slyc-SM	0.434026	Slyc-GM	0.246061
XP_004229692	Slyc-GM		Slyc-GM	0.358507	0.046938	Slyc-GM	0.357654	Slyc-GM	0.249744	0.0433203	Slyc-GM	0.246629	Slyc-GM	0.229948	0.0388436	Slyc-GM	0.229189	Slyc-GM	0.29084	0.0569088	Slyc-GM	0.289697	Slyc-GM	0.325766	0.0478708	Slyc-GM	0.324428	Slyc-GM	0.348735	0.0429778	Slyc-GM	0.347973	Slyc-GM	0.35074	0.0423288	Slyc-GM	0.351552	Slyc-GM	0.363149	0.0448613	Slyc-GM	0.361832	Slyc-GM	0.431092	0.0706859	Slyc-SM	0.42523	Slyc-GM	0.341766
XP_004249140	Slyc-GM		Slyc-GM	0.117169	0.0359297	Slyc-GM	0.112175	Slyc-GM	0.348595	0.0254603	Slyc-GM	0.344721	Slyc-GM	0.348723	0.0246221	Slyc-GM	0.34469	Slyc-GM	0.352954	0.0339631	Slyc-GM	0.347588	Slyc-GM	0.292274	0.0341235	Slyc-GM	0.286347	Slyc-GM	0.184771	0.0418957	Slyc-GM	0.180713	Slyc-GM	0.265687	0.036669	Slyc-GM	0.263054	Slyc-GM	0.0978614	0.0311571	Slyc-GM	0.0949162	Slyc-GM	0.332098	0.0581615	Slyc-GM	0.341844	Slyc-GM	0.10677
XP_004246653	Slyc-GM		Slyc-GM	0.359737	0.0351846	Slyc-GM	0.360944	Slyc-GM	0.226964	0.0500778	Slyc-GM	0.222473	Slyc-GM	0.31849	0.0466097	Slyc-GM	0.315696	Slyc-GM	0.319962	0.0492386	Slyc-GM	0.324714	Slyc-GM	0.327016	0.0426033	Slyc-GM	0.32866	Slyc-GM	0.352409	0.0402983	Slyc-GM	0.349062	Slyc-GM	0.363627	0.0337465	Slyc-GM	0.366018	Slyc-GM	0.357867	0.0335865	Slyc-GM	0.361331	Slyc-GM	0.615426	0.0728851	Slyc-SM	0.61685	Slyc-GM	0.340243
XP_004230657	Slyc-GM		Slyc-GM	0.131882	0.0329903	Slyc-GM	0.13082	Slyc-GM	0.298572	0.0279071	Slyc-GM	0.294886	Slyc-GM	0.312393	0.0257724	Slyc-GM	0.308258	Slyc-GM	0.282011	0.0355042	Slyc-GM	0.278042	Slyc-GM	0.238014	0.0305753	Slyc-GM	0.23348	Slyc-GM	0.145825	0.0278186	Slyc-GM	0.142117	Slyc-GM	0.222132	0.0304567	Slyc-GM	0.217896	Slyc-GM	0.087288	0.022612	Slyc-GM	0.0848393	Slyc-GM	0.293787	0.0420156	Slyc-GM	0.295301	Slyc-GM	0.165072
XP_004250406	Slyc-GM		Slyc-GM	0.215384	0.0324306	Slyc-GM	0.210898	Slyc-GM	0.151497	0.0330113	Slyc-GM	0.148859	Slyc-GM	0.1937	0.0337193	Slyc-GM	0.190469	Slyc-GM	0.237746	0.0409394	Slyc-GM	0.239816	Slyc-GM	0.186055	0.0358744	Slyc-GM	0.18515	Slyc-GM	0.171716	0.0369298	Slyc-GM	0.166075	Slyc-GM	0.201745	0.0358324	Slyc-GM	0.199555	Slyc-GM	0.212624	0.0308222	Slyc-GM	0.209626	Slyc-GM	0.360076	0.0553221	Slyc-GM	0.355458	Slyc-GM	0.226198
XP_004238218	Slyc-GM		Slyc-GM	0.328203	0.0536022	Slyc-GM	0.327611	Slyc-GM	0.223913	0.0357643	Slyc-GM	0.222539	Slyc-GM	0.216564	0.0287201	Slyc-GM	0.215199	Slyc-GM	0.209656	0.0374476	Slyc-GM	0.209818	Slyc-GM	0.253194	0.0399656	Slyc-GM	0.254297	Slyc-GM	0.251812	0.0495342	Slyc-GM	0.248534	Slyc-GM	0.282878	0.0466235	Slyc-GM	0.279862	Slyc-GM	0.320582	0.0493169	Slyc-GM	0.317184	Slyc-GM	0.448752	0.0823037	Slyc-SM	0.446169	Slyc-GM	0.306381
XP_004236633	Slyc-GM		Slyc-GM	0.109963	0.0355495	Slyc-GM	0.104703	Slyc-GM	0.296403	0.043081	Slyc-GM	0.293989	Slyc-GM	0.304155	0.0327918	Slyc-GM	0.298975	Slyc-GM	0.284268	0.0505475	Slyc-GM	0.28199	Slyc-GM	0.244826	0.0376773	Slyc-GM	0.246664	Slyc-GM	0.153633	0.0330174	Slyc-GM	0.147932	Slyc-GM	0.23206	0.0372033	Slyc-GM	0.232409	Slyc-GM	0.093285	0.0240599	Slyc-GM	0.0902277	Slyc-GM	0.372397	0.0500437	Slyc-GM	0.370336	Slyc-GM	0.114438
XP_004247618	Slyc-GM		Slyc-GM	0.165606	0.0322164	Slyc-GM	0.165171	Slyc-GM	0.0898159	0.0242552	Slyc-GM	0.0885044	Slyc-GM	0.119701	0.0262893	Slyc-GM	0.117317	Slyc-GM	0.0855504	0.0274874	Slyc-GM	0.0812365	Slyc-GM	0.0718567	0.0243219	Slyc-GM	0.0720304	Slyc-GM	0.101256	0.0315608	Slyc-GM	0.0990287	Slyc-GM	0.152602	0.0336846	Slyc-GM	0.154929	Slyc-GM	0.142426	0.0319359	Slyc-GM	0.141391	Slyc-GM	0.31641	0.0503298	Slyc-GM	0.316696	Slyc-GM	0.161868
XP_004239245	Slyc-GM		Slyc-GM	0.19449	0.0366515	Slyc-GM	0.193557	Slyc-GM	0.151483	0.0360673	Slyc-GM	0.15227	Slyc-GM	0.150266	0.032941	Slyc-GM	0.152468	Slyc-GM	0.148856	0.0342946	Slyc-GM	0.147157	Slyc-GM	0.153273	0.0366704	Slyc-GM	0.150073	Slyc-GM	0.154727	0.0340612	Slyc-GM	0.15219	Slyc-GM	0.178283	0.0308466	Slyc-GM	0.174929	Slyc-GM	0.192956	0.0316914	Slyc-GM	0.193332	Slyc-GM	0.343918	0.0513606	Slyc-GM	0.332396	Slyc-GM	0.192696
NP_001234041	Slyc-GM		Slyc-GM	0.345158	0.0404591	Slyc-GM	0.348088	Slyc-GM	0.270945	0.0370818	Slyc-GM	0.269475	Slyc-GM	0.222607	0.0269651	Slyc-GM	0.222165	Slyc-GM	0.268299	0.0426881	Slyc-GM	0.265657	Slyc-GM	0.287728	0.0415945	Slyc-GM	0.285631	Slyc-GM	0.310004	0.0399132	Slyc-GM	0.313406	Slyc-GM	0.315684	0.0409077	Slyc-GM	0.314955	Slyc-GM	0.327508	0.0455305	Slyc-GM	0.328522	Slyc-GM	0.429102	0.0731166	Slyc-SM	0.423535	Slyc-GM	0.332576
XP_004242029	Slyc-GM		Slyc-GM	0.376279	0.0563879	Slyc-GM	0.371802	Slyc-GM	0.170743	0.0346465	Slyc-GM	0.170378	Slyc-GM	0.226137	0.0343739	Slyc-GM	0.227825	Slyc-GM	0.309376	0.0564883	Slyc-GM	0.309938	Slyc-GM	0.3216	0.0579393	Slyc-GM	0.317978	Slyc-GM	0.356098	0.0591745	Slyc-GM	0.348687	Slyc-GM	0.375284	0.0548011	Slyc-GM	0.373259	Slyc-GM	0.378204	0.0576124	Slyc-GM	0.376789	Slyc-GM	0.617994	0.0700524	Slyc-SM	0.621357	Slyc-GM	0.370513
XP_004238047	Slyc-GM		Slyc-GM	0.281153	0.0371056	Slyc-GM	0.2779	Slyc-GM	0.26201	0.0361741	Slyc-GM	0.260709	Slyc-GM	0.228393	0.0295547	Slyc-GM	0.224198	Slyc-GM	0.22224	0.0319995	Slyc-GM	0.219953	Slyc-GM	0.285572	0.0379675	Slyc-GM	0.286388	Slyc-GM	0.289131	0.0328258	Slyc-GM	0.287771	Slyc-GM	0.267588	0.0295271	Slyc-GM	0.266696	Slyc-GM	0.285123	0.0342249	Slyc-GM	0.288139	Slyc-GM	0.346564	0.0707535	Slyc-GM	0.343007	Slyc-GM	0.280639
XP_010325783	Slyc-GM		Slyc-GM	0.179986	0.0314202	Slyc-GM	0.178091	Slyc-GM	0.0776952	0.0205989	Slyc-GM	0.0770937	Slyc-GM	0.0986422	0.0226029	Slyc-GM	0.0947964	Slyc-GM	0.137061	0.0303844	Slyc-GM	0.134987	Slyc-GM	0.158873	0.0409321	Slyc-GM	0.153633	Slyc-GM	0.151962	0.0348649	Slyc-GM	0.150084	Slyc-GM	0.129595	0.0315239	Slyc-GM	0.123963	Slyc-GM	0.181177	0.0317496	Slyc-GM	0.1793	Slyc-GM	0.246161	0.0535244	Slyc-GM	0.24636	Slyc-GM	0.187911
XP_004229594	Slyc-GM		Slyc-GM	0.179857	0.0432406	Slyc-GM	0.179611	Slyc-GM	0.355668	0.028607	Slyc-GM	0.350512	Slyc-GM	0.355629	0.0278551	Slyc-GM	0.350496	Slyc-GM	0.362121	0.0377098	Slyc-GM	0.355045	Slyc-GM	0.300964	0.0370777	Slyc-GM	0.29281	Slyc-GM	0.186255	0.0467667	Slyc-GM	0.179781	Slyc-GM	0.274092	0.0386971	Slyc-GM	0.267532	Slyc-GM	0.143698	0.0446808	Slyc-GM	0.134671	Slyc-GM	0.396732	0.0653597	Slyc-GM	0.400923	Slyc-GM	0.170808
XP_004244506	Slyc-GM		Slyc-GM	0.194701	0.0326877	Slyc-GM	0.192864	Slyc-GM	0.0879425	0.0242058	Slyc-GM	0.082019	Slyc-GM	0.113742	0.0251898	Slyc-GM	0.110734	Slyc-GM	0.108032	0.0331565	Slyc-GM	0.102925	Slyc-GM	0.136605	0.0328548	Slyc-GM	0.131551	Slyc-GM	0.13657	0.0297116	Slyc-GM	0.135809	Slyc-GM	0.157014	0.026891	Slyc-GM	0.155665	Slyc-GM	0.18788	0.029344	Slyc-GM	0.18668	Slyc-GM	0.3339	0.0548272	Slyc-GM	0.334783	Slyc-GM	0.180073
XP_004252893	Slyc-GM		Slyc-GM	0.0993432	0.0297606	Slyc-GM	0.0959429	Slyc-GM	0.352526	0.0257742	Slyc-GM	0.348993	Slyc-GM	0.351748	0.0244952	Slyc-GM	0.349064	Slyc-GM	0.358784	0.0338092	Slyc-GM	0.351809	Slyc-GM	0.297851	0.0340295	Slyc-GM	0.29033	Slyc-GM	0.167601	0.0403106	Slyc-GM	0.161222	Slyc-GM	0.270261	0.0365175	Slyc-GM	0.265988	Slyc-GM	0.0970509	0.0314155	Slyc-GM	0.0913116	Slyc-GM	0.214174	0.0364542	Slyc-GM	0.21773	Slyc-GM	0.112318
XP_004250311	Slyc-GM		Slyc-GM	0.421137	0.0551242	Slyc-SM	0.42703	Slyc-GM	0.183758	0.0365608	Slyc-GM	0.182335	Slyc-GM	0.230943	0.0380217	Slyc-GM	0.230138	Slyc-GM	0.287254	0.0625773	Slyc-GM	0.290352	Slyc-GM	0.411999	0.0581251	Slyc-GM	0.413296	Slyc-GM	0.411913	0.0594624	Slyc-SM	0.412122	Slyc-GM	0.405256	0.0572511	Slyc-GM	0.406867	Slyc-GM	0.427011	0.0583462	Slyc-SM	0.433017	Slyc-GM	0.589782	0.0684778	Slyc-SM	0.592525	Slyc-GM	0.418238
XP_004247789	Slyc-GM		Slyc-GM	0.354004	0.0389848	Slyc-GM	0.347309	Slyc-GM	0.14426	0.0352533	Slyc-GM	0.139171	Slyc-GM	0.146607	0.0385135	Slyc-GM	0.141432	Slyc-GM	0.201484	0.0419213	Slyc-GM	0.198363	Slyc-GM	0.262432	0.0380468	Slyc-GM	0.260095	Slyc-GM	0.353969	0.0450761	Slyc-GM	0.356366	Slyc-GM	0.36306	0.0386502	Slyc-GM	0.364859	Slyc-GM	0.355378	0.0374176	Slyc-GM	0.35432	Slyc-GM	0.531199	0.0601114	Slyc-SM	0.530535	Slyc-GM	0.334835
XP_004248184	Slyc-GM		Slyc-GM	0.318335	0.0695137	Slyc-GM	0.313294	Slyc-GM	0.399966	0.0391187	Slyc-GM	0.398281	Slyc-GM	0.390585	0.0351048	Slyc-GM	0.389811	Slyc-GM	0.419623	0.0484118	Slyc-GM	0.418419	Slyc-GM	0.3986	0.0543157	Slyc-GM	0.394458	Slyc-GM	0.445321	0.0577533	Slyc-SM	0.443923	Slyc-GM	0.339977	0.0561005	Slyc-GM	0.336572	Slyc-GM	0.282462	0.0652809	Slyc-GM	0.279359	Slyc-GM	0.37233	0.0570521	Slyc-GM	0.3748	Slyc-GM	0.360949
NP_001234354	Slyc-GM		Slyc-GM	0.163092	0.0300617	Slyc-GM	0.161661	Slyc-GM	0.0921307	0.0230587	Slyc-GM	0.0906944	Slyc-GM	0.107209	0.0232885	Slyc-GM	0.108507	Slyc-GM	0.0930232	0.027137	Slyc-GM	0.0903962	Slyc-GM	0.0847342	0.0252019	Slyc-GM	0.0802616	Slyc-GM	0.147786	0.0338479	Slyc-GM	0.143719	Slyc-GM	0.152555	0.0306139	Slyc-GM	0.153064	Slyc-GM	0.148907	0.0239809	Slyc-GM	0.148775	Slyc-GM	0.213329	0.0451927	Slyc-GM	0.205689	Slyc-GM	0.168771
XP_004242734	Slyc-GM		Slyc-GM	0.234213	0.0347044	Slyc-GM	0.232661	Slyc-GM	0.264124	0.0368603	Slyc-GM	0.261768	Slyc-GM	0.246308	0.0307527	Slyc-GM	0.246183	Slyc-GM	0.170734	0.0310116	Slyc-GM	0.168316	Slyc-GM	0.209221	0.0348855	Slyc-GM	0.203084	Slyc-GM	0.213207	0.0386586	Slyc-GM	0.205004	Slyc-GM	0.232667	0.0339758	Slyc-GM	0.228041	Slyc-GM	0.230687	0.0326108	Slyc-GM	0.226627	Slyc-GM	0.288487	0.0593366	Slyc-GM	0.281579	Slyc-GM	0.250887
XP_004249273	Slyc-GM		Slyc-GM	0.0554735	0.0290772	Slyc-GM	0.0479088	Slyc-GM	0.135042	0.0365988	Slyc-GM	0.133351	Slyc-GM	0.11476	0.0298501	Slyc-GM	0.110769	Slyc-GM	0.0789545	0.0270139	Slyc-GM	0.0775653	Slyc-GM	0.0429744	0.0176158	Slyc-GM	0.039863	Slyc-GM	0.0423444	0.0176599	Slyc-GM	0.0375814	Slyc-GM	0.0419941	0.0193985	Slyc-GM	0.0372722	Slyc-GM	0.0484446	0.0248306	Slyc-GM	0.0409067	Slyc-GM	0.432502	0.0225589	Slyc-SM	0.431746	Slyc-GM	0.0473739
XP_004245514	Slyc-GM		Slyc-GM	0.195117	0.0309948	Slyc-GM	0.195957	Slyc-GM	0.127995	0.0286521	Slyc-GM	0.127468	Slyc-GM	0.13122	0.0265835	Slyc-GM	0.128512	Slyc-GM	0.153539	0.0448137	Slyc-GM	0.148512	Slyc-GM	0.155597	0.0404014	Slyc-GM	0.152665	Slyc-GM	0.120787	0.0356853	Slyc-GM	0.117471	Slyc-GM	0.159918	0.0288063	Slyc-GM	0.155902	Slyc-GM	0.179607	0.0304273	Slyc-GM	0.1801	Slyc-GM	0.198489	0.0475295	Slyc-GM	0.195165	Slyc-GM	0.18717
XP_004236746	Slyc-GM		Slyc-GM	0.18434	0.0372068	Slyc-GM	0.185103	Slyc-GM	0.208091	0.0341329	Slyc-GM	0.206827	Slyc-GM	0.204331	0.0318659	Slyc-GM	0.202779	Slyc-GM	0.217019	0.0494955	Slyc-GM	0.210513	Slyc-GM	0.202046	0.0608391	Slyc-GM	0.192376	Slyc-GM	0.172867	0.0487899	Slyc-GM	0.167955	Slyc-GM	0.181735	0.0430141	Slyc-GM	0.175225	Slyc-GM	0.188293	0.0378178	Slyc-GM	0.187732	Slyc-GM	0.179	0.0434911	Slyc-GM	0.178098	Slyc-GM	0.18193
NP_001266265	Slyc-GM		Slyc-GM	0.342665	0.0460494	Slyc-GM	0.343285	Slyc-GM	0.13138	0.0303085	Slyc-GM	0.126445	Slyc-GM	0.196533	0.0347067	Slyc-GM	0.19705	Slyc-GM	0.307905	0.0515431	Slyc-GM	0.2984	Slyc-GM	0.3288	0.0465994	Slyc-GM	0.322936	Slyc-GM	0.326463	0.0462004	Slyc-GM	0.319753	Slyc-GM	0.315969	0.0398326	Slyc-GM	0.312146	Slyc-GM	0.334253	0.0428173	Slyc-GM	0.330082	Slyc-GM	0.378141	0.0730143	Slyc-GM	0.379948	Slyc-GM	0.328249
XP_004236585	Slyc-GM		Slyc-GM	0.2424	0.0585175	Slyc-GM	0.231465	Slyc-GM	0.339679	0.0388001	Slyc-GM	0.336724	Slyc-GM	0.33626	0.0332693	Slyc-GM	0.334528	Slyc-GM	0.364	0.0599559	Slyc-GM	0.358809	Slyc-GM	0.31571	0.0552674	Slyc-GM	0.307912	Slyc-GM	0.361379	0.0536934	Slyc-GM	0.35611	Slyc-GM	0.323277	0.056126	Slyc-GM	0.314054	Slyc-GM	0.247531	0.0578146	Slyc-GM	0.235281	Slyc-GM	0.271472	0.0399592	Slyc-GM	0.274607	Slyc-GM	0.282684
XP_004252925	Slyc-GM		Slyc-GM	0.301565	0.0430885	Slyc-GM	0.30175	Slyc-GM	0.328231	0.0591586	Slyc-GM	0.324957	Slyc-GM	0.358826	0.0588166	Slyc-GM	0.355141	Slyc-GM	0.323359	0.0560314	Slyc-GM	0.3282	Slyc-GM	0.279297	0.0503219	Slyc-GM	0.285769	Slyc-GM	0.316245	0.0512887	Slyc-GM	0.314068	Slyc-GM	0.29293	0.0440008	Slyc-GM	0.29116	Slyc-GM	0.288706	0.0472591	Slyc-GM	0.290388	Slyc-GM	0.457806	0.0773829	Slyc-SM	0.459285	Slyc-GM	0.297376
XP_004236950	Slyc-GM		Slyc-GM	0.381937	0.0348873	Slyc-GM	0.384468	Slyc-GM	0.289499	0.0376638	Slyc-GM	0.285635	Slyc-GM	0.278151	0.0288742	Slyc-GM	0.278979	Slyc-GM	0.343514	0.0396647	Slyc-GM	0.344127	Slyc-GM	0.379062	0.0366218	Slyc-GM	0.380498	Slyc-GM	0.363388	0.0348498	Slyc-GM	0.363331	Slyc-GM	0.351851	0.0342181	Slyc-GM	0.35551	Slyc-GM	0.373111	0.0347495	Slyc-GM	0.377111	Slyc-GM	0.407768	0.067804	Slyc-GM	0.405859	Slyc-GM	0.38173
XP_010322859	Slyc-GM		Slyc-GM	0.287673	0.0380547	Slyc-GM	0.287506	Slyc-GM	0.174582	0.0449706	Slyc-GM	0.175512	Slyc-GM	0.233175	0.0412316	Slyc-GM	0.237094	Slyc-GM	0.27603	0.0420504	Slyc-GM	0.273842	Slyc-GM	0.299307	0.0408544	Slyc-GM	0.299363	Slyc-GM	0.293601	0.0395839	Slyc-GM	0.29639	Slyc-GM	0.290607	0.035209	Slyc-GM	0.291882	Slyc-GM	0.282337	0.0330485	Slyc-GM	0.28692	Slyc-GM	0.484122	0.0754434	Slyc-SM	0.490567	Slyc-GM	0.286549
XP_004249580	Slyc-GM		Slyc-GM	0.349647	0.0431636	Slyc-GM	0.346307	Slyc-GM	0.254409	0.0281433	Slyc-GM	0.251452	Slyc-GM	0.215676	0.0264628	Slyc-GM	0.212534	Slyc-GM	0.226827	0.0312308	Slyc-GM	0.226359	Slyc-GM	0.270497	0.036562	Slyc-GM	0.266606	Slyc-GM	0.323392	0.0397124	Slyc-GM	0.319051	Slyc-GM	0.355732	0.0386393	Slyc-GM	0.348618	Slyc-GM	0.347444	0.0390408	Slyc-GM	0.346209	Slyc-GM	0.368236	0.0735884	Slyc-GM	0.370334	Slyc-GM	0.292197
XP_004229685	Slyc-GM		Slyc-GM	0.209026	0.0392726	Slyc-GM	0.206977	Slyc-GM	0.208086	0.038193	Slyc-GM	0.206588	Slyc-GM	0.181585	0.0314592	Slyc-GM	0.178298	Slyc-GM	0.186342	0.0417198	Slyc-GM	0.184417	Slyc-GM	0.190569	0.0407674	Slyc-GM	0.189342	Slyc-GM	0.169267	0.040171	Slyc-GM	0.1703	Slyc-GM	0.171677	0.0343109	Slyc-GM	0.173552	Slyc-GM	0.205952	0.0364432	Slyc-GM	0.207407	Slyc-GM	0.289714	0.0640768	Slyc-GM	0.281757	Slyc-GM	0.197245
XP_004241264	Slyc-GM		Slyc-GM	0.147993	0.0276471	Slyc-GM	0.146131	Slyc-GM	0.172293	0.0386948	Slyc-GM	0.165984	Slyc-GM	0.171073	0.0340344	Slyc-GM	0.167273	Slyc-GM	0.11807	0.0444968	Slyc-GM	0.112785	Slyc-GM	0.130884	0.0295998	Slyc-GM	0.126224	Slyc-GM	0.130127	0.0352227	Slyc-GM	0.125546	Slyc-GM	0.14208	0.03001	Slyc-GM	0.144592	Slyc-GM	0.147196	0.0267438	Slyc-GM	0.146142	Slyc-GM	0.157976	0.0349186	Slyc-GM	0.149241	Slyc-GM	0.13965
XP_004248301	Slyc-GM		Slyc-GM	0.24262	0.0367431	Slyc-GM	0.242841	Slyc-GM	0.311804	0.0466032	Slyc-GM	0.305388	Slyc-GM	0.31526	0.0391868	Slyc-GM	0.313799	Slyc-GM	0.309176	0.034911	Slyc-GM	0.307766	Slyc-GM	0.26342	0.0364864	Slyc-GM	0.265324	Slyc-GM	0.257084	0.0345501	Slyc-GM	0.257773	Slyc-GM	0.240125	0.032797	Slyc-GM	0.237703	Slyc-GM	0.232316	0.0297313	Slyc-GM	0.231424	Slyc-GM	0.351228	0.0699057	Slyc-GM	0.360096	Slyc-GM	0.214984
NP_001234788	Slyc-GM		Slyc-GM	0.165517	0.0352967	Slyc-GM	0.165426	Slyc-GM	0.201371	0.0456333	Slyc-GM	0.200575	Slyc-GM	0.175537	0.041001	Slyc-GM	0.176239	Slyc-GM	0.15642	0.0441218	Slyc-GM	0.155709	Slyc-GM	0.173356	0.046576	Slyc-GM	0.172103	Slyc-GM	0.139215	0.0414179	Slyc-GM	0.133224	Slyc-GM	0.148512	0.0374825	Slyc-GM	0.147505	Slyc-GM	0.15114	0.0348608	Slyc-GM	0.148962	Slyc-GM	0.236214	0.0485821	Slyc-GM	0.238547	Slyc-GM	0.178553
XP_004231567	Slyc-GM		Slyc-GM	0.344205	0.0678593	Slyc-GM	0.344932	Slyc-GM	0.306504	0.0304797	Slyc-GM	0.300536	Slyc-GM	0.319435	0.0281112	Slyc-GM	0.313325	Slyc-GM	0.291094	0.0372159	Slyc-GM	0.287895	Slyc-GM	0.245313	0.0320297	Slyc-GM	0.241043	Slyc-GM	0.304955	0.0537876	Slyc-GM	0.290925	Slyc-GM	0.228439	0.031936	Slyc-GM	0.223722	Slyc-GM	0.425476	0.0716081	Slyc-SM	0.416796	Slyc-GM	0.334317	0.0512483	Slyc-GM	0.336747	Slyc-GM	0.358526
NP_001233888	Slyc-GM		Slyc-GM	0.231144	0.0348473	Slyc-GM	0.229272	Slyc-GM	0.215956	0.0386842	Slyc-GM	0.218871	Slyc-GM	0.237025	0.0366355	Slyc-GM	0.240631	Slyc-GM	0.176324	0.0389021	Slyc-GM	0.174355	Slyc-GM	0.209337	0.0406361	Slyc-GM	0.213372	Slyc-GM	0.210981	0.0399139	Slyc-GM	0.213081	Slyc-GM	0.215152	0.0368453	Slyc-GM	0.215813	Slyc-GM	0.23464	0.0338055	Slyc-GM	0.235267	Slyc-GM	0.414826	0.0650797	Slyc-SM	0.419517	Slyc-GM	0.259834
XP_004247644	Slyc-GM		Slyc-GM	0.414292	0.0469307	Slyc-SM	0.408029	Slyc-GM	0.272672	0.0352325	Slyc-GM	0.26971	Slyc-GM	0.317891	0.0367272	Slyc-GM	0.313652	Slyc-GM	0.291544	0.049382	Slyc-GM	0.291233	Slyc-GM	0.374086	0.0477218	Slyc-GM	0.377574	Slyc-GM	0.373872	0.0468425	Slyc-GM	0.372813	Slyc-GM	0.375521	0.0401599	Slyc-GM	0.377525	Slyc-GM	0.406161	0.0423955	Slyc-SM	0.404729	Slyc-GM	0.485131	0.0738108	Slyc-SM	0.475311	Slyc-GM	0.384376
XP_004252729	Slyc-GM		Slyc-GM	0.312467	0.0449572	Slyc-GM	0.306878	Slyc-GM	0.280478	0.0465854	Slyc-GM	0.275001	Slyc-GM	0.244447	0.0392612	Slyc-GM	0.238114	Slyc-GM	0.281399	0.0447132	Slyc-GM	0.283957	Slyc-GM	0.270161	0.0445512	Slyc-GM	0.272367	Slyc-GM	0.266007	0.0467349	Slyc-GM	0.261197	Slyc-GM	0.284915	0.0442086	Slyc-GM	0.282585	Slyc-GM	0.306565	0.040142	Slyc-GM	0.306619	Slyc-GM	0.380318	0.0902067	Slyc-GM	0.368675	Slyc-GM	0.307461
XP_010316599	Slyc-GM		Slyc-GM	0.352088	0.0902964	Slyc-GM	0.330101	Slyc-GM	0.288757	0.0319334	Slyc-GM	0.285874	Slyc-GM	0.3027	0.0302192	Slyc-GM	0.30001	Slyc-GM	0.2707	0.0404358	Slyc-GM	0.264306	Slyc-GM	0.224823	0.0377257	Slyc-GM	0.221539	Slyc-GM	0.317119	0.0532566	Slyc-GM	0.310579	Slyc-GM	0.207623	0.0395733	Slyc-GM	0.206262	Slyc-GM	0.295265	0.0658789	Slyc-GM	0.281755	Slyc-GM	0.420752	0.0435644	Slyc-SM	0.42249	Slyc-GM	0.396082
XP_004246437	Slyc-GM		Slyc-GM	0.241646	0.0395397	Slyc-GM	0.244691	Slyc-GM	0.195208	0.0289203	Slyc-GM	0.196222	Slyc-GM	0.239549	0.0343362	Slyc-GM	0.237848	Slyc-GM	0.190278	0.038418	Slyc-GM	0.188768	Slyc-GM	0.182677	0.0372705	Slyc-GM	0.175707	Slyc-GM	0.188507	0.0372671	Slyc-GM	0.1865	Slyc-GM	0.230704	0.0386462	Slyc-GM	0.226581	Slyc-GM	0.23526	0.0386697	Slyc-GM	0.234795	Slyc-GM	0.587709	0.066783	Slyc-SM	0.583974	Slyc-GM	0.232422
XP_004233374	Slyc-GM		Slyc-GM	0.113669	0.0284949	Slyc-GM	0.111754	Slyc-GM	0.134017	0.0463427	Slyc-GM	0.125957	Slyc-GM	0.142797	0.0387554	Slyc-GM	0.141139	Slyc-GM	0.107926	0.0421204	Slyc-GM	0.100797	Slyc-GM	0.104937	0.0370414	Slyc-GM	0.105113	Slyc-GM	0.0792244	0.0285944	Slyc-GM	0.077382	Slyc-GM	0.0807991	0.0249377	Slyc-GM	0.0813611	Slyc-GM	0.0970438	0.0243834	Slyc-GM	0.0960054	Slyc-GM	0.206215	0.0355388	Slyc-GM	0.200603	Slyc-GM	0.103736
XP_004233377	Slyc-GM		Slyc-GM	0.291752	0.0366702	Slyc-GM	0.29188	Slyc-GM	0.130883	0.0283921	Slyc-GM	0.129026	Slyc-GM	0.176811	0.0268998	Slyc-GM	0.173847	Slyc-GM	0.2124	0.0399274	Slyc-GM	0.214281	Slyc-GM	0.229014	0.0374571	Slyc-GM	0.225191	Slyc-GM	0.231132	0.0400386	Slyc-GM	0.229618	Slyc-GM	0.273101	0.0342333	Slyc-GM	0.27285	Slyc-GM	0.285495	0.0351754	Slyc-GM	0.283995	Slyc-GM	0.433864	0.0757972	Slyc-SM	0.426769	Slyc-GM	0.316527
XP_004245031	Slyc-GM		Slyc-GM	0.220439	0.0454393	Slyc-GM	0.214889	Slyc-GM	0.193829	0.0356012	Slyc-GM	0.192696	Slyc-GM	0.207623	0.0301355	Slyc-GM	0.205942	Slyc-GM	0.19883	0.0357812	Slyc-GM	0.19562	Slyc-GM	0.192217	0.0424012	Slyc-GM	0.188258	Slyc-GM	0.172201	0.0411841	Slyc-GM	0.169295	Slyc-GM	0.211061	0.0384929	Slyc-GM	0.208391	Slyc-GM	0.215153	0.038422	Slyc-GM	0.211319	Slyc-GM	0.274619	0.0517329	Slyc-GM	0.27679	Slyc-GM	0.203265
XP_004248821	Slyc-GM		Slyc-GM	0.275329	0.0444778	Slyc-GM	0.279561	Slyc-GM	0.163464	0.0324793	Slyc-GM	0.160858	Slyc-GM	0.175681	0.0251408	Slyc-GM	0.173	Slyc-GM	0.169202	0.0363551	Slyc-GM	0.163878	Slyc-GM	0.222499	0.0402005	Slyc-GM	0.21961	Slyc-GM	0.21941	0.038561	Slyc-GM	0.212126	Slyc-GM	0.221535	0.0395879	Slyc-GM	0.219046	Slyc-GM	0.263002	0.0381319	Slyc-GM	0.263373	Slyc-GM	0.470802	0.0475036	Slyc-SM	0.47483	Slyc-GM	0.254542
XP_004236149	Slyc-GM		Slyc-GM	0.151046	0.0275771	Slyc-GM	0.149667	Slyc-GM	0.132292	0.034763	Slyc-GM	0.124276	Slyc-GM	0.122565	0.0289809	Slyc-GM	0.116713	Slyc-GM	0.0807086	0.0246029	Slyc-GM	0.0773196	Slyc-GM	0.0653729	0.023661	Slyc-GM	0.0608681	Slyc-GM	0.0610697	0.0215233	Slyc-GM	0.0547254	Slyc-GM	0.115262	0.0258327	Slyc-GM	0.113676	Slyc-GM	0.128648	0.026801	Slyc-GM	0.123856	Slyc-GM	0.182732	0.0398529	Slyc-GM	0.179415	Slyc-GM	0.157396
XP_010322009	Slyc-GM		Slyc-GM	0.121141	0.0268578	Slyc-GM	0.11619	Slyc-GM	0.102535	0.0227266	Slyc-GM	0.103681	Slyc-GM	0.134251	0.0270522	Slyc-GM	0.131208	Slyc-GM	0.0914851	0.0293451	Slyc-GM	0.0884208	Slyc-GM	0.0804968	0.0256935	Slyc-GM	0.0767864	Slyc-GM	0.0783433	0.0214886	Slyc-GM	0.0752449	Slyc-GM	0.10546	0.0327194	Slyc-GM	0.0994839	Slyc-GM	0.105987	0.0256223	Slyc-GM	0.102812	Slyc-GM	0.152483	0.0354463	Slyc-GM	0.146513	Slyc-GM	0.111167
XP_004245205	Slyc-GM		Slyc-GM	0.277946	0.0434255	Slyc-GM	0.275271	Slyc-GM	0.257175	0.0409087	Slyc-GM	0.252845	Slyc-GM	0.281199	0.0422164	Slyc-GM	0.278794	Slyc-GM	0.208941	0.0566415	Slyc-GM	0.203745	Slyc-GM	0.268282	0.0547274	Slyc-GM	0.267275	Slyc-GM	0.247132	0.0500154	Slyc-GM	0.239483	Slyc-GM	0.250305	0.0467378	Slyc-GM	0.253783	Slyc-GM	0.268024	0.0464957	Slyc-GM	0.271406	Slyc-GM	0.390563	0.078924	Slyc-GM	0.381979	Slyc-GM	0.265772
XP_004237411	Slyc-GM		Slyc-GM	0.265108	0.0511578	Slyc-GM	0.260905	Slyc-GM	0.301002	0.027905	Slyc-GM	0.295996	Slyc-GM	0.322977	0.0338995	Slyc-GM	0.31809	Slyc-GM	0.308395	0.055125	Slyc-GM	0.30004	Slyc-GM	0.250088	0.0388992	Slyc-GM	0.241529	Slyc-GM	0.300439	0.0490854	Slyc-GM	0.296542	Slyc-GM	0.230342	0.0341714	Slyc-GM	0.227165	Slyc-GM	0.269345	0.0569391	Slyc-GM	0.258219	Slyc-GM	0.358656	0.0634431	Slyc-GM	0.357007	Slyc-GM	0.284969
XP_004232463	Slyc-GM		Slyc-GM	0.488593	0.0626213	Slyc-SM	0.491781	Slyc-GM	0.167381	0.0376984	Slyc-GM	0.167617	Slyc-GM	0.24117	0.0431176	Slyc-GM	0.244398	Slyc-GM	0.577715	0.0734023	Slyc-SM	0.578304	Slyc-GM	0.580636	0.0561343	Slyc-SM	0.578865	Slyc-GM	0.525677	0.07363	Slyc-SM	0.530666	Slyc-GM	0.536304	0.0633781	Slyc-SM	0.529942	Slyc-GM	0.513462	0.0588975	Slyc-SM	0.509119	Slyc-GM	0.369254	0.0686958	Slyc-GM	0.373672	Slyc-GM	0.423529
XP_004238446	Slyc-GM		Slyc-GM	0.265159	0.0467412	Slyc-GM	0.261758	Slyc-GM	0.224047	0.0401321	Slyc-GM	0.227788	Slyc-GM	0.223426	0.037319	Slyc-GM	0.222335	Slyc-GM	0.261871	0.0523242	Slyc-GM	0.25754	Slyc-GM	0.258994	0.0517316	Slyc-GM	0.25091	Slyc-GM	0.238544	0.0520477	Slyc-GM	0.228286	Slyc-GM	0.257649	0.0500429	Slyc-GM	0.252722	Slyc-GM	0.250784	0.0471667	Slyc-GM	0.243367	Slyc-GM	0.312373	0.0616953	Slyc-GM	0.313345	Slyc-GM	0.249282
XP_004228652	Slyc-GM		Slyc-GM	0.282243	0.0423316	Slyc-GM	0.280355	Slyc-GM	0.256674	0.0370031	Slyc-GM	0.256649	Slyc-GM	0.2379	0.0277425	Slyc-GM	0.237093	Slyc-GM	0.25196	0.0402776	Slyc-GM	0.247028	Slyc-GM	0.252989	0.0450299	Slyc-GM	0.253955	Slyc-GM	0.274445	0.0409324	Slyc-GM	0.278034	Slyc-GM	0.277029	0.0430687	Slyc-GM	0.275853	Slyc-GM	0.286392	0.0397744	Slyc-GM	0.284165	Slyc-GM	0.304576	0.0626832	Slyc-GM	0.299071	Slyc-GM	0.263123
XP_010312488	Slyc-GM		Slyc-GM	0.326631	0.0415883	Slyc-GM	0.321453	Slyc-GM	0.210778	0.0401684	Slyc-GM	0.207268	Slyc-GM	0.206722	0.0382841	Slyc-GM	0.202069	Slyc-GM	0.201362	0.0415845	Slyc-GM	0.202266	Slyc-GM	0.246176	0.0414509	Slyc-GM	0.244532	Slyc-GM	0.285003	0.0450728	Slyc-GM	0.285015	Slyc-GM	0.302252	0.0407349	Slyc-GM	0.29975	Slyc-GM	0.319557	0.0379366	Slyc-GM	0.316455	Slyc-GM	0.470783	0.0922083	Slyc-SM	0.470012	Slyc-GM	0.300613
XP_004249069	Slyc-GM		Slyc-GM	0.366758	0.0456751	Slyc-GM	0.37109	Slyc-GM	0.384019	0.0471114	Slyc-GM	0.385283	Slyc-GM	0.379524	0.0457074	Slyc-GM	0.379989	Slyc-GM	0.367675	0.048543	Slyc-GM	0.368538	Slyc-GM	0.415396	0.0478833	Slyc-GM	0.415335	Slyc-GM	0.420484	0.0494266	Slyc-SM	0.418521	Slyc-GM	0.37832	0.0467426	Slyc-GM	0.379602	Slyc-GM	0.367933	0.0449999	Slyc-GM	0.368932	Slyc-GM	0.468435	0.0779881	Slyc-SM	0.458598	Slyc-GM	0.379853
XP_004236964	Slyc-GM		Slyc-GM	0.122318	0.0310928	Slyc-GM	0.119307	Slyc-GM	0.154416	0.0342421	Slyc-GM	0.155602	Slyc-GM	0.133843	0.0311594	Slyc-GM	0.129425	Slyc-GM	0.105962	0.0312924	Slyc-GM	0.101984	Slyc-GM	0.0897954	0.0274276	Slyc-GM	0.0881744	Slyc-GM	0.0862339	0.0268129	Slyc-GM	0.0839295	Slyc-GM	0.110497	0.0297362	Slyc-GM	0.109424	Slyc-GM	0.117499	0.0281019	Slyc-GM	0.115882	Slyc-GM	0.188122	0.0336397	Slyc-GM	0.186628	Slyc-GM	0.123675
XP_004244483	Slyc-GM		Slyc-GM	0.290281	0.0424292	Slyc-GM	0.289046	Slyc-GM	0.280982	0.0348688	Slyc-GM	0.281579	Slyc-GM	0.296149	0.03037	Slyc-GM	0.294315	Slyc-GM	0.278103	0.0452652	Slyc-GM	0.274856	Slyc-GM	0.296291	0.0405849	Slyc-GM	0.292662	Slyc-GM	0.253961	0.0372244	Slyc-GM	0.25362	Slyc-GM	0.268049	0.0364533	Slyc-GM	0.272731	Slyc-GM	0.274185	0.0414696	Slyc-GM	0.272639	Slyc-GM	0.310908	0.0598509	Slyc-GM	0.311044	Slyc-GM	0.289796
XP_004242053	Slyc-GM		Slyc-GM	0.263047	0.0365184	Slyc-GM	0.263903	Slyc-GM	0.210182	0.0413373	Slyc-GM	0.208326	Slyc-GM	0.269049	0.0469561	Slyc-GM	0.269847	Slyc-GM	0.255462	0.0474541	Slyc-GM	0.252408	Slyc-GM	0.273217	0.0418915	Slyc-GM	0.271716	Slyc-GM	0.274761	0.0402252	Slyc-GM	0.275328	Slyc-GM	0.256263	0.0354833	Slyc-GM	0.254593	Slyc-GM	0.261182	0.0316972	Slyc-GM	0.25863	Slyc-GM	0.508816	0.0704523	Slyc-SM	0.509512	Slyc-GM	0.259045
XP_004228378	Slyc-GM		Slyc-GM	0.257214	0.0433191	Slyc-GM	0.249475	Slyc-GM	0.200979	0.0402351	Slyc-GM	0.196994	Slyc-GM	0.233979	0.0385402	Slyc-GM	0.22946	Slyc-GM	0.250254	0.0408683	Slyc-GM	0.248618	Slyc-GM	0.280554	0.0416623	Slyc-GM	0.274614	Slyc-GM	0.265329	0.0454436	Slyc-GM	0.261849	Slyc-GM	0.246727	0.0407434	Slyc-GM	0.243107	Slyc-GM	0.256003	0.041646	Slyc-GM	0.252453	Slyc-GM	0.429778	0.0677119	Slyc-SM	0.421892	Slyc-GM	0.257019
NP_001234458	Slyc-GM		Slyc-GM	0.292334	0.0427864	Slyc-GM	0.290591	Slyc-GM	0.285914	0.0519659	Slyc-GM	0.283234	Slyc-GM	0.218823	0.0379138	Slyc-GM	0.212046	Slyc-GM	0.296392	0.0539858	Slyc-GM	0.284951	Slyc-GM	0.333519	0.0511577	Slyc-GM	0.32802	Slyc-GM	0.279694	0.0470628	Slyc-GM	0.277283	Slyc-GM	0.248302	0.0484745	Slyc-GM	0.246758	Slyc-GM	0.294325	0.0430556	Slyc-GM	0.295441	Slyc-GM	0.325142	0.0541751	Slyc-GM	0.32426	Slyc-GM	0.290128
XP_004245546	Slyc-GM		Slyc-GM	0.111422	0.029039	Slyc-GM	0.109532	Slyc-GM	0.165696	0.0349151	Slyc-GM	0.160734	Slyc-GM	0.119354	0.0266847	Slyc-GM	0.117301	Slyc-GM	0.117413	0.0387499	Slyc-GM	0.114336	Slyc-GM	0.0752158	0.0247792	Slyc-GM	0.0709488	Slyc-GM	0.068807	0.0226224	Slyc-GM	0.0689017	Slyc-GM	0.0679038	0.0201943	Slyc-GM	0.0661214	Slyc-GM	0.0898184	0.0243072	Slyc-GM	0.0870116	Slyc-GM	0.310938	0.0461012	Slyc-GM	0.309565	Slyc-GM	0.130979
XP_004251714	Slyc-GM		Slyc-GM	0.135254	0.0305436	Slyc-GM	0.13247	Slyc-GM	0.107104	0.0282763	Slyc-GM	0.102773	Slyc-GM	0.11004	0.0243572	Slyc-GM	0.108515	Slyc-GM	0.0855673	0.0261541	Slyc-GM	0.0813731	Slyc-GM	0.0789939	0.0245356	Slyc-GM	0.0751459	Slyc-GM	0.148953	0.0410348	Slyc-GM	0.144747	Slyc-GM	0.128865	0.0339137	Slyc-GM	0.121022	Slyc-GM	0.148472	0.0296235	Slyc-GM	0.14747	Slyc-GM	0.364087	0.0522843	Slyc-GM	0.363232	Slyc-GM	0.137562
XP_010325881	Slyc-GM		Slyc-GM	0.2424	0.0489526	Slyc-GM	0.240194	Slyc-GM	0.392454	0.0364997	Slyc-GM	0.39138	Slyc-GM	0.38337	0.0324826	Slyc-GM	0.381614	Slyc-GM	0.410893	0.0455685	Slyc-GM	0.407811	Slyc-GM	0.387626	0.0519177	Slyc-GM	0.380409	Slyc-GM	0.43326	0.0548511	Slyc-SM	0.427506	Slyc-GM	0.328457	0.0493585	Slyc-GM	0.321464	Slyc-GM	0.273102	0.052173	Slyc-GM	0.263298	Slyc-GM	0.286949	0.0489135	Slyc-GM	0.281393	Slyc-GM	0.325005
XP_010318899	Slyc-GM		Slyc-GM	0.296085	0.0470393	Slyc-GM	0.299841	Slyc-GM	0.199121	0.0340619	Slyc-GM	0.195296	Slyc-GM	0.223506	0.0293364	Slyc-GM	0.224133	Slyc-GM	0.25599	0.0489065	Slyc-GM	0.253102	Slyc-GM	0.262562	0.0483185	Slyc-GM	0.258725	Slyc-GM	0.264923	0.0476365	Slyc-GM	0.264765	Slyc-GM	0.28405	0.0397615	Slyc-GM	0.283902	Slyc-GM	0.28711	0.0415408	Slyc-GM	0.289216	Slyc-GM	0.521126	0.0831992	Slyc-SM	0.512895	Slyc-GM	0.266386
XP_004248541	Slyc-GM		Slyc-GM	0.207379	0.0368592	Slyc-GM	0.204318	Slyc-GM	0.12483	0.026759	Slyc-GM	0.124957	Slyc-GM	0.126909	0.0270836	Slyc-GM	0.125097	Slyc-GM	0.0862014	0.0236899	Slyc-GM	0.0823091	Slyc-GM	0.0998314	0.0245095	Slyc-GM	0.0971413	Slyc-GM	0.107845	0.0285298	Slyc-GM	0.103616	Slyc-GM	0.148256	0.0309405	Slyc-GM	0.145872	Slyc-GM	0.210952	0.0335209	Slyc-GM	0.211244	Slyc-GM	0.422239	0.0569837	Slyc-SM	0.419679	Slyc-GM	0.19694
XP_004244100	Slyc-GM		Slyc-GM	0.188795	0.032507	Slyc-GM	0.1885	Slyc-GM	0.166926	0.033288	Slyc-GM	0.168591	Slyc-GM	0.123386	0.0230549	Slyc-GM	0.121419	Slyc-GM	0.131495	0.0313364	Slyc-GM	0.129418	Slyc-GM	0.134249	0.0281794	Slyc-GM	0.131509	Slyc-GM	0.190397	0.0411494	Slyc-GM	0.188295	Slyc-GM	0.129354	0.0256021	Slyc-GM	0.12873	Slyc-GM	0.196685	0.0304957	Slyc-GM	0.19451	Slyc-GM	0.195412	0.0408736	Slyc-GM	0.193925	Slyc-GM	0.165024
XP_004232875	Slyc-GM		Slyc-GM	0.337528	0.0331719	Slyc-GM	0.332978	Slyc-GM	0.291855	0.0359305	Slyc-GM	0.293563	Slyc-GM	0.263339	0.0293962	Slyc-GM	0.261575	Slyc-GM	0.236018	0.03441	Slyc-GM	0.232233	Slyc-GM	0.331001	0.039116	Slyc-GM	0.330063	Slyc-GM	0.316444	0.0400004	Slyc-GM	0.318187	Slyc-GM	0.301645	0.0369288	Slyc-GM	0.301612	Slyc-GM	0.330025	0.0338667	Slyc-GM	0.327728	Slyc-GM	0.374399	0.0644686	Slyc-GM	0.366501	Slyc-GM	0.305226
NP_001234269	Slyc-GM		Slyc-GM	0.255233	0.0569083	Slyc-GM	0.2447	Slyc-GM	0.354942	0.0266955	Slyc-GM	0.349453	Slyc-GM	0.355062	0.0252757	Slyc-GM	0.350148	Slyc-GM	0.360454	0.0362437	Slyc-GM	0.352556	Slyc-GM	0.30019	0.0361062	Slyc-GM	0.291344	Slyc-GM	0.371795	0.0489609	Slyc-GM	0.364731	Slyc-GM	0.272558	0.0384797	Slyc-GM	0.266796	Slyc-GM	0.318336	0.0633781	Slyc-GM	0.312468	Slyc-GM	0.323351	0.0522504	Slyc-GM	0.317227	Slyc-GM	0.278134
XP_004244551	Slyc-GM		Slyc-GM	0.415775	0.0371702	Slyc-SM	0.4217	Slyc-GM	0.234452	0.0422361	Slyc-GM	0.229886	Slyc-GM	0.214667	0.0295812	Slyc-GM	0.211992	Slyc-GM	0.325605	0.041778	Slyc-GM	0.327312	Slyc-GM	0.352835	0.0369713	Slyc-GM	0.352259	Slyc-GM	0.420879	0.0387433	Slyc-SM	0.421326	Slyc-GM	0.439683	0.0338309	Slyc-SM	0.439341	Slyc-GM	0.427771	0.0337432	Slyc-SM	0.428085	Slyc-GM	0.585642	0.0831916	Slyc-SM	0.594508	Slyc-GM	0.426355
XP_004253122	Slyc-GM		Slyc-GM	0.43039	0.0640011	Slyc-SM	0.418368	Slyc-GM	0.144316	0.0342115	Slyc-GM	0.142121	Slyc-GM	0.193775	0.035241	Slyc-GM	0.190135	Slyc-GM	0.364346	0.0463356	Slyc-GM	0.362998	Slyc-GM	0.381036	0.0522698	Slyc-GM	0.380749	Slyc-GM	0.409454	0.0574805	Slyc-SM	0.410413	Slyc-GM	0.44772	0.0581596	Slyc-SM	0.444039	Slyc-GM	0.433006	0.0614615	Slyc-SM	0.431856	Slyc-GM	0.372969	0.0622983	Slyc-GM	0.375708	Slyc-GM	0.398887
XP_004245599	Slyc-GM		Slyc-GM	0.186083	0.0315199	Slyc-GM	0.176647	Slyc-GM	0.18854	0.0328947	Slyc-GM	0.188259	Slyc-GM	0.191253	0.0294489	Slyc-GM	0.19078	Slyc-GM	0.16441	0.0347036	Slyc-GM	0.161507	Slyc-GM	0.167299	0.0312573	Slyc-GM	0.166935	Slyc-GM	0.152816	0.0314174	Slyc-GM	0.153157	Slyc-GM	0.172359	0.0290064	Slyc-GM	0.16774	Slyc-GM	0.182212	0.0251956	Slyc-GM	0.179683	Slyc-GM	0.193128	0.040434	Slyc-GM	0.191437	Slyc-GM	0.161521
XP_004232556	Slyc-GM		Slyc-GM	0.134614	0.0268566	Slyc-GM	0.135342	Slyc-GM	0.173254	0.0270767	Slyc-GM	0.171643	Slyc-GM	0.177617	0.0251776	Slyc-GM	0.178485	Slyc-GM	0.0819966	0.0193681	Slyc-GM	0.0802321	Slyc-GM	0.0809042	0.0187376	Slyc-GM	0.0798706	Slyc-GM	0.137417	0.0305603	Slyc-GM	0.136355	Slyc-GM	0.126402	0.0279276	Slyc-GM	0.124371	Slyc-GM	0.11645	0.0255733	Slyc-GM	0.11478	Slyc-GM	0.210976	0.0436573	Slyc-GM	0.208123	Slyc-GM	0.145846
XP_004251662	Slyc-GM		Slyc-GM	0.143981	0.02879	Slyc-GM	0.141808	Slyc-GM	0.0795833	0.0199501	Slyc-GM	0.0789311	Slyc-GM	0.11876	0.0289601	Slyc-GM	0.119511	Slyc-GM	0.057691	0.0215306	Slyc-GM	0.0577403	Slyc-GM	0.0947855	0.0248162	Slyc-GM	0.0955625	Slyc-GM	0.120346	0.0280765	Slyc-GM	0.117485	Slyc-GM	0.145115	0.0265331	Slyc-GM	0.144247	Slyc-GM	0.15077	0.0263143	Slyc-GM	0.14682	Slyc-GM	0.288131	0.0484159	Slyc-GM	0.289511	Slyc-GM	0.177309
NP_001234857	Slyc-GM		Slyc-GM	0.222052	0.0384703	Slyc-GM	0.22442	Slyc-GM	0.250519	0.0414244	Slyc-GM	0.250648	Slyc-GM	0.274083	0.0394518	Slyc-GM	0.279284	Slyc-GM	0.254587	0.0462146	Slyc-GM	0.252214	Slyc-GM	0.246873	0.0489753	Slyc-GM	0.246842	Slyc-GM	0.235202	0.044727	Slyc-GM	0.2351	Slyc-GM	0.238293	0.0421769	Slyc-GM	0.241074	Slyc-GM	0.211432	0.0375816	Slyc-GM	0.213111	Slyc-GM	0.358794	0.0589521	Slyc-GM	0.350036	Slyc-GM	0.232854
XP_004229408	Slyc-GM		Slyc-GM	0.219033	0.0310544	Slyc-GM	0.214212	Slyc-GM	0.252486	0.0345727	Slyc-GM	0.253632	Slyc-GM	0.193743	0.0258296	Slyc-GM	0.189069	Slyc-GM	0.208748	0.0370768	Slyc-GM	0.205654	Slyc-GM	0.231552	0.0421229	Slyc-GM	0.2284	Slyc-GM	0.198739	0.0373915	Slyc-GM	0.198414	Slyc-GM	0.195456	0.0346818	Slyc-GM	0.191421	Slyc-GM	0.214946	0.0305403	Slyc-GM	0.213172	Slyc-GM	0.221624	0.0440327	Slyc-GM	0.221276	Slyc-GM	0.191786
XP_004251735	Slyc-GM		Slyc-GM	0.29556	0.0426812	Slyc-GM	0.299982	Slyc-GM	0.232882	0.0366566	Slyc-GM	0.231983	Slyc-GM	0.19622	0.0286326	Slyc-GM	0.192803	Slyc-GM	0.254784	0.0418411	Slyc-GM	0.251604	Slyc-GM	0.268218	0.0400466	Slyc-GM	0.267088	Slyc-GM	0.273935	0.0416819	Slyc-GM	0.273307	Slyc-GM	0.276375	0.0383336	Slyc-GM	0.280218	Slyc-GM	0.285514	0.0377025	Slyc-GM	0.283986	Slyc-GM	0.44552	0.0666727	Slyc-SM	0.446538	Slyc-GM	0.278839
XP_004237730	Slyc-GM		Slyc-GM	0.31417	0.0398775	Slyc-GM	0.313038	Slyc-GM	0.161003	0.0379295	Slyc-GM	0.159125	Slyc-GM	0.230331	0.0430535	Slyc-GM	0.223395	Slyc-GM	0.352017	0.0462387	Slyc-GM	0.351405	Slyc-GM	0.316778	0.0380293	Slyc-GM	0.318019	Slyc-GM	0.325633	0.0415343	Slyc-GM	0.321302	Slyc-GM	0.305141	0.0353294	Slyc-GM	0.304155	Slyc-GM	0.309086	0.0337655	Slyc-GM	0.306563	Slyc-GM	0.4473	0.0822979	Slyc-SM	0.449078	Slyc-GM	0.31171
XP_004246561	Slyc-GM		Slyc-GM	0.300963	0.0416543	Slyc-GM	0.298622	Slyc-GM	0.250229	0.041883	Slyc-GM	0.253817	Slyc-GM	0.267595	0.0295768	Slyc-GM	0.26674	Slyc-GM	0.361698	0.0484855	Slyc-GM	0.361022	Slyc-GM	0.393694	0.0506852	Slyc-GM	0.397513	Slyc-GM	0.276935	0.0477777	Slyc-GM	0.28518	Slyc-GM	0.285705	0.0446958	Slyc-GM	0.283763	Slyc-GM	0.290537	0.0455565	Slyc-GM	0.288986	Slyc-GM	0.425705	0.0641255	Slyc-SM	0.425337	Slyc-GM	0.262565
XP_004247809	Slyc-GM		Slyc-GM	0.125431	0.02785	Slyc-GM	0.122402	Slyc-GM	0.0808255	0.0205939	Slyc-GM	0.0775291	Slyc-GM	0.125538	0.0282925	Slyc-GM	0.126266	Slyc-GM	0.104706	0.0359081	Slyc-GM	0.102811	Slyc-GM	0.0876323	0.0319053	Slyc-GM	0.084225	Slyc-GM	0.103462	0.0299525	Slyc-GM	0.101891	Slyc-GM	0.100587	0.028134	Slyc-GM	0.100604	Slyc-GM	0.116073	0.0257924	Slyc-GM	0.114727	Slyc-GM	0.418395	0.055865	Slyc-SM	0.421953	Slyc-GM	0.141543
XP_010322950	Slyc-GM		Slyc-GM	0.427708	0.0385647	Slyc-SM	0.430988	Slyc-GM	0.246632	0.0362671	Slyc-GM	0.243842	Slyc-GM	0.253459	0.0363941	Slyc-GM	0.252033	Slyc-GM	0.395281	0.0472973	Slyc-GM	0.398883	Slyc-GM	0.406341	0.0417612	Slyc-GM	0.412691	Slyc-GM	0.447808	0.0415692	Slyc-SM	0.446538	Slyc-GM	0.441931	0.0379744	Slyc-SM	0.440915	Slyc-GM	0.427357	0.0390316	Slyc-SM	0.427888	Slyc-GM	0.430967	0.0619383	Slyc-SM	0.434993	Slyc-GM	0.397494
XP_004247103	Slyc-GM		Slyc-GM	0.348132	0.0479231	Slyc-GM	0.343108	Slyc-GM	0.227155	0.0360258	Slyc-GM	0.224062	Slyc-GM	0.262106	0.0341654	Slyc-GM	0.256956	Slyc-GM	0.254807	0.045579	Slyc-GM	0.252951	Slyc-GM	0.285831	0.0491371	Slyc-GM	0.28356	Slyc-GM	0.308235	0.0506276	Slyc-GM	0.308277	Slyc-GM	0.324133	0.0476414	Slyc-GM	0.319626	Slyc-GM	0.349302	0.0441309	Slyc-GM	0.350998	Slyc-GM	0.459157	0.0693897	Slyc-SM	0.459293	Slyc-GM	0.363106
XP_010319789	Slyc-GM		Slyc-GM	0.248436	0.0344637	Slyc-GM	0.249283	Slyc-GM	0.187262	0.0373128	Slyc-GM	0.186331	Slyc-GM	0.178211	0.0280788	Slyc-GM	0.177898	Slyc-GM	0.122569	0.026447	Slyc-GM	0.122491	Slyc-GM	0.217271	0.0421514	Slyc-GM	0.221216	Slyc-GM	0.219188	0.0375472	Slyc-GM	0.221496	Slyc-GM	0.217846	0.0332052	Slyc-GM	0.215667	Slyc-GM	0.235604	0.0301815	Slyc-GM	0.234527	Slyc-GM	0.422698	0.0724309	Slyc-SM	0.423024	Slyc-GM	0.224635
XP_004237360	Slyc-GM		Slyc-GM	0.176338	0.029693	Slyc-GM	0.170202	Slyc-GM	0.226994	0.0367747	Slyc-GM	0.226367	Slyc-GM	0.217171	0.0286027	Slyc-GM	0.218664	Slyc-GM	0.157028	0.0338736	Slyc-GM	0.162362	Slyc-GM	0.135294	0.0309819	Slyc-GM	0.133779	Slyc-GM	0.220609	0.040353	Slyc-GM	0.218722	Slyc-GM	0.172605	0.0318177	Slyc-GM	0.173828	Slyc-GM	0.177975	0.0301201	Slyc-GM	0.176468	Slyc-GM	0.244099	0.0543519	Slyc-GM	0.239332	Slyc-GM	0.165422
XP_004245112	Slyc-GM		Slyc-GM	0.140801	0.0369573	Slyc-GM	0.137488	Slyc-GM	0.238064	0.0348259	Slyc-GM	0.234699	Slyc-GM	0.153052	0.0254401	Slyc-GM	0.150573	Slyc-GM	0.13534	0.0331044	Slyc-GM	0.138179	Slyc-GM	0.132356	0.0330002	Slyc-GM	0.13327	Slyc-GM	0.128361	0.0372672	Slyc-GM	0.124772	Slyc-GM	0.148138	0.036145	Slyc-GM	0.147321	Slyc-GM	0.155321	0.0368909	Slyc-GM	0.159938	Slyc-GM	0.246227	0.0493122	Slyc-GM	0.25011	Slyc-GM	0.154593
XP_004240398	Slyc-GM		Slyc-GM	0.376177	0.0702927	Slyc-GM	0.367649	Slyc-GM	0.270032	0.028252	Slyc-GM	0.268328	Slyc-GM	0.286983	0.0268982	Slyc-GM	0.285661	Slyc-GM	0.233097	0.0324133	Slyc-GM	0.232128	Slyc-GM	0.213424	0.0276509	Slyc-GM	0.21161	Slyc-GM	0.290668	0.047579	Slyc-GM	0.287151	Slyc-GM	0.2006	0.026271	Slyc-GM	0.198514	Slyc-GM	0.27721	0.0570044	Slyc-GM	0.276299	Slyc-GM	0.465941	0.0744888	Slyc-SM	0.471376	Slyc-GM	0.336071
XP_004242912	Slyc-GM		Slyc-GM	0.160866	0.0324068	Slyc-GM	0.156612	Slyc-GM	0.177178	0.0296327	Slyc-GM	0.175872	Slyc-GM	0.155408	0.0276824	Slyc-GM	0.157299	Slyc-GM	0.120246	0.0323845	Slyc-GM	0.114435	Slyc-GM	0.0888318	0.0266535	Slyc-GM	0.0891941	Slyc-GM	0.116908	0.0373613	Slyc-GM	0.111468	Slyc-GM	0.108658	0.0272929	Slyc-GM	0.106497	Slyc-GM	0.153419	0.029215	Slyc-GM	0.150371	Slyc-GM	0.197306	0.0414483	Slyc-GM	0.196422	Slyc-GM	0.16962
XP_004248232	Slyc-GM		Slyc-GM	0.120085	0.0285077	Slyc-GM	0.119978	Slyc-GM	0.138345	0.0546593	Slyc-GM	0.130152	Slyc-GM	0.134963	0.0414663	Slyc-GM	0.12293	Slyc-GM	0.170937	0.0521304	Slyc-GM	0.165371	Slyc-GM	0.101899	0.0307008	Slyc-GM	0.0968908	Slyc-GM	0.081567	0.027238	Slyc-GM	0.0818093	Slyc-GM	0.126576	0.033482	Slyc-GM	0.12628	Slyc-GM	0.110784	0.0262276	Slyc-GM	0.10842	Slyc-GM	0.250962	0.0547844	Slyc-GM	0.245687	Slyc-GM	0.128443
XP_004244969	Slyc-GM		Slyc-GM	0.0958233	0.0331315	Slyc-GM	0.0926097	Slyc-GM	0.350596	0.0273293	Slyc-GM	0.346773	Slyc-GM	0.350511	0.025212	Slyc-GM	0.348841	Slyc-GM	0.35731	0.0377245	Slyc-GM	0.352104	Slyc-GM	0.294973	0.0362621	Slyc-GM	0.288713	Slyc-GM	0.165675	0.0418931	Slyc-GM	0.161027	Slyc-GM	0.268965	0.0402017	Slyc-GM	0.264704	Slyc-GM	0.0938856	0.0313671	Slyc-GM	0.0879979	Slyc-GM	0.30368	0.050436	Slyc-GM	0.303585	Slyc-GM	0.105356
XP_004245510	Slyc-GM		Slyc-GM	0.198141	0.036302	Slyc-GM	0.198537	Slyc-GM	0.344471	0.0403084	Slyc-GM	0.341772	Slyc-GM	0.303905	0.0377238	Slyc-GM	0.304242	Slyc-GM	0.233045	0.0409458	Slyc-GM	0.239492	Slyc-GM	0.190602	0.0375095	Slyc-GM	0.191738	Slyc-GM	0.178795	0.0368691	Slyc-GM	0.180236	Slyc-GM	0.178298	0.03143	Slyc-GM	0.181949	Slyc-GM	0.174038	0.0314256	Slyc-GM	0.177942	Slyc-GM	0.386191	0.0668721	Slyc-GM	0.388049	Slyc-GM	0.19765
NP_001238796	Slyc-GM		Slyc-GM	0.154109	0.0321872	Slyc-GM	0.154002	Slyc-GM	0.151981	0.0407154	Slyc-GM	0.147499	Slyc-GM	0.163597	0.0324868	Slyc-GM	0.15439	Slyc-GM	0.11546	0.0341219	Slyc-GM	0.113339	Slyc-GM	0.195346	0.0552774	Slyc-GM	0.184518	Slyc-GM	0.19906	0.0505816	Slyc-GM	0.194305	Slyc-GM	0.138943	0.0342037	Slyc-GM	0.137622	Slyc-GM	0.157003	0.0358422	Slyc-GM	0.1584	Slyc-GM	0.270264	0.0458989	Slyc-GM	0.26619	Slyc-GM	0.171786
XP_004235183	Slyc-GM		Slyc-GM	0.269386	0.050414	Slyc-GM	0.263796	Slyc-GM	0.243663	0.0475286	Slyc-GM	0.238045	Slyc-GM	0.279853	0.0382031	Slyc-GM	0.278754	Slyc-GM	0.26358	0.0528164	Slyc-GM	0.254075	Slyc-GM	0.218148	0.0508063	Slyc-GM	0.210646	Slyc-GM	0.250292	0.0468295	Slyc-GM	0.24643	Slyc-GM	0.259162	0.0495603	Slyc-GM	0.259483	Slyc-GM	0.26426	0.0466324	Slyc-GM	0.265331	Slyc-GM	0.34788	0.0710015	Slyc-GM	0.345798	Slyc-GM	0.262996
XP_004242511	Slyc-GM		Slyc-GM	0.353722	0.0449652	Slyc-GM	0.361543	Slyc-GM	0.205743	0.0352959	Slyc-GM	0.20519	Slyc-GM	0.219049	0.0331871	Slyc-GM	0.217144	Slyc-GM	0.205201	0.0438365	Slyc-GM	0.202385	Slyc-GM	0.312872	0.0446359	Slyc-GM	0.314055	Slyc-GM	0.371579	0.0430703	Slyc-GM	0.365913	Slyc-GM	0.351622	0.0419487	Slyc-GM	0.350409	Slyc-GM	0.354491	0.0437353	Slyc-GM	0.356022	Slyc-GM	0.555717	0.0521784	Slyc-SM	0.560823	Slyc-GM	0.30657
XP_010323162	Slyc-GM		Slyc-GM	0.163122	0.0305969	Slyc-GM	0.160673	Slyc-GM	0.17232	0.0294841	Slyc-GM	0.168904	Slyc-GM	0.137042	0.0245121	Slyc-GM	0.136537	Slyc-GM	0.123539	0.0321222	Slyc-GM	0.122559	Slyc-GM	0.091222	0.026283	Slyc-GM	0.0861927	Slyc-GM	0.177174	0.0411511	Slyc-GM	0.172334	Slyc-GM	0.188238	0.0360947	Slyc-GM	0.180791	Slyc-GM	0.163933	0.0295065	Slyc-GM	0.160352	Slyc-GM	0.199077	0.0478807	Slyc-GM	0.197138	Slyc-GM	0.187196
NP_001234493	Slyc-GM		Slyc-GM	0.215074	0.0324571	Slyc-GM	0.213492	Slyc-GM	0.174197	0.0324838	Slyc-GM	0.174688	Slyc-GM	0.213904	0.0348165	Slyc-GM	0.2137	Slyc-GM	0.204722	0.0423192	Slyc-GM	0.20603	Slyc-GM	0.161875	0.0401428	Slyc-GM	0.160271	Slyc-GM	0.179254	0.0376421	Slyc-GM	0.178562	Slyc-GM	0.205572	0.032189	Slyc-GM	0.204379	Slyc-GM	0.211167	0.0288854	Slyc-GM	0.208626	Slyc-GM	0.199209	0.0492253	Slyc-GM	0.195884	Slyc-GM	0.218152
XP_004251632	Slyc-GM		Slyc-GM	0.40447	0.055631	Slyc-SM	0.401832	Slyc-GM	0.26165	0.0534247	Slyc-GM	0.256687	Slyc-GM	0.270318	0.0510856	Slyc-GM	0.264242	Slyc-GM	0.325885	0.044029	Slyc-GM	0.327269	Slyc-GM	0.336547	0.0467961	Slyc-GM	0.333095	Slyc-GM	0.365472	0.0555883	Slyc-GM	0.363278	Slyc-GM	0.378871	0.0491648	Slyc-GM	0.375924	Slyc-GM	0.399448	0.0516993	Slyc-GM	0.397362	Slyc-GM	0.548745	0.0882387	Slyc-SM	0.544608	Slyc-GM	0.405392
XP_004251274	Slyc-GM		Slyc-GM	0.195473	0.0356524	Slyc-GM	0.192976	Slyc-GM	0.268431	0.0349388	Slyc-GM	0.268062	Slyc-GM	0.250128	0.0306145	Slyc-GM	0.242517	Slyc-GM	0.263729	0.0472289	Slyc-GM	0.258519	Slyc-GM	0.185763	0.0390889	Slyc-GM	0.181239	Slyc-GM	0.170449	0.0373253	Slyc-GM	0.16639	Slyc-GM	0.168481	0.0334562	Slyc-GM	0.168445	Slyc-GM	0.184845	0.0364514	Slyc-GM	0.181785	Slyc-GM	0.22431	0.0506789	Slyc-GM	0.215412	Slyc-GM	0.178493
XP_004236831	Slyc-GM		Slyc-GM	0.172497	0.0339427	Slyc-GM	0.167277	Slyc-GM	0.163757	0.0281598	Slyc-GM	0.160964	Slyc-GM	0.144075	0.0252812	Slyc-GM	0.146041	Slyc-GM	0.077942	0.0217531	Slyc-GM	0.0742113	Slyc-GM	0.0901965	0.0223348	Slyc-GM	0.0890266	Slyc-GM	0.0818813	0.0224904	Slyc-GM	0.0790298	Slyc-GM	0.115927	0.027758	Slyc-GM	0.110677	Slyc-GM	0.137513	0.0274484	Slyc-GM	0.136432	Slyc-GM	0.272964	0.0403714	Slyc-GM	0.26865	Slyc-GM	0.151099
XP_004238269	Slyc-GM		Slyc-GM	0.108136	0.0241184	Slyc-GM	0.105764	Slyc-GM	0.17841	0.0367978	Slyc-GM	0.179128	Slyc-GM	0.15579	0.0296156	Slyc-GM	0.154816	Slyc-GM	0.125286	0.0362374	Slyc-GM	0.123721	Slyc-GM	0.0691978	0.0222503	Slyc-GM	0.0664273	Slyc-GM	0.0734217	0.0214053	Slyc-GM	0.0698317	Slyc-GM	0.0949238	0.021391	Slyc-GM	0.0960212	Slyc-GM	0.104469	0.0224046	Slyc-GM	0.101954	Slyc-GM	0.221125	0.0416594	Slyc-GM	0.21924	Slyc-GM	0.115325
XP_004232015	Slyc-GM		Slyc-GM	0.344685	0.0464037	Slyc-GM	0.340922	Slyc-GM	0.342549	0.0663161	Slyc-GM	0.344898	Slyc-GM	0.308973	0.0488185	Slyc-GM	0.312124	Slyc-GM	0.29483	0.0485892	Slyc-GM	0.295858	Slyc-GM	0.302367	0.0444278	Slyc-GM	0.300199	Slyc-GM	0.380412	0.0451644	Slyc-GM	0.385396	Slyc-GM	0.355994	0.0427227	Slyc-GM	0.360604	Slyc-GM	0.352006	0.0414779	Slyc-GM	0.347342	Slyc-GM	0.443864	0.0847065	Slyc-SM	0.438787	Slyc-GM	0.316983
XP_010312466	Slyc-GM		Slyc-GM	0.363743	0.0457609	Slyc-GM	0.369172	Slyc-GM	0.260607	0.0305131	Slyc-GM	0.2592	Slyc-GM	0.261198	0.0257016	Slyc-GM	0.25953	Slyc-GM	0.292765	0.0443345	Slyc-GM	0.284331	Slyc-GM	0.317644	0.047509	Slyc-GM	0.311493	Slyc-GM	0.338503	0.0472096	Slyc-GM	0.343747	Slyc-GM	0.353586	0.0444207	Slyc-GM	0.360967	Slyc-GM	0.360362	0.0415763	Slyc-GM	0.359732	Slyc-GM	0.39181	0.0686045	Slyc-GM	0.390478	Slyc-GM	0.346841
XP_004239699	Slyc-GM		Slyc-GM	0.351882	0.0464078	Slyc-GM	0.35116	Slyc-GM	0.268058	0.0369984	Slyc-GM	0.26423	Slyc-GM	0.256149	0.0318485	Slyc-GM	0.255116	Slyc-GM	0.2965	0.0359226	Slyc-GM	0.2943	Slyc-GM	0.299106	0.039993	Slyc-GM	0.296946	Slyc-GM	0.302562	0.0415425	Slyc-GM	0.308367	Slyc-GM	0.301593	0.0412366	Slyc-GM	0.30584	Slyc-GM	0.33133	0.0408336	Slyc-GM	0.329115	Slyc-GM	0.272883	0.0568753	Slyc-GM	0.274963	Slyc-GM	0.306541
NP_001234827	Slyc-GM		Slyc-GM	0.332004	0.0423401	Slyc-GM	0.331691	Slyc-GM	0.321077	0.0425254	Slyc-GM	0.314945	Slyc-GM	0.351644	0.0407929	Slyc-GM	0.354869	Slyc-GM	0.343533	0.0462436	Slyc-GM	0.345805	Slyc-GM	0.375788	0.0437879	Slyc-GM	0.372604	Slyc-GM	0.361727	0.0441808	Slyc-GM	0.360749	Slyc-GM	0.346394	0.0418045	Slyc-GM	0.352653	Slyc-GM	0.34599	0.0395017	Slyc-GM	0.347117	Slyc-GM	0.316171	0.0681714	Slyc-GM	0.317554	Slyc-GM	0.378085
XP_004251148	Slyc-GM		Slyc-GM	0.346798	0.0444644	Slyc-GM	0.347155	Slyc-GM	0.353115	0.0390777	Slyc-GM	0.357975	Slyc-GM	0.301514	0.0297312	Slyc-GM	0.29964	Slyc-GM	0.276245	0.046403	Slyc-GM	0.278361	Slyc-GM	0.30533	0.046004	Slyc-GM	0.310453	Slyc-GM	0.307855	0.0456653	Slyc-GM	0.307493	Slyc-GM	0.327224	0.0449206	Slyc-GM	0.33366	Slyc-GM	0.343042	0.0462547	Slyc-GM	0.345319	Slyc-GM	0.495859	0.0922341	Slyc-SM	0.499296	Slyc-GM	0.350369
XP_004228458	Slyc-GM		Slyc-GM	0.115653	0.0274515	Slyc-GM	0.115422	Slyc-GM	0.181813	0.0583019	Slyc-GM	0.177567	Slyc-GM	0.145841	0.036774	Slyc-GM	0.145527	Slyc-GM	0.120848	0.0354161	Slyc-GM	0.117338	Slyc-GM	0.0937604	0.03223	Slyc-GM	0.0877617	Slyc-GM	0.0932701	0.0313912	Slyc-GM	0.0921466	Slyc-GM	0.106016	0.0293462	Slyc-GM	0.107607	Slyc-GM	0.113417	0.028475	Slyc-GM	0.10931	Slyc-GM	0.319691	0.0421659	Slyc-GM	0.324375	Slyc-GM	0.114758
NP_001234425	Slyc-GM		Slyc-GM	0.182687	0.0369648	Slyc-GM	0.182135	Slyc-GM	0.224984	0.0516454	Slyc-GM	0.21264	Slyc-GM	0.24153	0.0457931	Slyc-GM	0.232827	Slyc-GM	0.249657	0.0596112	Slyc-GM	0.24426	Slyc-GM	0.296954	0.0593685	Slyc-GM	0.29688	Slyc-GM	0.233867	0.0441262	Slyc-GM	0.228768	Slyc-GM	0.211827	0.0455063	Slyc-GM	0.206436	Slyc-GM	0.199402	0.0368648	Slyc-GM	0.195869	Slyc-GM	0.405543	0.067435	Slyc-GM	0.41553	Slyc-GM	0.212132
XP_004235572	Slyc-GM		Slyc-GM	0.180276	0.036942	Slyc-GM	0.179245	Slyc-GM	0.0864278	0.034189	Slyc-GM	0.0878951	Slyc-GM	0.0686965	0.0311497	Slyc-GM	0.0720545	Slyc-GM	0.0546318	0.0188971	Slyc-GM	0.0548992	Slyc-GM	0.0817293	0.0322006	Slyc-GM	0.0776358	Slyc-GM	0.132882	0.0338993	Slyc-GM	0.133134	Slyc-GM	0.140285	0.0298861	Slyc-GM	0.139218	Slyc-GM	0.178189	0.0311862	Slyc-GM	0.177831	Slyc-GM	0.360272	0.0698206	Slyc-GM	0.353269	Slyc-GM	0.214957
XP_004247940	Slyc-GM		Slyc-GM	0.339473	0.0493623	Slyc-GM	0.338659	Slyc-GM	0.257869	0.0423723	Slyc-GM	0.248552	Slyc-GM	0.310077	0.040554	Slyc-GM	0.306987	Slyc-GM	0.239697	0.0459722	Slyc-GM	0.232982	Slyc-GM	0.282344	0.0445123	Slyc-GM	0.276804	Slyc-GM	0.328346	0.0414614	Slyc-GM	0.328948	Slyc-GM	0.301468	0.0395632	Slyc-GM	0.298665	Slyc-GM	0.329312	0.0399035	Slyc-GM	0.332979	Slyc-GM	0.485519	0.0778673	Slyc-SM	0.480069	Slyc-GM	0.328649
XP_004253134	Slyc-GM		Slyc-GM	0.226728	0.0375696	Slyc-GM	0.228346	Slyc-GM	0.155695	0.0268108	Slyc-GM	0.154971	Slyc-GM	0.181431	0.0274087	Slyc-GM	0.177363	Slyc-GM	0.131973	0.0282244	Slyc-GM	0.129208	Slyc-GM	0.114312	0.0266922	Slyc-GM	0.114999	Slyc-GM	0.157533	0.0365023	Slyc-GM	0.16264	Slyc-GM	0.171466	0.0318972	Slyc-GM	0.172187	Slyc-GM	0.195164	0.0326107	Slyc-GM	0.195181	Slyc-GM	0.310174	0.0505239	Slyc-GM	0.308491	Slyc-GM	0.219462
XP_004238647	Slyc-GM		Slyc-GM	0.113854	0.028561	Slyc-GM	0.110357	Slyc-GM	0.28454	0.043078	Slyc-GM	0.282277	Slyc-GM	0.288025	0.0400245	Slyc-GM	0.289198	Slyc-GM	0.141454	0.0394275	Slyc-GM	0.136914	Slyc-GM	0.173572	0.0378099	Slyc-GM	0.170873	Slyc-GM	0.180607	0.0441251	Slyc-GM	0.177597	Slyc-GM	0.151867	0.0345068	Slyc-GM	0.150314	Slyc-GM	0.125059	0.0321724	Slyc-GM	0.123916	Slyc-GM	0.439645	0.0189521	Slyc-SM	0.438809	Slyc-GM	0.124513
XP_004229303	Slyc-GM		Slyc-GM	0.23113	0.0428798	Slyc-GM	0.229298	Slyc-GM	0.248182	0.0695588	Slyc-GM	0.241567	Slyc-GM	0.187806	0.0482673	Slyc-GM	0.184577	Slyc-GM	0.231956	0.045397	Slyc-GM	0.228832	Slyc-GM	0.220288	0.0396815	Slyc-GM	0.218572	Slyc-GM	0.250757	0.0427396	Slyc-GM	0.248925	Slyc-GM	0.245176	0.0398223	Slyc-GM	0.241695	Slyc-GM	0.22974	0.0389161	Slyc-GM	0.225092	Slyc-GM	0.58043	0.0819473	Slyc-SM	0.585749	Slyc-GM	0.223457
XP_004250055	Slyc-GM		Slyc-GM	0.261047	0.072571	Slyc-GM	0.243482	Slyc-GM	0.300406	0.0271797	Slyc-GM	0.295882	Slyc-GM	0.313102	0.0251285	Slyc-GM	0.308619	Slyc-GM	0.285965	0.0342771	Slyc-GM	0.279838	Slyc-GM	0.237289	0.030416	Slyc-GM	0.232738	Slyc-GM	0.287294	0.0485308	Slyc-GM	0.278314	Slyc-GM	0.249396	0.0398346	Slyc-GM	0.242367	Slyc-GM	0.308227	0.0599473	Slyc-GM	0.30269	Slyc-GM	0.465438	0.0207784	Slyc-SM	0.463849	Slyc-GM	0.32279
XP_004229918	Slyc-GM		Slyc-GM	0.225809	0.0336197	Slyc-GM	0.224529	Slyc-GM	0.178758	0.0275902	Slyc-GM	0.177036	Slyc-GM	0.162098	0.0275494	Slyc-GM	0.160757	Slyc-GM	0.173313	0.0403297	Slyc-GM	0.171406	Slyc-GM	0.194832	0.0394827	Slyc-GM	0.191722	Slyc-GM	0.24724	0.0427441	Slyc-GM	0.244986	Slyc-GM	0.237446	0.039751	Slyc-GM	0.23307	Slyc-GM	0.241969	0.03422	Slyc-GM	0.236582	Slyc-GM	0.297781	0.0518191	Slyc-GM	0.29324	Slyc-GM	0.215519
NP_001234455	Slyc-GM		Slyc-GM	0.365481	0.0448513	Slyc-GM	0.364726	Slyc-GM	0.267464	0.0396585	Slyc-GM	0.262078	Slyc-GM	0.277404	0.0344901	Slyc-GM	0.277124	Slyc-GM	0.32101	0.0320767	Slyc-GM	0.323058	Slyc-GM	0.321074	0.0406022	Slyc-GM	0.324556	Slyc-GM	0.341353	0.0462846	Slyc-GM	0.338802	Slyc-GM	0.37261	0.0432441	Slyc-GM	0.374748	Slyc-GM	0.357516	0.0444713	Slyc-GM	0.352229	Slyc-GM	0.511511	0.0745465	Slyc-SM	0.511801	Slyc-GM	0.378071
XP_004252793	Slyc-GM		Slyc-GM	0.230278	0.034401	Slyc-GM	0.228159	Slyc-GM	0.1521	0.0308927	Slyc-GM	0.15062	Slyc-GM	0.165136	0.025866	Slyc-GM	0.163811	Slyc-GM	0.131695	0.0300037	Slyc-GM	0.130586	Slyc-GM	0.184543	0.030687	Slyc-GM	0.182409	Slyc-GM	0.190863	0.034677	Slyc-GM	0.18761	Slyc-GM	0.214171	0.0309636	Slyc-GM	0.215046	Slyc-GM	0.224841	0.0309431	Slyc-GM	0.225066	Slyc-GM	0.284765	0.0680191	Slyc-GM	0.286722	Slyc-GM	0.211658
XP_004245177	Slyc-GM		Slyc-GM	0.338687	0.0451166	Slyc-GM	0.336414	Slyc-GM	0.278722	0.0335591	Slyc-GM	0.277235	Slyc-GM	0.254103	0.0330774	Slyc-GM	0.252024	Slyc-GM	0.249281	0.0466098	Slyc-GM	0.246819	Slyc-GM	0.277645	0.0456029	Slyc-GM	0.274717	Slyc-GM	0.28175	0.0487007	Slyc-GM	0.28548	Slyc-GM	0.33612	0.0439982	Slyc-GM	0.334948	Slyc-GM	0.326877	0.0396843	Slyc-GM	0.325106	Slyc-GM	0.63849	0.0790782	Slyc-SM	0.643506	Slyc-GM	0.349521
XP_004232120	Slyc-GM		Slyc-GM	0.109581	0.0250575	Slyc-GM	0.109522	Slyc-GM	0.2006	0.0550676	Slyc-GM	0.201324	Slyc-GM	0.207972	0.0436143	Slyc-GM	0.209434	Slyc-GM	0.12929	0.0305016	Slyc-GM	0.129207	Slyc-GM	0.0785736	0.0210267	Slyc-GM	0.0758301	Slyc-GM	0.164198	0.0394573	Slyc-GM	0.164551	Slyc-GM	0.127505	0.0245481	Slyc-GM	0.126683	Slyc-GM	0.113027	0.0229842	Slyc-GM	0.111649	Slyc-GM	0.287333	0.0617871	Slyc-GM	0.288439	Slyc-GM	0.116136
XP_004238676	Slyc-GM		Slyc-GM	0.184098	0.0377147	Slyc-GM	0.18362	Slyc-GM	0.310709	0.0430809	Slyc-GM	0.310773	Slyc-GM	0.255831	0.0350685	Slyc-GM	0.256202	Slyc-GM	0.207624	0.0361133	Slyc-GM	0.208559	Slyc-GM	0.24496	0.0355072	Slyc-GM	0.241313	Slyc-GM	0.234093	0.0394519	Slyc-GM	0.236454	Slyc-GM	0.208902	0.035046	Slyc-GM	0.201973	Slyc-GM	0.191816	0.0349321	Slyc-GM	0.190243	Slyc-GM	0.480641	0.0168303	Slyc-SM	0.481691	Slyc-GM	0.185067
NP_001233863	Slyc-GM		Slyc-GM	0.175646	0.0327923	Slyc-GM	0.171481	Slyc-GM	0.0377463	0.0107858	Slyc-GM	0.0362741	Slyc-GM	0.0793724	0.0183869	Slyc-GM	0.0786952	Slyc-GM	0.124726	0.0444444	Slyc-GM	0.116017	Slyc-GM	0.12718	0.0478767	Slyc-GM	0.117711	Slyc-GM	0.148632	0.0446223	Slyc-GM	0.140233	Slyc-GM	0.149232	0.0364709	Slyc-GM	0.144515	Slyc-GM	0.173634	0.030138	Slyc-GM	0.168534	Slyc-GM	0.285599	0.0507975	Slyc-GM	0.283384	Slyc-GM	0.186969
XP_004244859	Slyc-GM		Slyc-GM	0.116915	0.0294124	Slyc-GM	0.116258	Slyc-GM	0.170592	0.0307203	Slyc-GM	0.166604	Slyc-GM	0.140009	0.0251387	Slyc-GM	0.137746	Slyc-GM	0.0669252	0.0194455	Slyc-GM	0.0676002	Slyc-GM	0.0893292	0.0314688	Slyc-GM	0.0826108	Slyc-GM	0.0963531	0.0339868	Slyc-GM	0.0937857	Slyc-GM	0.0936353	0.0282425	Slyc-GM	0.0922706	Slyc-GM	0.113051	0.0278081	Slyc-GM	0.108023	Slyc-GM	0.165765	0.0356898	Slyc-GM	0.163097	Slyc-GM	0.128486
XP_010323957	Slyc-GM		Slyc-GM	0.212935	0.0393428	Slyc-GM	0.208437	Slyc-GM	0.143537	0.0282517	Slyc-GM	0.144905	Slyc-GM	0.182019	0.0310446	Slyc-GM	0.178551	Slyc-GM	0.187681	0.0354057	Slyc-GM	0.185353	Slyc-GM	0.18705	0.033538	Slyc-GM	0.189688	Slyc-GM	0.213407	0.0336024	Slyc-GM	0.212917	Slyc-GM	0.193865	0.035689	Slyc-GM	0.191111	Slyc-GM	0.20968	0.0349631	Slyc-GM	0.210572	Slyc-GM	0.382754	0.0695288	Slyc-GM	0.38562	Slyc-GM	0.209578
XP_004252599	Slyc-GM		Slyc-GM	0.34404	0.0489171	Slyc-GM	0.34029	Slyc-GM	0.273381	0.0383672	Slyc-GM	0.270523	Slyc-GM	0.2828	0.0346167	Slyc-GM	0.281447	Slyc-GM	0.247166	0.0423322	Slyc-GM	0.23543	Slyc-GM	0.289403	0.0471398	Slyc-GM	0.290696	Slyc-GM	0.300587	0.0532003	Slyc-GM	0.301627	Slyc-GM	0.32302	0.0478911	Slyc-GM	0.324098	Slyc-GM	0.330565	0.0436463	Slyc-GM	0.329425	Slyc-GM	0.497475	0.0753078	Slyc-SM	0.501112	Slyc-GM	0.325483
XP_004247129	Slyc-GM		Slyc-GM	0.222141	0.0343015	Slyc-GM	0.221393	Slyc-GM	0.19083	0.0349854	Slyc-GM	0.187294	Slyc-GM	0.25421	0.0296097	Slyc-GM	0.25687	Slyc-GM	0.257411	0.0432089	Slyc-GM	0.256581	Slyc-GM	0.207774	0.0437104	Slyc-GM	0.203672	Slyc-GM	0.229976	0.0426322	Slyc-GM	0.231826	Slyc-GM	0.20779	0.0344585	Slyc-GM	0.20335	Slyc-GM	0.210208	0.036037	Slyc-GM	0.210189	Slyc-GM	0.305342	0.0649395	Slyc-GM	0.307098	Slyc-GM	0.22106
XP_004231822	Slyc-GM		Slyc-GM	0.189681	0.035466	Slyc-GM	0.189828	Slyc-GM	0.220043	0.0361684	Slyc-GM	0.21946	Slyc-GM	0.207691	0.0297221	Slyc-GM	0.205189	Slyc-GM	0.168412	0.0387486	Slyc-GM	0.163448	Slyc-GM	0.133022	0.035546	Slyc-GM	0.133919	Slyc-GM	0.14089	0.0327744	Slyc-GM	0.138466	Slyc-GM	0.168522	0.0344701	Slyc-GM	0.16831	Slyc-GM	0.176899	0.0308079	Slyc-GM	0.180461	Slyc-GM	0.186716	0.0470995	Slyc-GM	0.183779	Slyc-GM	0.179783
XP_004250376	Slyc-GM		Slyc-GM	0.123037	0.0268978	Slyc-GM	0.119402	Slyc-GM	0.128916	0.0232452	Slyc-GM	0.127951	Slyc-GM	0.147711	0.0225307	Slyc-GM	0.14397	Slyc-GM	0.0783225	0.0233251	Slyc-GM	0.075702	Slyc-GM	0.077869	0.0291193	Slyc-GM	0.0741964	Slyc-GM	0.104147	0.0312198	Slyc-GM	0.104487	Slyc-GM	0.11832	0.0283607	Slyc-GM	0.116998	Slyc-GM	0.10688	0.0250593	Slyc-GM	0.1082	Slyc-GM	0.211492	0.0364819	Slyc-GM	0.209069	Slyc-GM	0.120911
XP_004230574	Slyc-GM		Slyc-GM	0.313971	0.0797832	Slyc-GM	0.301767	Slyc-GM	0.305102	0.0293139	Slyc-GM	0.304745	Slyc-GM	0.318703	0.0271196	Slyc-GM	0.317964	Slyc-GM	0.289286	0.0361423	Slyc-GM	0.289609	Slyc-GM	0.243741	0.0312617	Slyc-GM	0.242421	Slyc-GM	0.148721	0.029077	Slyc-GM	0.148666	Slyc-GM	0.254162	0.0406845	Slyc-GM	0.245505	Slyc-GM	0.243447	0.0696261	Slyc-GM	0.240152	Slyc-GM	0.469211	0.0508387	Slyc-SM	0.471806	Slyc-GM	0.348453
XP_004241304	Slyc-GM		Slyc-GM	0.274282	0.0401977	Slyc-GM	0.268295	Slyc-GM	0.267148	0.0463078	Slyc-GM	0.260848	Slyc-GM	0.290919	0.0388047	Slyc-GM	0.28849	Slyc-GM	0.333655	0.048637	Slyc-GM	0.332229	Slyc-GM	0.311871	0.0458816	Slyc-GM	0.303622	Slyc-GM	0.304642	0.0459427	Slyc-GM	0.30494	Slyc-GM	0.280617	0.0450764	Slyc-GM	0.277112	Slyc-GM	0.271424	0.0376629	Slyc-GM	0.271252	Slyc-GM	0.268424	0.0471745	Slyc-GM	0.270797	Slyc-GM	0.28952
XP_004233153	Slyc-GM		Slyc-GM	0.14661	0.026239	Slyc-GM	0.146899	Slyc-GM	0.217429	0.0401698	Slyc-GM	0.213732	Slyc-GM	0.186528	0.031516	Slyc-GM	0.183962	Slyc-GM	0.119837	0.0303731	Slyc-GM	0.121297	Slyc-GM	0.102732	0.0259514	Slyc-GM	0.100825	Slyc-GM	0.0887329	0.0229794	Slyc-GM	0.086507	Slyc-GM	0.121762	0.0240965	Slyc-GM	0.124453	Slyc-GM	0.133174	0.0238768	Slyc-GM	0.132633	Slyc-GM	0.172975	0.0373155	Slyc-GM	0.168979	Slyc-GM	0.134541
XP_004251591	Slyc-GM		Slyc-GM	0.185812	0.032989	Slyc-GM	0.184125	Slyc-GM	0.176418	0.0306622	Slyc-GM	0.173353	Slyc-GM	0.166762	0.0293189	Slyc-GM	0.167502	Slyc-GM	0.222978	0.046011	Slyc-GM	0.222864	Slyc-GM	0.166498	0.0343334	Slyc-GM	0.162869	Slyc-GM	0.153689	0.0335575	Slyc-GM	0.154647	Slyc-GM	0.152839	0.0287661	Slyc-GM	0.152209	Slyc-GM	0.181505	0.0303414	Slyc-GM	0.180915	Slyc-GM	0.239829	0.0655554	Slyc-GM	0.241086	Slyc-GM	0.209646
XP_004231523	Slyc-GM		Slyc-GM	0.357256	0.0655317	Slyc-GM	0.352121	Slyc-GM	0.171412	0.0360398	Slyc-GM	0.168315	Slyc-GM	0.224555	0.0336572	Slyc-GM	0.225129	Slyc-GM	0.291317	0.0484142	Slyc-GM	0.292003	Slyc-GM	0.312709	0.0538517	Slyc-GM	0.315143	Slyc-GM	0.307531	0.0609451	Slyc-GM	0.3038	Slyc-GM	0.33854	0.0619029	Slyc-GM	0.340696	Slyc-GM	0.353213	0.0649801	Slyc-GM	0.349078	Slyc-GM	0.483914	0.0706573	Slyc-SM	0.485866	Slyc-GM	0.315814
XP_004250690	Slyc-GM		Slyc-GM	0.189989	0.0400805	Slyc-GM	0.183576	Slyc-GM	0.117387	0.0304749	Slyc-GM	0.116731	Slyc-GM	0.124991	0.0265084	Slyc-GM	0.121435	Slyc-GM	0.135514	0.0519672	Slyc-GM	0.127867	Slyc-GM	0.157224	0.0595169	Slyc-GM	0.148354	Slyc-GM	0.113545	0.0437806	Slyc-GM	0.108389	Slyc-GM	0.202624	0.0497983	Slyc-GM	0.193855	Slyc-GM	0.190356	0.041172	Slyc-GM	0.187246	Slyc-GM	0.137882	0.030641	Slyc-GM	0.135118	Slyc-GM	0.189207
XP_004229010	Slyc-GM		Slyc-GM	0.147245	0.0317185	Slyc-GM	0.145369	Slyc-GM	0.202187	0.0497983	Slyc-GM	0.198344	Slyc-GM	0.190035	0.04557	Slyc-GM	0.190574	Slyc-GM	0.156967	0.0476556	Slyc-GM	0.14681	Slyc-GM	0.116082	0.037919	Slyc-GM	0.112323	Slyc-GM	0.13269	0.0352456	Slyc-GM	0.131016	Slyc-GM	0.135272	0.029877	Slyc-GM	0.131024	Slyc-GM	0.139069	0.0294079	Slyc-GM	0.137463	Slyc-GM	0.306612	0.0520855	Slyc-GM	0.310019	Slyc-GM	0.146603
XP_010319217	Slyc-GM		Slyc-GM	0.229241	0.034325	Slyc-GM	0.230259	Slyc-GM	0.175889	0.0290549	Slyc-GM	0.171819	Slyc-GM	0.205837	0.0278019	Slyc-GM	0.19921	Slyc-GM	0.16652	0.0313192	Slyc-GM	0.16601	Slyc-GM	0.155562	0.0267719	Slyc-GM	0.156896	Slyc-GM	0.196696	0.0348297	Slyc-GM	0.193376	Slyc-GM	0.190536	0.0300581	Slyc-GM	0.191204	Slyc-GM	0.22124	0.0324224	Slyc-GM	0.223312	Slyc-GM	0.371307	0.0617725	Slyc-GM	0.368141	Slyc-GM	0.183621
XP_004251310	Slyc-GM		Slyc-GM	0.402286	0.0416765	Slyc-SM	0.403436	Slyc-GM	0.203183	0.0320752	Slyc-GM	0.202766	Slyc-GM	0.270435	0.0302652	Slyc-GM	0.271732	Slyc-GM	0.286714	0.0328318	Slyc-GM	0.288105	Slyc-GM	0.342267	0.0378969	Slyc-GM	0.339268	Slyc-GM	0.364777	0.0403825	Slyc-GM	0.365838	Slyc-GM	0.396345	0.0344392	Slyc-GM	0.399737	Slyc-GM	0.401553	0.0372166	Slyc-SM	0.406771	Slyc-GM	0.550492	0.081173	Slyc-SM	0.553476	Slyc-GM	0.389229
XP_004235281	Slyc-GM		Slyc-GM	0.239729	0.0335604	Slyc-GM	0.236979	Slyc-GM	0.237316	0.0465823	Slyc-GM	0.228659	Slyc-GM	0.304408	0.0429157	Slyc-GM	0.30784	Slyc-GM	0.284919	0.0366618	Slyc-GM	0.285805	Slyc-GM	0.22751	0.0386416	Slyc-GM	0.232201	Slyc-GM	0.21487	0.0379727	Slyc-GM	0.220223	Slyc-GM	0.239602	0.0321094	Slyc-GM	0.240973	Slyc-GM	0.242734	0.0322326	Slyc-GM	0.240323	Slyc-GM	0.215569	0.0512506	Slyc-GM	0.215475	Slyc-GM	0.254257
XP_004233920	Slyc-GM		Slyc-GM	0.229361	0.0618926	Slyc-GM	0.230712	Slyc-GM	0.119168	0.0265686	Slyc-GM	0.117343	Slyc-GM	0.177281	0.0329728	Slyc-GM	0.18139	Slyc-GM	0.243739	0.0485616	Slyc-GM	0.244601	Slyc-GM	0.243951	0.0424886	Slyc-GM	0.246165	Slyc-GM	0.218834	0.0439285	Slyc-GM	0.217738	Slyc-GM	0.221855	0.0485513	Slyc-GM	0.219618	Slyc-GM	0.226334	0.0571647	Slyc-GM	0.226172	Slyc-GM	0.511936	0.0231194	Slyc-SM	0.514265	Slyc-GM	0.220303
NP_001234025	Slyc-GM		Slyc-GM	0.168325	0.0337302	Slyc-GM	0.167577	Slyc-GM	0.29264	0.0498859	Slyc-GM	0.293922	Slyc-GM	0.25304	0.0355167	Slyc-GM	0.251183	Slyc-GM	0.212062	0.0427819	Slyc-GM	0.210209	Slyc-GM	0.199279	0.0426509	Slyc-GM	0.196341	Slyc-GM	0.154745	0.0327585	Slyc-GM	0.15166	Slyc-GM	0.133427	0.0293072	Slyc-GM	0.135104	Slyc-GM	0.156002	0.0309557	Slyc-GM	0.151423	Slyc-GM	0.238665	0.0488397	Slyc-GM	0.236614	Slyc-GM	0.168603
NP_001234061	Slyc-GM		Slyc-GM	0.345949	0.0484927	Slyc-GM	0.347777	Slyc-GM	0.234382	0.0305749	Slyc-GM	0.235197	Slyc-GM	0.304286	0.0306025	Slyc-GM	0.306934	Slyc-GM	0.270728	0.0493709	Slyc-GM	0.273907	Slyc-GM	0.320649	0.0459262	Slyc-GM	0.317292	Slyc-GM	0.322744	0.047991	Slyc-GM	0.320089	Slyc-GM	0.328076	0.047815	Slyc-GM	0.330889	Slyc-GM	0.333953	0.0468652	Slyc-GM	0.338631	Slyc-GM	0.417163	0.079266	Slyc-SM	0.419047	Slyc-GM	0.329482
XP_004244168	Slyc-GM		Slyc-GM	0.388604	0.040699	Slyc-GM	0.397963	Slyc-GM	0.357923	0.0442254	Slyc-GM	0.361509	Slyc-GM	0.374083	0.040566	Slyc-GM	0.376206	Slyc-GM	0.30045	0.038419	Slyc-GM	0.30223	Slyc-GM	0.341256	0.0485694	Slyc-GM	0.345544	Slyc-GM	0.368281	0.040787	Slyc-GM	0.372125	Slyc-GM	0.350187	0.0364969	Slyc-GM	0.354801	Slyc-GM	0.374103	0.0396561	Slyc-GM	0.378414	Slyc-GM	0.377868	0.0708427	Slyc-GM	0.373645	Slyc-GM	0.362501
XP_004235315	Slyc-GM		Slyc-GM	0.36401	0.0410502	Slyc-GM	0.364967	Slyc-GM	0.17501	0.0372949	Slyc-GM	0.179351	Slyc-GM	0.169932	0.0341664	Slyc-GM	0.168614	Slyc-GM	0.265059	0.0463506	Slyc-GM	0.263186	Slyc-GM	0.326611	0.0440182	Slyc-GM	0.321432	Slyc-GM	0.359982	0.0470089	Slyc-GM	0.357375	Slyc-GM	0.370026	0.0419133	Slyc-GM	0.366132	Slyc-GM	0.359288	0.0404958	Slyc-GM	0.357934	Slyc-GM	0.524634	0.0822263	Slyc-SM	0.521559	Slyc-GM	0.353808
XP_004247652	Slyc-GM		Slyc-GM	0.166404	0.0396352	Slyc-GM	0.160722	Slyc-GM	0.384708	0.0387135	Slyc-GM	0.381679	Slyc-GM	0.376697	0.0338733	Slyc-GM	0.373545	Slyc-GM	0.418139	0.0555929	Slyc-GM	0.410366	Slyc-GM	0.375946	0.057171	Slyc-GM	0.366526	Slyc-GM	0.188929	0.0414636	Slyc-GM	0.190913	Slyc-GM	0.312115	0.0514785	Slyc-GM	0.310784	Slyc-GM	0.0972232	0.0273776	Slyc-GM	0.093935	Slyc-GM	0.334491	0.0447463	Slyc-GM	0.329395	Slyc-GM	0.198065
NP_001234160	Slyc-GM		Slyc-GM	0.184547	0.0642771	Slyc-GM	0.177546	Slyc-GM	0.147345	0.0377644	Slyc-GM	0.143877	Slyc-GM	0.179762	0.0410972	Slyc-GM	0.177698	Slyc-GM	0.173962	0.0392402	Slyc-GM	0.170808	Slyc-GM	0.21105	0.0370307	Slyc-GM	0.210713	Slyc-GM	0.189135	0.0448188	Slyc-GM	0.190173	Slyc-GM	0.183375	0.0497415	Slyc-GM	0.182252	Slyc-GM	0.180144	0.0592249	Slyc-GM	0.171933	Slyc-GM	0.496747	0.0256329	Slyc-SM	0.497481	Slyc-GM	0.189259
XP_004253384	Slyc-GM		Slyc-GM	0.39432	0.0558212	Slyc-GM	0.398478	Slyc-GM	0.339811	0.0517566	Slyc-GM	0.346553	Slyc-GM	0.323524	0.0426187	Slyc-GM	0.320458	Slyc-GM	0.333074	0.0577579	Slyc-GM	0.329224	Slyc-GM	0.313984	0.0576675	Slyc-GM	0.315772	Slyc-GM	0.343022	0.054312	Slyc-GM	0.337113	Slyc-GM	0.356596	0.0567454	Slyc-GM	0.349901	Slyc-GM	0.381499	0.0488121	Slyc-GM	0.378419	Slyc-GM	0.595986	0.0718964	Slyc-SM	0.600253	Slyc-GM	0.383093
XP_004250927	Slyc-GM		Slyc-GM	0.371209	0.0568021	Slyc-GM	0.37423	Slyc-GM	0.274483	0.0432454	Slyc-GM	0.272134	Slyc-GM	0.233671	0.0342037	Slyc-GM	0.233507	Slyc-GM	0.302997	0.0436968	Slyc-GM	0.307053	Slyc-GM	0.353816	0.0440666	Slyc-GM	0.354928	Slyc-GM	0.387941	0.0463133	Slyc-GM	0.389598	Slyc-GM	0.364781	0.0513845	Slyc-GM	0.369449	Slyc-GM	0.380183	0.0518923	Slyc-GM	0.383096	Slyc-GM	0.435047	0.0807264	Slyc-SM	0.422812	Slyc-GM	0.375194
XP_004232109	Slyc-GM		Slyc-GM	0.329803	0.0462386	Slyc-GM	0.322197	Slyc-GM	0.197476	0.036869	Slyc-GM	0.195694	Slyc-GM	0.305526	0.0384454	Slyc-GM	0.30188	Slyc-GM	0.305525	0.0490525	Slyc-GM	0.302892	Slyc-GM	0.295989	0.049598	Slyc-GM	0.299986	Slyc-GM	0.315626	0.0526457	Slyc-GM	0.31258	Slyc-GM	0.35061	0.0466844	Slyc-GM	0.347483	Slyc-GM	0.347227	0.04988	Slyc-GM	0.345659	Slyc-GM	0.249028	0.0580053	Slyc-GM	0.247397	Slyc-GM	0.35963
XP_004247851	Slyc-GM		Slyc-GM	0.150082	0.0426655	Slyc-GM	0.141542	Slyc-GM	0.356637	0.0299268	Slyc-GM	0.35399	Slyc-GM	0.356867	0.0292094	Slyc-GM	0.350891	Slyc-GM	0.362319	0.0391152	Slyc-GM	0.357212	Slyc-GM	0.301495	0.0390635	Slyc-GM	0.295352	Slyc-GM	0.169939	0.0407713	Slyc-GM	0.161861	Slyc-GM	0.263613	0.0381417	Slyc-GM	0.261283	Slyc-GM	0.0957199	0.0317587	Slyc-GM	0.0921905	Slyc-GM	0.286525	0.0531472	Slyc-GM	0.28387	Slyc-GM	0.161312
XP_004253102	Slyc-GM		Slyc-GM	0.193519	0.0345515	Slyc-GM	0.194057	Slyc-GM	0.203675	0.0344045	Slyc-GM	0.206044	Slyc-GM	0.15534	0.0260499	Slyc-GM	0.154021	Slyc-GM	0.139201	0.0332103	Slyc-GM	0.134146	Slyc-GM	0.124387	0.0278953	Slyc-GM	0.120794	Slyc-GM	0.191207	0.038894	Slyc-GM	0.186557	Slyc-GM	0.181287	0.0367441	Slyc-GM	0.17957	Slyc-GM	0.211764	0.033412	Slyc-GM	0.212134	Slyc-GM	0.32729	0.061027	Slyc-GM	0.323934	Slyc-GM	0.185578
XP_004232068	Slyc-GM		Slyc-GM	0.303051	0.044713	Slyc-GM	0.304002	Slyc-GM	0.271607	0.041324	Slyc-GM	0.273569	Slyc-GM	0.232891	0.0394611	Slyc-GM	0.229114	Slyc-GM	0.295686	0.0481707	Slyc-GM	0.297594	Slyc-GM	0.289707	0.0459008	Slyc-GM	0.293063	Slyc-GM	0.316002	0.0437383	Slyc-GM	0.316044	Slyc-GM	0.309292	0.0362317	Slyc-GM	0.309718	Slyc-GM	0.307532	0.036451	Slyc-GM	0.308853	Slyc-GM	0.415094	0.0748334	Slyc-SM	0.410679	Slyc-GM	0.29928
XP_004240868	Slyc-GM		Slyc-GM	0.211491	0.0373217	Slyc-GM	0.210137	Slyc-GM	0.202248	0.0284864	Slyc-GM	0.200015	Slyc-GM	0.160026	0.0246368	Slyc-GM	0.159809	Slyc-GM	0.137389	0.032057	Slyc-GM	0.135236	Slyc-GM	0.156215	0.0311393	Slyc-GM	0.150293	Slyc-GM	0.183621	0.0368357	Slyc-GM	0.182324	Slyc-GM	0.164619	0.0312549	Slyc-GM	0.161168	Slyc-GM	0.195203	0.0363774	Slyc-GM	0.191085	Slyc-GM	0.365701	0.04649	Slyc-GM	0.36652	Slyc-GM	0.201977
XP_004238861	Slyc-GM		Slyc-GM	0.0867756	0.0285115	Slyc-GM	0.0824408	Slyc-GM	0.150938	0.0375141	Slyc-GM	0.148221	Slyc-GM	0.16122	0.0350595	Slyc-GM	0.161034	Slyc-GM	0.147626	0.0405571	Slyc-GM	0.140784	Slyc-GM	0.120091	0.0291751	Slyc-GM	0.117835	Slyc-GM	0.107163	0.0255049	Slyc-GM	0.105874	Slyc-GM	0.0941324	0.0273146	Slyc-GM	0.0888236	Slyc-GM	0.0903259	0.0279563	Slyc-GM	0.0840487	Slyc-GM	0.446298	0.0189405	Slyc-SM	0.445947	Slyc-GM	0.0885363
XP_004247418	Slyc-GM		Slyc-GM	0.233317	0.0414133	Slyc-GM	0.231782	Slyc-GM	0.293906	0.0383854	Slyc-GM	0.294349	Slyc-GM	0.234669	0.0331615	Slyc-GM	0.234356	Slyc-GM	0.175055	0.0305721	Slyc-GM	0.176431	Slyc-GM	0.167183	0.0353907	Slyc-GM	0.168379	Slyc-GM	0.177371	0.0379467	Slyc-GM	0.172317	Slyc-GM	0.18911	0.0366446	Slyc-GM	0.188748	Slyc-GM	0.221855	0.0376747	Slyc-GM	0.214942	Slyc-GM	0.428335	0.0791795	Slyc-SM	0.421134	Slyc-GM	0.226334
XP_004234809	Slyc-GM		Slyc-GM	0.205927	0.0324062	Slyc-GM	0.206296	Slyc-GM	0.113265	0.02776	Slyc-GM	0.111721	Slyc-GM	0.122431	0.0244135	Slyc-GM	0.121373	Slyc-GM	0.116377	0.0342829	Slyc-GM	0.111049	Slyc-GM	0.196862	0.051424	Slyc-GM	0.193864	Slyc-GM	0.234067	0.0450349	Slyc-GM	0.237395	Slyc-GM	0.189899	0.0370167	Slyc-GM	0.190196	Slyc-GM	0.221098	0.0339898	Slyc-GM	0.222109	Slyc-GM	0.34166	0.0539528	Slyc-GM	0.345606	Slyc-GM	0.221499
XP_004240769	Slyc-GM		Slyc-GM	0.352756	0.0478791	Slyc-GM	0.355559	Slyc-GM	0.222529	0.0422398	Slyc-GM	0.224956	Slyc-GM	0.209979	0.03473	Slyc-GM	0.208297	Slyc-GM	0.241971	0.0452189	Slyc-GM	0.236481	Slyc-GM	0.296391	0.0425806	Slyc-GM	0.296229	Slyc-GM	0.350634	0.0431275	Slyc-GM	0.349884	Slyc-GM	0.335253	0.039016	Slyc-GM	0.334757	Slyc-GM	0.353506	0.0426649	Slyc-GM	0.357473	Slyc-GM	0.515166	0.0741848	Slyc-SM	0.511834	Slyc-GM	0.337209
XP_010323009	Slyc-GM		Slyc-GM	0.166916	0.0462317	Slyc-GM	0.159678	Slyc-GM	0.320265	0.0474525	Slyc-GM	0.314968	Slyc-GM	0.325933	0.0389946	Slyc-GM	0.321401	Slyc-GM	0.324177	0.0697209	Slyc-GM	0.310904	Slyc-GM	0.313805	0.0608078	Slyc-GM	0.299605	Slyc-GM	0.179783	0.0391489	Slyc-GM	0.174194	Slyc-GM	0.265319	0.0466541	Slyc-GM	0.255858	Slyc-GM	0.100929	0.0253058	Slyc-GM	0.100381	Slyc-GM	0.2766	0.0430793	Slyc-GM	0.277411	Slyc-GM	0.164106
XP_010315995	Slyc-GM		Slyc-GM	0.232846	0.036431	Slyc-GM	0.233065	Slyc-GM	0.254505	0.0475316	Slyc-GM	0.248734	Slyc-GM	0.234519	0.0349836	Slyc-GM	0.233658	Slyc-GM	0.199475	0.0443289	Slyc-GM	0.193982	Slyc-GM	0.215472	0.0408005	Slyc-GM	0.212579	Slyc-GM	0.203516	0.0441084	Slyc-GM	0.201498	Slyc-GM	0.2104	0.0348541	Slyc-GM	0.206734	Slyc-GM	0.225573	0.0359043	Slyc-GM	0.224538	Slyc-GM	0.286512	0.0437973	Slyc-GM	0.286405	Slyc-GM	0.213323
NP_001234079	Slyc-GM		Slyc-GM	0.130829	0.0351271	Slyc-GM	0.130141	Slyc-GM	0.160697	0.0302794	Slyc-GM	0.162482	Slyc-GM	0.225991	0.0331785	Slyc-GM	0.219216	Slyc-GM	0.201889	0.0434575	Slyc-GM	0.198167	Slyc-GM	0.196261	0.046216	Slyc-GM	0.198438	Slyc-GM	0.191998	0.045232	Slyc-GM	0.187057	Slyc-GM	0.157071	0.0395441	Slyc-GM	0.161981	Slyc-GM	0.14035	0.0352976	Slyc-GM	0.140618	Slyc-GM	0.44708	0.0198482	Slyc-SM	0.448949	Slyc-GM	0.140757
XP_010318452	Slyc-GM		Slyc-GM	0.368035	0.0638993	Slyc-GM	0.358332	Slyc-GM	0.338173	0.0441231	Slyc-GM	0.328817	Slyc-GM	0.339488	0.0384654	Slyc-GM	0.334082	Slyc-GM	0.304216	0.0602132	Slyc-GM	0.291495	Slyc-GM	0.316959	0.0667615	Slyc-GM	0.307642	Slyc-GM	0.342494	0.0639442	Slyc-GM	0.330736	Slyc-GM	0.352161	0.0582436	Slyc-GM	0.346185	Slyc-GM	0.361923	0.0590095	Slyc-GM	0.352453	Slyc-GM	0.389037	0.080104	Slyc-GM	0.382177	Slyc-GM	0.384684
NP_001234763	Slyc-GM		Slyc-GM	0.29755	0.0373016	Slyc-GM	0.304912	Slyc-GM	0.291953	0.040007	Slyc-GM	0.287894	Slyc-GM	0.301445	0.0346329	Slyc-GM	0.298622	Slyc-GM	0.214006	0.0398413	Slyc-GM	0.212405	Slyc-GM	0.232101	0.0365895	Slyc-GM	0.233433	Slyc-GM	0.250849	0.0359133	Slyc-GM	0.250832	Slyc-GM	0.288002	0.0295351	Slyc-GM	0.288732	Slyc-GM	0.268326	0.0372333	Slyc-GM	0.267565	Slyc-GM	0.387843	0.0748631	Slyc-GM	0.378536	Slyc-GM	0.301606
XP_004233571	Slyc-GM		Slyc-GM	0.190143	0.0570864	Slyc-GM	0.181995	Slyc-GM	0.1747	0.0329643	Slyc-GM	0.169648	Slyc-GM	0.16772	0.0233705	Slyc-GM	0.164543	Slyc-GM	0.17342	0.0341166	Slyc-GM	0.169731	Slyc-GM	0.185199	0.035747	Slyc-GM	0.185109	Slyc-GM	0.20237	0.0411955	Slyc-GM	0.196003	Slyc-GM	0.190648	0.0406977	Slyc-GM	0.188627	Slyc-GM	0.186541	0.0512187	Slyc-GM	0.177265	Slyc-GM	0.467282	0.0184272	Slyc-SM	0.468568	Slyc-GM	0.196283
XP_010315337	Slyc-GM		Slyc-GM	0.228091	0.0484095	Slyc-GM	0.222392	Slyc-GM	0.380507	0.0361244	Slyc-GM	0.373335	Slyc-GM	0.376054	0.0326693	Slyc-GM	0.36973	Slyc-GM	0.402738	0.0477824	Slyc-GM	0.398641	Slyc-GM	0.363941	0.048081	Slyc-GM	0.357344	Slyc-GM	0.423986	0.0570357	Slyc-SM	0.412474	Slyc-GM	0.318808	0.0455635	Slyc-GM	0.315398	Slyc-GM	0.332555	0.062288	Slyc-GM	0.320093	Slyc-GM	0.318361	0.053407	Slyc-GM	0.313303	Slyc-GM	0.228056
XP_004239196	Slyc-GM		Slyc-GM	0.139899	0.0276808	Slyc-GM	0.141646	Slyc-GM	0.253692	0.0452969	Slyc-GM	0.247104	Slyc-GM	0.158122	0.0295549	Slyc-GM	0.157139	Slyc-GM	0.097015	0.0266682	Slyc-GM	0.0904732	Slyc-GM	0.0932843	0.0255011	Slyc-GM	0.0894749	Slyc-GM	0.104132	0.0272228	Slyc-GM	0.101166	Slyc-GM	0.103722	0.0215013	Slyc-GM	0.100107	Slyc-GM	0.136524	0.0251654	Slyc-GM	0.133313	Slyc-GM	0.31546	0.0592685	Slyc-GM	0.310869	Slyc-GM	0.128427
XP_010326475	Slyc-GM		Slyc-GM	0.327518	0.0433664	Slyc-GM	0.328303	Slyc-GM	0.249665	0.0356744	Slyc-GM	0.247301	Slyc-GM	0.278632	0.0371303	Slyc-GM	0.281226	Slyc-GM	0.276341	0.0506693	Slyc-GM	0.268971	Slyc-GM	0.351894	0.0460456	Slyc-GM	0.348617	Slyc-GM	0.357911	0.0421805	Slyc-GM	0.350098	Slyc-GM	0.324774	0.0389735	Slyc-GM	0.320005	Slyc-GM	0.335	0.039908	Slyc-GM	0.328477	Slyc-GM	0.380557	0.0716508	Slyc-GM	0.383632	Slyc-GM	0.35155
XP_004249259	Slyc-GM		Slyc-GM	0.0937397	0.030246	Slyc-GM	0.0929737	Slyc-GM	0.0760007	0.0193788	Slyc-GM	0.0766582	Slyc-GM	0.0984813	0.0278426	Slyc-GM	0.0964949	Slyc-GM	0.123466	0.0350995	Slyc-GM	0.118294	Slyc-GM	0.133062	0.0357704	Slyc-GM	0.132517	Slyc-GM	0.116922	0.0342341	Slyc-GM	0.111361	Slyc-GM	0.0943247	0.0309541	Slyc-GM	0.0940393	Slyc-GM	0.0935174	0.0309207	Slyc-GM	0.0874946	Slyc-GM	0.430413	0.0230885	Slyc-SM	0.431504	Slyc-GM	0.0866269
XP_004250093	Slyc-GM		Slyc-GM	0.0635204	0.0262566	Slyc-GM	0.0585691	Slyc-GM	0.0898787	0.0237197	Slyc-GM	0.0875707	Slyc-GM	0.1163	0.0233965	Slyc-GM	0.115073	Slyc-GM	0.0773056	0.0263837	Slyc-GM	0.0722084	Slyc-GM	0.0641134	0.0229822	Slyc-GM	0.0581602	Slyc-GM	0.064487	0.0250292	Slyc-GM	0.062302	Slyc-GM	0.0574918	0.0230476	Slyc-GM	0.0534635	Slyc-GM	0.062822	0.0254556	Slyc-GM	0.0568689	Slyc-GM	0.439121	0.0209209	Slyc-SM	0.440181	Slyc-GM	0.0591787
XP_010319242	Slyc-GM		Slyc-GM	0.245172	0.0394033	Slyc-GM	0.243732	Slyc-GM	0.272153	0.0310055	Slyc-GM	0.274398	Slyc-GM	0.245471	0.038128	Slyc-GM	0.241062	Slyc-GM	0.264042	0.0532003	Slyc-GM	0.263347	Slyc-GM	0.28517	0.0506397	Slyc-GM	0.283692	Slyc-GM	0.243591	0.0496957	Slyc-GM	0.242408	Slyc-GM	0.259916	0.0450664	Slyc-GM	0.256436	Slyc-GM	0.259258	0.0406786	Slyc-GM	0.257756	Slyc-GM	0.269158	0.0509642	Slyc-GM	0.2656	Slyc-GM	0.236599
XP_010325356	Slyc-GM		Slyc-GM	0.170981	0.0406821	Slyc-GM	0.165892	Slyc-GM	0.154619	0.0274229	Slyc-GM	0.152366	Slyc-GM	0.149468	0.0268468	Slyc-GM	0.14798	Slyc-GM	0.268	0.07349	Slyc-GM	0.257161	Slyc-GM	0.206293	0.0647625	Slyc-GM	0.189918	Slyc-GM	0.177605	0.057661	Slyc-GM	0.168552	Slyc-GM	0.187233	0.0459752	Slyc-GM	0.180494	Slyc-GM	0.18275	0.0384259	Slyc-GM	0.181253	Slyc-GM	0.253638	0.0532577	Slyc-GM	0.251048	Slyc-GM	0.143093
NP_001234603	Slyc-GM		Slyc-GM	0.142826	0.0277697	Slyc-GM	0.143602	Slyc-GM	0.249721	0.0370114	Slyc-GM	0.251044	Slyc-GM	0.192641	0.0329484	Slyc-GM	0.193582	Slyc-GM	0.132763	0.0324889	Slyc-GM	0.132499	Slyc-GM	0.097158	0.0260196	Slyc-GM	0.0970298	Slyc-GM	0.168141	0.0456396	Slyc-GM	0.164945	Slyc-GM	0.117533	0.0254868	Slyc-GM	0.115238	Slyc-GM	0.146305	0.0280189	Slyc-GM	0.142876	Slyc-GM	0.207708	0.0440317	Slyc-GM	0.202212	Slyc-GM	0.136513
XP_004247562	Slyc-GM		Slyc-GM	0.191623	0.0312572	Slyc-GM	0.19121	Slyc-GM	0.189473	0.0348615	Slyc-GM	0.185952	Slyc-GM	0.184103	0.0305582	Slyc-GM	0.183447	Slyc-GM	0.144966	0.0332141	Slyc-GM	0.138772	Slyc-GM	0.159317	0.0356836	Slyc-GM	0.157107	Slyc-GM	0.174528	0.0361831	Slyc-GM	0.171099	Slyc-GM	0.167241	0.0303795	Slyc-GM	0.168097	Slyc-GM	0.19115	0.0345048	Slyc-GM	0.192876	Slyc-GM	0.238603	0.0448429	Slyc-GM	0.240226	Slyc-GM	0.192096
XP_004252944	Slyc-GM		Slyc-GM	0.193162	0.0334391	Slyc-GM	0.193228	Slyc-GM	0.246977	0.0577416	Slyc-GM	0.24354	Slyc-GM	0.236593	0.0449744	Slyc-GM	0.232675	Slyc-GM	0.269691	0.0501905	Slyc-GM	0.273926	Slyc-GM	0.183943	0.0391463	Slyc-GM	0.182838	Slyc-GM	0.185031	0.0354671	Slyc-GM	0.183843	Slyc-GM	0.175856	0.0352809	Slyc-GM	0.175013	Slyc-GM	0.18661	0.032512	Slyc-GM	0.187862	Slyc-GM	0.146384	0.0322254	Slyc-GM	0.141157	Slyc-GM	0.19711
XP_004243268	Slyc-GM		Slyc-GM	0.0689988	0.0242343	Slyc-GM	0.0661887	Slyc-GM	0.104932	0.023419	Slyc-GM	0.103551	Slyc-GM	0.0875144	0.0198671	Slyc-GM	0.0853244	Slyc-GM	0.0803579	0.0254232	Slyc-GM	0.0766665	Slyc-GM	0.0751243	0.0219551	Slyc-GM	0.0703486	Slyc-GM	0.0696935	0.0225303	Slyc-GM	0.0690711	Slyc-GM	0.0661112	0.0214494	Slyc-GM	0.0628776	Slyc-GM	0.0666282	0.0234705	Slyc-GM	0.0660416	Slyc-GM	0.425856	0.0209146	Slyc-SM	0.426298	Slyc-GM	0.0599189
XP_004249057	Slyc-GM		Slyc-GM	0.405963	0.038043	Slyc-SM	0.404242	Slyc-GM	0.251348	0.0350177	Slyc-GM	0.248907	Slyc-GM	0.295418	0.0322682	Slyc-GM	0.30043	Slyc-GM	0.348932	0.0415313	Slyc-GM	0.342971	Slyc-GM	0.372296	0.0441658	Slyc-GM	0.36955	Slyc-GM	0.392264	0.0450852	Slyc-GM	0.389971	Slyc-GM	0.376884	0.0432044	Slyc-GM	0.371212	Slyc-GM	0.406317	0.0348683	Slyc-SM	0.401005	Slyc-GM	0.396484	0.0646673	Slyc-GM	0.387099	Slyc-GM	0.411191
XP_004240047	Slyc-GM		Slyc-GM	0.247433	0.0367071	Slyc-GM	0.243669	Slyc-GM	0.234337	0.0393618	Slyc-GM	0.230828	Slyc-GM	0.261407	0.0297356	Slyc-GM	0.261738	Slyc-GM	0.203794	0.0323995	Slyc-GM	0.199894	Slyc-GM	0.190444	0.0314289	Slyc-GM	0.191356	Slyc-GM	0.246034	0.0390053	Slyc-GM	0.247262	Slyc-GM	0.223038	0.0336698	Slyc-GM	0.219554	Slyc-GM	0.23134	0.0316878	Slyc-GM	0.229369	Slyc-GM	0.298838	0.0602522	Slyc-GM	0.292265	Slyc-GM	0.228387
XP_010312511	Slyc-GM		Slyc-GM	0.27724	0.037357	Slyc-GM	0.275687	Slyc-GM	0.144762	0.0248804	Slyc-GM	0.139814	Slyc-GM	0.185844	0.0253779	Slyc-GM	0.184093	Slyc-GM	0.160341	0.0296096	Slyc-GM	0.155383	Slyc-GM	0.218192	0.0303938	Slyc-GM	0.2143	Slyc-GM	0.246745	0.035247	Slyc-GM	0.245472	Slyc-GM	0.26217	0.0328302	Slyc-GM	0.259438	Slyc-GM	0.267736	0.0329117	Slyc-GM	0.268044	Slyc-GM	0.469744	0.0807848	Slyc-SM	0.468082	Slyc-GM	0.262631
XP_004239832	Slyc-GM		Slyc-GM	0.311464	0.0417752	Slyc-GM	0.308984	Slyc-GM	0.193604	0.0379976	Slyc-GM	0.193544	Slyc-GM	0.242985	0.0392972	Slyc-GM	0.24097	Slyc-GM	0.201075	0.0338962	Slyc-GM	0.199468	Slyc-GM	0.205082	0.036379	Slyc-GM	0.202576	Slyc-GM	0.232741	0.0380269	Slyc-GM	0.229791	Slyc-GM	0.287513	0.0393856	Slyc-GM	0.284248	Slyc-GM	0.308401	0.0370292	Slyc-GM	0.307012	Slyc-GM	0.382412	0.0764143	Slyc-GM	0.389309	Slyc-GM	0.295253
XP_004236897	Slyc-GM		Slyc-GM	0.122366	0.0340408	Slyc-GM	0.119579	Slyc-GM	0.365207	0.0370129	Slyc-GM	0.358728	Slyc-GM	0.35846	0.0309113	Slyc-GM	0.354156	Slyc-GM	0.401019	0.0559944	Slyc-GM	0.392656	Slyc-GM	0.339351	0.0510148	Slyc-GM	0.331238	Slyc-GM	0.186202	0.0401836	Slyc-GM	0.183641	Slyc-GM	0.274562	0.0381471	Slyc-GM	0.269587	Slyc-GM	0.0941761	0.0245681	Slyc-GM	0.0927491	Slyc-GM	0.200447	0.0394111	Slyc-GM	0.200903	Slyc-GM	0.125616
XP_004247754	Slyc-GM		Slyc-GM	0.253047	0.0388528	Slyc-GM	0.250132	Slyc-GM	0.196258	0.0344621	Slyc-GM	0.193544	Slyc-GM	0.268933	0.031451	Slyc-GM	0.267645	Slyc-GM	0.267904	0.0448577	Slyc-GM	0.268449	Slyc-GM	0.219309	0.0486763	Slyc-GM	0.211721	Slyc-GM	0.215467	0.0429067	Slyc-GM	0.21353	Slyc-GM	0.241206	0.0363946	Slyc-GM	0.23953	Slyc-GM	0.259603	0.0359537	Slyc-GM	0.253802	Slyc-GM	0.28767	0.0514692	Slyc-GM	0.286574	Slyc-GM	0.256719
NP_001234064	Slyc-GM		Slyc-GM	0.311158	0.0446134	Slyc-GM	0.31289	Slyc-GM	0.237328	0.0433414	Slyc-GM	0.234148	Slyc-GM	0.304662	0.0415746	Slyc-GM	0.308126	Slyc-GM	0.382447	0.0599545	Slyc-GM	0.383418	Slyc-GM	0.313217	0.0593351	Slyc-GM	0.318252	Slyc-GM	0.306935	0.0593537	Slyc-GM	0.30095	Slyc-GM	0.315529	0.0545097	Slyc-GM	0.315354	Slyc-GM	0.3281	0.0493308	Slyc-GM	0.325485	Slyc-GM	0.242737	0.0540425	Slyc-GM	0.238225	Slyc-GM	0.339755
NP_001234414	Slyc-GM		Slyc-GM	0.317513	0.0497039	Slyc-GM	0.315723	Slyc-GM	0.248257	0.0476081	Slyc-GM	0.251852	Slyc-GM	0.269645	0.0414024	Slyc-GM	0.263347	Slyc-GM	0.245537	0.0437413	Slyc-GM	0.241492	Slyc-GM	0.304167	0.0455026	Slyc-GM	0.297924	Slyc-GM	0.315753	0.0503312	Slyc-GM	0.314023	Slyc-GM	0.318375	0.0435061	Slyc-GM	0.315635	Slyc-GM	0.315865	0.0436214	Slyc-GM	0.307342	Slyc-GM	0.658188	0.0688275	Slyc-SM	0.665247	Slyc-GM	0.299718
NP_001233851	Slyc-GM		Slyc-GM	0.493427	0.0408366	Slyc-SM	0.496377	Slyc-GM	0.320829	0.0398817	Slyc-GM	0.31963	Slyc-GM	0.380622	0.0445351	Slyc-GM	0.379807	Slyc-GM	0.489515	0.0477938	Slyc-SM	0.491564	Slyc-GM	0.483717	0.0471237	Slyc-SM	0.488575	Slyc-GM	0.476542	0.0416088	Slyc-SM	0.480056	Slyc-GM	0.4944	0.0405143	Slyc-SM	0.501188	Slyc-GM	0.500081	0.0384153	Slyc-SM	0.498555	Slyc-GM	0.578602	0.067165	Slyc-SM	0.582055	Slyc-GM	0.502789
XP_004236276	Slyc-GM		Slyc-GM	0.134145	0.0260891	Slyc-GM	0.139271	Slyc-GM	0.0835611	0.0199237	Slyc-GM	0.08058	Slyc-GM	0.0927878	0.0173699	Slyc-GM	0.0928243	Slyc-GM	0.0553349	0.0153551	Slyc-GM	0.0535951	Slyc-GM	0.0368116	0.0120576	Slyc-GM	0.0357671	Slyc-GM	0.0746248	0.0269499	Slyc-GM	0.0715221	Slyc-GM	0.0993361	0.0284521	Slyc-GM	0.0921349	Slyc-GM	0.128309	0.0279328	Slyc-GM	0.123785	Slyc-GM	0.349992	0.0504627	Slyc-GM	0.354429	Slyc-GM	0.134241
XP_004250968	Slyc-GM		Slyc-GM	0.348115	0.0483781	Slyc-GM	0.345557	Slyc-GM	0.361444	0.0523067	Slyc-GM	0.358737	Slyc-GM	0.398113	0.03779	Slyc-GM	0.400216	Slyc-GM	0.395742	0.0450845	Slyc-GM	0.392471	Slyc-GM	0.311747	0.0507886	Slyc-GM	0.313783	Slyc-GM	0.312638	0.0474517	Slyc-GM	0.312752	Slyc-GM	0.2904	0.047155	Slyc-GM	0.292345	Slyc-GM	0.336014	0.0490394	Slyc-GM	0.335905	Slyc-GM	0.393346	0.0668286	Slyc-GM	0.38667	Slyc-GM	0.337335
NP_001234755	Slyc-GM		Slyc-GM	0.121698	0.0497818	Slyc-GM	0.119876	Slyc-GM	0.33871	0.0337906	Slyc-GM	0.340886	Slyc-GM	0.339585	0.031644	Slyc-GM	0.3419	Slyc-GM	0.339742	0.0443131	Slyc-GM	0.341659	Slyc-GM	0.282751	0.042177	Slyc-GM	0.283534	Slyc-GM	0.15446	0.0431139	Slyc-GM	0.146154	Slyc-GM	0.287594	0.0488967	Slyc-GM	0.283266	Slyc-GM	0.138209	0.0485625	Slyc-GM	0.126424	Slyc-GM	0.270325	0.0641332	Slyc-GM	0.265649	Slyc-GM	0.154757
XP_004230885	Slyc-GM		Slyc-GM	0.184957	0.0385109	Slyc-GM	0.189403	Slyc-GM	0.132215	0.0292001	Slyc-GM	0.125654	Slyc-GM	0.119462	0.024928	Slyc-GM	0.119046	Slyc-GM	0.10292	0.0271468	Slyc-GM	0.100982	Slyc-GM	0.119022	0.0303943	Slyc-GM	0.113622	Slyc-GM	0.11592	0.0330504	Slyc-GM	0.11445	Slyc-GM	0.127863	0.0361688	Slyc-GM	0.123941	Slyc-GM	0.168197	0.0388618	Slyc-GM	0.163832	Slyc-GM	0.294128	0.0424629	Slyc-GM	0.290559	Slyc-GM	0.168627
XP_004229021	Slyc-GM		Slyc-GM	0.216798	0.0324899	Slyc-GM	0.215286	Slyc-GM	0.277062	0.0417885	Slyc-GM	0.273119	Slyc-GM	0.277172	0.0351487	Slyc-GM	0.274855	Slyc-GM	0.220491	0.0390478	Slyc-GM	0.214837	Slyc-GM	0.194932	0.0417515	Slyc-GM	0.187357	Slyc-GM	0.177234	0.0374468	Slyc-GM	0.174268	Slyc-GM	0.18886	0.0325292	Slyc-GM	0.188105	Slyc-GM	0.199693	0.0342999	Slyc-GM	0.198278	Slyc-GM	0.342907	0.0589372	Slyc-GM	0.343333	Slyc-GM	0.228162
XP_004249455	Slyc-GM		Slyc-GM	0.148831	0.0344884	Slyc-GM	0.140933	Slyc-GM	0.101674	0.02739	Slyc-GM	0.102965	Slyc-GM	0.171265	0.0364901	Slyc-GM	0.169423	Slyc-GM	0.154853	0.0410612	Slyc-GM	0.153227	Slyc-GM	0.145878	0.0382023	Slyc-GM	0.144281	Slyc-GM	0.106214	0.0321763	Slyc-GM	0.105051	Slyc-GM	0.150541	0.0354749	Slyc-GM	0.145886	Slyc-GM	0.149396	0.0350038	Slyc-GM	0.146145	Slyc-GM	0.383567	0.061055	Slyc-GM	0.383625	Slyc-GM	0.134033
XP_004249302	Slyc-GM		Slyc-GM	0.151448	0.0382057	Slyc-GM	0.150225	Slyc-GM	0.219254	0.0351679	Slyc-GM	0.215485	Slyc-GM	0.243642	0.0288069	Slyc-GM	0.243874	Slyc-GM	0.19939	0.03787	Slyc-GM	0.199945	Slyc-GM	0.162771	0.0338322	Slyc-GM	0.162921	Slyc-GM	0.152951	0.0356841	Slyc-GM	0.151399	Slyc-GM	0.147585	0.0351468	Slyc-GM	0.14661	Slyc-GM	0.147348	0.0369261	Slyc-GM	0.143984	Slyc-GM	0.456585	0.0188522	Slyc-SM	0.45681	Slyc-GM	0.142821
XP_004250238	Slyc-GM		Slyc-GM	0.127495	0.0284602	Slyc-GM	0.124469	Slyc-GM	0.11749	0.0263497	Slyc-GM	0.115564	Slyc-GM	0.109522	0.0217532	Slyc-GM	0.110214	Slyc-GM	0.107956	0.0259476	Slyc-GM	0.108476	Slyc-GM	0.157051	0.0494908	Slyc-GM	0.146475	Slyc-GM	0.111678	0.0364762	Slyc-GM	0.105916	Slyc-GM	0.130201	0.037464	Slyc-GM	0.123799	Slyc-GM	0.126536	0.0285425	Slyc-GM	0.121491	Slyc-GM	0.324944	0.0529499	Slyc-GM	0.328223	Slyc-GM	0.12871
XP_004248412	Slyc-GM		Slyc-GM	0.18388	0.0346623	Slyc-GM	0.184439	Slyc-GM	0.0753456	0.0213465	Slyc-GM	0.0735082	Slyc-GM	0.0638285	0.0159518	Slyc-GM	0.0625935	Slyc-GM	0.0935864	0.0292117	Slyc-GM	0.094806	Slyc-GM	0.083606	0.0270411	Slyc-GM	0.0826323	Slyc-GM	0.125527	0.0292491	Slyc-GM	0.121886	Slyc-GM	0.167689	0.0346341	Slyc-GM	0.164773	Slyc-GM	0.172382	0.0315487	Slyc-GM	0.16535	Slyc-GM	0.285216	0.0672452	Slyc-GM	0.286324	Slyc-GM	0.177784
XP_004244661	Slyc-GM		Slyc-GM	0.230995	0.0415983	Slyc-GM	0.233108	Slyc-GM	0.336885	0.0543649	Slyc-GM	0.330084	Slyc-GM	0.323394	0.0481246	Slyc-GM	0.318871	Slyc-GM	0.257709	0.0530548	Slyc-GM	0.249507	Slyc-GM	0.226852	0.0466825	Slyc-GM	0.219364	Slyc-GM	0.200525	0.0415661	Slyc-GM	0.199731	Slyc-GM	0.220483	0.040306	Slyc-GM	0.215319	Slyc-GM	0.222092	0.040023	Slyc-GM	0.219124	Slyc-GM	0.452193	0.0575504	Slyc-SM	0.450217	Slyc-GM	0.202532
XP_004243352	Slyc-GM		Slyc-GM	0.137538	0.0387788	Slyc-GM	0.133833	Slyc-GM	0.219546	0.0294647	Slyc-GM	0.218652	Slyc-GM	0.226307	0.0312848	Slyc-GM	0.224938	Slyc-GM	0.196703	0.0317568	Slyc-GM	0.193735	Slyc-GM	0.183115	0.0293605	Slyc-GM	0.182466	Slyc-GM	0.169677	0.0365985	Slyc-GM	0.16761	Slyc-GM	0.144263	0.031765	Slyc-GM	0.140236	Slyc-GM	0.138406	0.0344219	Slyc-GM	0.13389	Slyc-GM	0.438377	0.0191844	Slyc-SM	0.439185	Slyc-GM	0.130695
XP_004240858	Slyc-GM		Slyc-GM	0.269205	0.0408284	Slyc-GM	0.274628	Slyc-GM	0.206877	0.0394256	Slyc-GM	0.207003	Slyc-GM	0.187977	0.0275054	Slyc-GM	0.184656	Slyc-GM	0.256887	0.0458245	Slyc-GM	0.256842	Slyc-GM	0.223878	0.0433137	Slyc-GM	0.228027	Slyc-GM	0.225408	0.0444536	Slyc-GM	0.222915	Slyc-GM	0.275661	0.0442476	Slyc-GM	0.276866	Slyc-GM	0.280803	0.0430159	Slyc-GM	0.286202	Slyc-GM	0.229112	0.0471334	Slyc-GM	0.227136	Slyc-GM	0.246786
XP_004241657	Slyc-GM		Slyc-GM	0.281588	0.0361437	Slyc-GM	0.281304	Slyc-GM	0.299368	0.0511227	Slyc-GM	0.29463	Slyc-GM	0.347382	0.0472894	Slyc-GM	0.344413	Slyc-GM	0.301707	0.0479274	Slyc-GM	0.301001	Slyc-GM	0.290337	0.0359731	Slyc-GM	0.288919	Slyc-GM	0.280134	0.0416206	Slyc-GM	0.279622	Slyc-GM	0.267488	0.0327648	Slyc-GM	0.266554	Slyc-GM	0.287477	0.0348819	Slyc-GM	0.284607	Slyc-GM	0.400814	0.0686971	Slyc-GM	0.396221	Slyc-GM	0.25406
XP_004235286	Slyc-GM		Slyc-GM	0.182721	0.0394877	Slyc-GM	0.17694	Slyc-GM	0.139673	0.0264348	Slyc-GM	0.141706	Slyc-GM	0.146781	0.0253015	Slyc-GM	0.143573	Slyc-GM	0.132466	0.0308341	Slyc-GM	0.129493	Slyc-GM	0.0861312	0.0278542	Slyc-GM	0.0799508	Slyc-GM	0.134968	0.0355275	Slyc-GM	0.13625	Slyc-GM	0.166586	0.039196	Slyc-GM	0.16211	Slyc-GM	0.175596	0.0382477	Slyc-GM	0.172443	Slyc-GM	0.193997	0.0467352	Slyc-GM	0.188811	Slyc-GM	0.185091
XP_004249325	Slyc-GM		Slyc-GM	0.0949072	0.0267347	Slyc-GM	0.0906665	Slyc-GM	0.270681	0.0336573	Slyc-GM	0.266413	Slyc-GM	0.161244	0.0290842	Slyc-GM	0.157683	Slyc-GM	0.147437	0.0305947	Slyc-GM	0.146614	Slyc-GM	0.129695	0.0267379	Slyc-GM	0.127785	Slyc-GM	0.109993	0.0264114	Slyc-GM	0.104954	Slyc-GM	0.102567	0.0262172	Slyc-GM	0.0980258	Slyc-GM	0.0969373	0.0261423	Slyc-GM	0.09361	Slyc-GM	0.430134	0.0196461	Slyc-SM	0.430681	Slyc-GM	0.0973919
NP_001234422	Slyc-GM		Slyc-GM	0.157177	0.0302016	Slyc-GM	0.155885	Slyc-GM	0.0977555	0.0258332	Slyc-GM	0.0938316	Slyc-GM	0.0989702	0.020708	Slyc-GM	0.0974716	Slyc-GM	0.0746173	0.0235155	Slyc-GM	0.0701112	Slyc-GM	0.117609	0.0295034	Slyc-GM	0.11661	Slyc-GM	0.133219	0.0338938	Slyc-GM	0.133656	Slyc-GM	0.159968	0.0348653	Slyc-GM	0.15377	Slyc-GM	0.163006	0.0310398	Slyc-GM	0.160734	Slyc-GM	0.249799	0.0546775	Slyc-GM	0.242193	Slyc-GM	0.156991
XP_004233530	Slyc-GM		Slyc-GM	0.0493719	0.0220904	Slyc-GM	0.0470851	Slyc-GM	0.169066	0.0298617	Slyc-GM	0.166058	Slyc-GM	0.0978339	0.0217938	Slyc-GM	0.0980222	Slyc-GM	0.0712888	0.029353	Slyc-GM	0.0655755	Slyc-GM	0.0431153	0.0185571	Slyc-GM	0.0387723	Slyc-GM	0.0437769	0.0177597	Slyc-GM	0.0395821	Slyc-GM	0.0414992	0.0174547	Slyc-GM	0.036787	Slyc-GM	0.0440494	0.019791	Slyc-GM	0.040936	Slyc-GM	0.41849	0.0233403	Slyc-SM	0.42026	Slyc-GM	0.0495692
XP_004246525	Slyc-GM		Slyc-GM	0.227697	0.0382573	Slyc-GM	0.224557	Slyc-GM	0.278139	0.0440721	Slyc-GM	0.271721	Slyc-GM	0.22608	0.0287865	Slyc-GM	0.223135	Slyc-GM	0.185043	0.0364339	Slyc-GM	0.178206	Slyc-GM	0.168895	0.0337923	Slyc-GM	0.166785	Slyc-GM	0.200531	0.037721	Slyc-GM	0.194931	Slyc-GM	0.19245	0.0343142	Slyc-GM	0.191267	Slyc-GM	0.218645	0.0346383	Slyc-GM	0.217013	Slyc-GM	0.311498	0.0476916	Slyc-GM	0.309368	Slyc-GM	0.23641
XP_004244020	Slyc-GM		Slyc-GM	0.441788	0.0570864	Slyc-SM	0.439789	Slyc-GM	0.304623	0.0480005	Slyc-GM	0.308522	Slyc-GM	0.272878	0.0443267	Slyc-GM	0.268651	Slyc-GM	0.434392	0.0475325	Slyc-SM	0.429342	Slyc-GM	0.39758	0.0493852	Slyc-GM	0.393701	Slyc-GM	0.435588	0.0479105	Slyc-SM	0.43641	Slyc-GM	0.455763	0.0502952	Slyc-SM	0.451969	Slyc-GM	0.455543	0.0519314	Slyc-SM	0.449898	Slyc-GM	0.356512	0.0725951	Slyc-GM	0.354624	Slyc-GM	0.416629
XP_004232800	Slyc-GM		Slyc-GM	0.249082	0.0398011	Slyc-GM	0.244852	Slyc-GM	0.190168	0.0268499	Slyc-GM	0.191388	Slyc-GM	0.268266	0.0278471	Slyc-GM	0.269647	Slyc-GM	0.167751	0.0316745	Slyc-GM	0.168774	Slyc-GM	0.144786	0.0321602	Slyc-GM	0.138637	Slyc-GM	0.203305	0.0420819	Slyc-GM	0.203038	Slyc-GM	0.218235	0.0371063	Slyc-GM	0.21708	Slyc-GM	0.255347	0.0386559	Slyc-GM	0.253109	Slyc-GM	0.37333	0.0622921	Slyc-GM	0.375227	Slyc-GM	0.255508
XP_004232268	Slyc-GM		Slyc-GM	0.121956	0.0267342	Slyc-GM	0.117905	Slyc-GM	0.156786	0.0380125	Slyc-GM	0.154355	Slyc-GM	0.158387	0.0365606	Slyc-GM	0.158916	Slyc-GM	0.114722	0.0383609	Slyc-GM	0.111027	Slyc-GM	0.0774325	0.0250101	Slyc-GM	0.0732765	Slyc-GM	0.0848256	0.0257192	Slyc-GM	0.0828208	Slyc-GM	0.0995594	0.0231566	Slyc-GM	0.0978839	Slyc-GM	0.105552	0.0250857	Slyc-GM	0.102113	Slyc-GM	0.272649	0.0510415	Slyc-GM	0.270568	Slyc-GM	0.124474
XP_004251016	Slyc-GM		Slyc-GM	0.329439	0.0467315	Slyc-GM	0.325497	Slyc-GM	0.215306	0.0383039	Slyc-GM	0.213105	Slyc-GM	0.274433	0.034516	Slyc-GM	0.270128	Slyc-GM	0.425258	0.0655645	Slyc-GM	0.42391	Slyc-GM	0.359624	0.0637091	Slyc-GM	0.363781	Slyc-GM	0.356502	0.0589679	Slyc-GM	0.351168	Slyc-GM	0.317483	0.048811	Slyc-GM	0.311305	Slyc-GM	0.325788	0.0471637	Slyc-GM	0.31993	Slyc-GM	0.462648	0.0557543	Slyc-SM	0.465878	Slyc-GM	0.313269
XP_010313627	Slyc-GM		Slyc-GM	0.153074	0.0248452	Slyc-GM	0.152889	Slyc-GM	0.139334	0.0293893	Slyc-GM	0.139626	Slyc-GM	0.129473	0.023968	Slyc-GM	0.13107	Slyc-GM	0.0795275	0.0247396	Slyc-GM	0.0761543	Slyc-GM	0.0668547	0.0212789	Slyc-GM	0.0621688	Slyc-GM	0.12431	0.0331656	Slyc-GM	0.124222	Slyc-GM	0.095331	0.0282215	Slyc-GM	0.0903901	Slyc-GM	0.15381	0.0276493	Slyc-GM	0.150122	Slyc-GM	0.218561	0.0449361	Slyc-GM	0.221359	Slyc-GM	0.147554
XP_004247210	Slyc-GM		Slyc-GM	0.11842	0.0467019	Slyc-GM	0.107882	Slyc-GM	0.257152	0.0329261	Slyc-GM	0.253215	Slyc-GM	0.275358	0.0289621	Slyc-GM	0.272474	Slyc-GM	0.215186	0.0356553	Slyc-GM	0.21221	Slyc-GM	0.202967	0.0291382	Slyc-GM	0.198864	Slyc-GM	0.14313	0.0259766	Slyc-GM	0.140434	Slyc-GM	0.189306	0.0290559	Slyc-GM	0.187336	Slyc-GM	0.0906319	0.0209813	Slyc-GM	0.0890673	Slyc-GM	0.21281	0.0415786	Slyc-GM	0.210127	Slyc-GM	0.0997898
XP_004230124	Slyc-GM		Slyc-GM	0.243567	0.0384537	Slyc-GM	0.237122	Slyc-GM	0.262193	0.0318434	Slyc-GM	0.262516	Slyc-GM	0.205905	0.0272197	Slyc-GM	0.205491	Slyc-GM	0.187005	0.0381923	Slyc-GM	0.185139	Slyc-GM	0.210317	0.0446151	Slyc-GM	0.20561	Slyc-GM	0.246961	0.0466526	Slyc-GM	0.24336	Slyc-GM	0.219267	0.0405845	Slyc-GM	0.214361	Slyc-GM	0.23836	0.0381772	Slyc-GM	0.235695	Slyc-GM	0.497021	0.0766053	Slyc-SM	0.498963	Slyc-GM	0.280871
XP_004244602	Slyc-GM		Slyc-GM	0.117849	0.0263162	Slyc-GM	0.119707	Slyc-GM	0.168388	0.0324138	Slyc-GM	0.167109	Slyc-GM	0.149111	0.0279743	Slyc-GM	0.14514	Slyc-GM	0.0936611	0.0250771	Slyc-GM	0.0952065	Slyc-GM	0.0587333	0.0184503	Slyc-GM	0.0559442	Slyc-GM	0.0755716	0.0192094	Slyc-GM	0.0738988	Slyc-GM	0.0977736	0.0249513	Slyc-GM	0.0956306	Slyc-GM	0.122364	0.0258986	Slyc-GM	0.122787	Slyc-GM	0.185804	0.0435642	Slyc-GM	0.191847	Slyc-GM	0.122735
XP_004244158	Slyc-GM		Slyc-GM	0.396235	0.0561864	Slyc-GM	0.401291	Slyc-GM	0.280286	0.0560756	Slyc-GM	0.28286	Slyc-GM	0.289935	0.0443128	Slyc-GM	0.290988	Slyc-GM	0.366035	0.0609927	Slyc-GM	0.366209	Slyc-GM	0.361084	0.058279	Slyc-GM	0.368737	Slyc-GM	0.354894	0.0530874	Slyc-GM	0.349468	Slyc-GM	0.390854	0.0539945	Slyc-GM	0.394619	Slyc-GM	0.402062	0.050686	Slyc-SM	0.402241	Slyc-GM	0.399202	0.061848	Slyc-GM	0.395035	Slyc-GM	0.391439
XP_004245891	Slyc-GM		Slyc-GM	0.360925	0.0416655	Slyc-GM	0.365444	Slyc-GM	0.278313	0.0386148	Slyc-GM	0.278486	Slyc-GM	0.237796	0.0422875	Slyc-GM	0.240192	Slyc-GM	0.291074	0.0462372	Slyc-GM	0.294835	Slyc-GM	0.351162	0.0457918	Slyc-GM	0.357281	Slyc-GM	0.367001	0.0427372	Slyc-GM	0.366221	Slyc-GM	0.373207	0.0416924	Slyc-GM	0.371177	Slyc-GM	0.371313	0.0403915	Slyc-GM	0.376357	Slyc-GM	0.604181	0.0674488	Slyc-SM	0.600986	Slyc-GM	0.352378
XP_004250752	Slyc-GM		Slyc-GM	0.416237	0.0539748	Slyc-SM	0.415304	Slyc-GM	0.19216	0.0356015	Slyc-GM	0.189834	Slyc-GM	0.265074	0.0407356	Slyc-GM	0.264913	Slyc-GM	0.402725	0.0453713	Slyc-GM	0.405137	Slyc-GM	0.457355	0.0474054	Slyc-SM	0.460905	Slyc-GM	0.448684	0.0496655	Slyc-SM	0.455024	Slyc-GM	0.422328	0.046918	Slyc-GM	0.41883	Slyc-GM	0.423579	0.046953	Slyc-SM	0.421618	Slyc-GM	0.638886	0.0693911	Slyc-SM	0.64058	Slyc-GM	0.387236
XP_004230329	Slyc-GM		Slyc-GM	0.25181	0.0377483	Slyc-GM	0.2504	Slyc-GM	0.16913	0.0306974	Slyc-GM	0.170912	Slyc-GM	0.193372	0.0297796	Slyc-GM	0.192169	Slyc-GM	0.142261	0.0353108	Slyc-GM	0.137383	Slyc-GM	0.204085	0.0346179	Slyc-GM	0.20471	Slyc-GM	0.222798	0.0371822	Slyc-GM	0.220467	Slyc-GM	0.252535	0.0358097	Slyc-GM	0.254856	Slyc-GM	0.251644	0.036769	Slyc-GM	0.247916	Slyc-GM	0.235681	0.0486278	Slyc-GM	0.238566	Slyc-GM	0.22919
XP_004238266	Slyc-GM		Slyc-GM	0.268172	0.0523642	Slyc-GM	0.263844	Slyc-GM	0.294988	0.0456975	Slyc-GM	0.28386	Slyc-GM	0.327329	0.0428876	Slyc-GM	0.322366	Slyc-GM	0.334662	0.0651762	Slyc-GM	0.320892	Slyc-GM	0.256138	0.0473267	Slyc-GM	0.248535	Slyc-GM	0.154158	0.0370183	Slyc-GM	0.150659	Slyc-GM	0.241123	0.0438686	Slyc-GM	0.235769	Slyc-GM	0.201916	0.0539554	Slyc-GM	0.197326	Slyc-GM	0.382081	0.0656084	Slyc-GM	0.380764	Slyc-GM	0.307212
XP_004233550	Slyc-GM		Slyc-GM	0.323019	0.0615539	Slyc-GM	0.319927	Slyc-GM	0.188029	0.041522	Slyc-GM	0.177274	Slyc-GM	0.209703	0.0342059	Slyc-GM	0.205276	Slyc-GM	0.309597	0.0514933	Slyc-GM	0.308898	Slyc-GM	0.327434	0.0551328	Slyc-GM	0.324031	Slyc-GM	0.339988	0.0644936	Slyc-GM	0.338155	Slyc-GM	0.336057	0.0549233	Slyc-GM	0.329505	Slyc-GM	0.330643	0.0594441	Slyc-GM	0.332059	Slyc-GM	0.476148	0.0216875	Slyc-SM	0.474638	Slyc-GM	0.316896
XP_004244101	Slyc-GM		Slyc-GM	0.11586	0.0311039	Slyc-GM	0.110098	Slyc-GM	0.175598	0.0348973	Slyc-GM	0.172514	Slyc-GM	0.173338	0.0285933	Slyc-GM	0.169441	Slyc-GM	0.107374	0.0324378	Slyc-GM	0.101619	Slyc-GM	0.0810875	0.0302117	Slyc-GM	0.0746363	Slyc-GM	0.0885981	0.0324184	Slyc-GM	0.0818594	Slyc-GM	0.0978273	0.0300868	Slyc-GM	0.0906328	Slyc-GM	0.108783	0.0305195	Slyc-GM	0.104106	Slyc-GM	0.273957	0.0576878	Slyc-GM	0.267401	Slyc-GM	0.11266
XP_004235974	Slyc-GM		Slyc-GM	0.267887	0.0358142	Slyc-GM	0.263506	Slyc-GM	0.267883	0.0385556	Slyc-GM	0.266257	Slyc-GM	0.248387	0.0283913	Slyc-GM	0.249324	Slyc-GM	0.207443	0.0375615	Slyc-GM	0.20587	Slyc-GM	0.207587	0.0376	Slyc-GM	0.20745	Slyc-GM	0.242626	0.04187	Slyc-GM	0.240385	Slyc-GM	0.242015	0.0346113	Slyc-GM	0.242242	Slyc-GM	0.263289	0.0342076	Slyc-GM	0.261766	Slyc-GM	0.554657	0.0748004	Slyc-SM	0.54734	Slyc-GM	0.256002
XP_004240046	Slyc-GM		Slyc-GM	0.264589	0.041834	Slyc-GM	0.263898	Slyc-GM	0.27163	0.0581293	Slyc-GM	0.266349	Slyc-GM	0.319427	0.0499742	Slyc-GM	0.323777	Slyc-GM	0.243283	0.0498026	Slyc-GM	0.240102	Slyc-GM	0.248847	0.0478974	Slyc-GM	0.243741	Slyc-GM	0.231116	0.0428043	Slyc-GM	0.227682	Slyc-GM	0.239181	0.0347239	Slyc-GM	0.236774	Slyc-GM	0.254246	0.0379934	Slyc-GM	0.254829	Slyc-GM	0.441168	0.0776408	Slyc-SM	0.432698	Slyc-GM	0.261258
NP_001234676	Slyc-GM		Slyc-GM	0.16611	0.0251959	Slyc-GM	0.16853	Slyc-GM	0.167764	0.0290067	Slyc-GM	0.164621	Slyc-GM	0.162291	0.0244077	Slyc-GM	0.164152	Slyc-GM	0.11996	0.0261277	Slyc-GM	0.118697	Slyc-GM	0.13295	0.0291411	Slyc-GM	0.13077	Slyc-GM	0.13142	0.0320917	Slyc-GM	0.131146	Slyc-GM	0.137702	0.0258404	Slyc-GM	0.133893	Slyc-GM	0.167286	0.023863	Slyc-GM	0.166485	Slyc-GM	0.318372	0.0596491	Slyc-GM	0.317379	Slyc-GM	0.174113
XP_004252986	Slyc-GM		Slyc-GM	0.2571	0.0424205	Slyc-GM	0.25328	Slyc-GM	0.290575	0.0521617	Slyc-GM	0.286623	Slyc-GM	0.351217	0.0533442	Slyc-GM	0.351114	Slyc-GM	0.29205	0.0481252	Slyc-GM	0.299693	Slyc-GM	0.273436	0.0417824	Slyc-GM	0.276167	Slyc-GM	0.301697	0.0438687	Slyc-GM	0.305947	Slyc-GM	0.262093	0.0432582	Slyc-GM	0.264106	Slyc-GM	0.263182	0.0392051	Slyc-GM	0.258244	Slyc-GM	0.29548	0.059778	Slyc-GM	0.297263	Slyc-GM	0.253546
XP_004243239	Slyc-GM		Slyc-GM	0.163243	0.0513383	Slyc-GM	0.158746	Slyc-GM	0.211321	0.0510441	Slyc-GM	0.223553	Slyc-GM	0.17651	0.0429444	Slyc-GM	0.181269	Slyc-GM	0.161782	0.0359077	Slyc-GM	0.16124	Slyc-GM	0.220187	0.0412879	Slyc-GM	0.221982	Slyc-GM	0.184873	0.0418625	Slyc-GM	0.183577	Slyc-GM	0.169719	0.042379	Slyc-GM	0.164849	Slyc-GM	0.163377	0.0450699	Slyc-GM	0.157589	Slyc-GM	0.451122	0.0220565	Slyc-SM	0.451749	Slyc-GM	0.156408
XP_004241988	Slyc-GM		Slyc-GM	0.440786	0.0463406	Slyc-SM	0.440253	Slyc-GM	0.34543	0.045462	Slyc-GM	0.345555	Slyc-GM	0.389903	0.0468093	Slyc-GM	0.388737	Slyc-GM	0.44618	0.0501623	Slyc-SM	0.442384	Slyc-GM	0.449427	0.0484686	Slyc-SM	0.451424	Slyc-GM	0.437222	0.0525107	Slyc-SM	0.43825	Slyc-GM	0.442101	0.0486775	Slyc-SM	0.430596	Slyc-GM	0.439799	0.0467417	Slyc-SM	0.435601	Slyc-GM	0.307459	0.0625204	Slyc-GM	0.308942	Slyc-GM	0.455245
XP_004250418	Slyc-GM		Slyc-GM	0.137313	0.0379647	Slyc-GM	0.138513	Slyc-GM	0.338387	0.0410689	Slyc-GM	0.332978	Slyc-GM	0.336269	0.0357369	Slyc-GM	0.332945	Slyc-GM	0.355371	0.0569715	Slyc-GM	0.348227	Slyc-GM	0.326973	0.0539026	Slyc-GM	0.318023	Slyc-GM	0.176419	0.0412738	Slyc-GM	0.177839	Slyc-GM	0.271347	0.0477463	Slyc-GM	0.266957	Slyc-GM	0.092075	0.0297506	Slyc-GM	0.0900178	Slyc-GM	0.24687	0.06421	Slyc-GM	0.245274	Slyc-GM	0.14754
XP_004248242	Slyc-GM		Slyc-GM	0.243052	0.0417698	Slyc-GM	0.242664	Slyc-GM	0.249587	0.045043	Slyc-GM	0.251283	Slyc-GM	0.277181	0.044547	Slyc-GM	0.273043	Slyc-GM	0.231469	0.0397575	Slyc-GM	0.232271	Slyc-GM	0.246166	0.0455149	Slyc-GM	0.242626	Slyc-GM	0.253252	0.0451741	Slyc-GM	0.249377	Slyc-GM	0.231881	0.0423711	Slyc-GM	0.232433	Slyc-GM	0.239243	0.0434209	Slyc-GM	0.234838	Slyc-GM	0.359627	0.0599506	Slyc-GM	0.3585	Slyc-GM	0.242625
NP_001234281	Slyc-GM		Slyc-GM	0.11822	0.0265163	Slyc-GM	0.11273	Slyc-GM	0.19131	0.042404	Slyc-GM	0.190936	Slyc-GM	0.162279	0.0389465	Slyc-GM	0.158407	Slyc-GM	0.193422	0.0539592	Slyc-GM	0.184577	Slyc-GM	0.208896	0.0512182	Slyc-GM	0.205427	Slyc-GM	0.134242	0.0389866	Slyc-GM	0.134494	Slyc-GM	0.12174	0.0310624	Slyc-GM	0.120424	Slyc-GM	0.100636	0.0286495	Slyc-GM	0.0969184	Slyc-GM	0.168165	0.030501	Slyc-GM	0.165345	Slyc-GM	0.133983
XP_004252919	Slyc-GM		Slyc-GM	0.388233	0.0582594	Slyc-GM	0.388062	Slyc-GM	0.397673	0.0376271	Slyc-GM	0.399681	Slyc-GM	0.370606	0.0407214	Slyc-GM	0.371333	Slyc-GM	0.327812	0.0533824	Slyc-GM	0.318017	Slyc-GM	0.335808	0.0509023	Slyc-GM	0.330835	Slyc-GM	0.353243	0.0563614	Slyc-GM	0.349661	Slyc-GM	0.362865	0.0515813	Slyc-GM	0.355179	Slyc-GM	0.370959	0.0529877	Slyc-GM	0.365977	Slyc-GM	0.352267	0.0894983	Slyc-GM	0.352178	Slyc-GM	0.390744
XP_004247822	Slyc-GM		Slyc-GM	0.259783	0.0350057	Slyc-GM	0.257776	Slyc-GM	0.253841	0.0301356	Slyc-GM	0.25412	Slyc-GM	0.240484	0.0275809	Slyc-GM	0.240282	Slyc-GM	0.221761	0.0372614	Slyc-GM	0.223459	Slyc-GM	0.228598	0.034244	Slyc-GM	0.224371	Slyc-GM	0.234373	0.0370103	Slyc-GM	0.237902	Slyc-GM	0.21475	0.0321448	Slyc-GM	0.211833	Slyc-GM	0.237693	0.0290652	Slyc-GM	0.236001	Slyc-GM	0.378534	0.0707264	Slyc-GM	0.379083	Slyc-GM	0.232045
XP_004248139	Slyc-GM		Slyc-GM	0.211984	0.0453553	Slyc-GM	0.207091	Slyc-GM	0.118436	0.0252439	Slyc-GM	0.117611	Slyc-GM	0.136342	0.0281988	Slyc-GM	0.13252	Slyc-GM	0.0932018	0.0312914	Slyc-GM	0.0876065	Slyc-GM	0.135724	0.0375533	Slyc-GM	0.131284	Slyc-GM	0.155546	0.0435113	Slyc-GM	0.153935	Slyc-GM	0.212957	0.0442567	Slyc-GM	0.210624	Slyc-GM	0.214167	0.047605	Slyc-GM	0.207208	Slyc-GM	0.26864	0.0586196	Slyc-GM	0.273103	Slyc-GM	0.196768
XP_010315080	Slyc-GM		Slyc-GM	0.354867	0.0462301	Slyc-GM	0.35413	Slyc-GM	0.238456	0.0388313	Slyc-GM	0.239247	Slyc-GM	0.287525	0.0353458	Slyc-GM	0.288128	Slyc-GM	0.31404	0.0476831	Slyc-GM	0.30717	Slyc-GM	0.283989	0.0494362	Slyc-GM	0.280272	Slyc-GM	0.293941	0.0509156	Slyc-GM	0.289388	Slyc-GM	0.32043	0.0496022	Slyc-GM	0.315825	Slyc-GM	0.3504	0.0468828	Slyc-GM	0.347005	Slyc-GM	0.503267	0.0663204	Slyc-SM	0.500632	Slyc-GM	0.339599
XP_004236836	Slyc-GM		Slyc-GM	0.283661	0.0376974	Slyc-GM	0.285048	Slyc-GM	0.11356	0.0250693	Slyc-GM	0.111507	Slyc-GM	0.173231	0.030825	Slyc-GM	0.172177	Slyc-GM	0.184246	0.0419801	Slyc-GM	0.180523	Slyc-GM	0.211564	0.0460945	Slyc-GM	0.207611	Slyc-GM	0.244133	0.0471115	Slyc-GM	0.238627	Slyc-GM	0.287907	0.0449216	Slyc-GM	0.289538	Slyc-GM	0.298807	0.0384717	Slyc-GM	0.30204	Slyc-GM	0.478922	0.0546111	Slyc-SM	0.480903	Slyc-GM	0.255374
XP_004244296	Slyc-GM		Slyc-GM	0.234824	0.0451369	Slyc-GM	0.236976	Slyc-GM	0.244807	0.0508723	Slyc-GM	0.244121	Slyc-GM	0.331709	0.0469066	Slyc-GM	0.334965	Slyc-GM	0.253928	0.0545366	Slyc-GM	0.255445	Slyc-GM	0.210812	0.0504152	Slyc-GM	0.209907	Slyc-GM	0.210524	0.0468418	Slyc-GM	0.214627	Slyc-GM	0.210951	0.0449694	Slyc-GM	0.212645	Slyc-GM	0.225327	0.0449713	Slyc-GM	0.22673	Slyc-GM	0.306351	0.0630479	Slyc-GM	0.306556	Slyc-GM	0.214919
XP_004239852	Slyc-GM		Slyc-GM	0.316036	0.0440825	Slyc-GM	0.314161	Slyc-GM	0.169939	0.0343096	Slyc-GM	0.166029	Slyc-GM	0.19298	0.036478	Slyc-GM	0.192505	Slyc-GM	0.190828	0.0396476	Slyc-GM	0.185375	Slyc-GM	0.235077	0.0387795	Slyc-GM	0.239809	Slyc-GM	0.224167	0.0450831	Slyc-GM	0.224242	Slyc-GM	0.252185	0.0407319	Slyc-GM	0.246156	Slyc-GM	0.280187	0.0406835	Slyc-GM	0.280253	Slyc-GM	0.413599	0.0736192	Slyc-SM	0.413737	Slyc-GM	0.295043
XP_004241605	Slyc-GM		Slyc-GM	0.188752	0.0241463	Slyc-GM	0.186251	Slyc-GM	0.182444	0.0282092	Slyc-GM	0.180591	Slyc-GM	0.215778	0.0286874	Slyc-GM	0.217149	Slyc-GM	0.138987	0.0290331	Slyc-GM	0.136001	Slyc-GM	0.135688	0.024217	Slyc-GM	0.133515	Slyc-GM	0.154693	0.0344426	Slyc-GM	0.151654	Slyc-GM	0.170613	0.0273044	Slyc-GM	0.170672	Slyc-GM	0.16876	0.0243099	Slyc-GM	0.169126	Slyc-GM	0.376779	0.086043	Slyc-GM	0.375401	Slyc-GM	0.200353
XP_004233311	Slyc-GM		Slyc-GM	0.338552	0.0625247	Slyc-GM	0.332206	Slyc-GM	0.264433	0.0305858	Slyc-GM	0.263878	Slyc-GM	0.281867	0.0286575	Slyc-GM	0.280001	Slyc-GM	0.228555	0.0338854	Slyc-GM	0.227447	Slyc-GM	0.210827	0.0291259	Slyc-GM	0.210231	Slyc-GM	0.250752	0.0420935	Slyc-GM	0.252439	Slyc-GM	0.190037	0.0265182	Slyc-GM	0.189939	Slyc-GM	0.351211	0.0602528	Slyc-GM	0.34972	Slyc-GM	0.372254	0.0695688	Slyc-GM	0.375281	Slyc-GM	0.350584
XP_004252260	Slyc-GM		Slyc-GM	0.127763	0.0337845	Slyc-GM	0.124717	Slyc-GM	0.356451	0.0309099	Slyc-GM	0.349808	Slyc-GM	0.356663	0.0298622	Slyc-GM	0.350385	Slyc-GM	0.36191	0.0399512	Slyc-GM	0.354336	Slyc-GM	0.301494	0.0392999	Slyc-GM	0.29281	Slyc-GM	0.169257	0.0444211	Slyc-GM	0.163531	Slyc-GM	0.27433	0.041751	Slyc-GM	0.266215	Slyc-GM	0.0961291	0.0328231	Slyc-GM	0.0929494	Slyc-GM	0.289797	0.0544267	Slyc-GM	0.288535	Slyc-GM	0.135762
XP_004245114	Slyc-GM		Slyc-GM	0.217464	0.0340637	Slyc-GM	0.220147	Slyc-GM	0.15573	0.0236313	Slyc-GM	0.157602	Slyc-GM	0.198514	0.0276684	Slyc-GM	0.194671	Slyc-GM	0.177517	0.0320589	Slyc-GM	0.176243	Slyc-GM	0.160062	0.0335655	Slyc-GM	0.158227	Slyc-GM	0.212695	0.0405411	Slyc-GM	0.212813	Slyc-GM	0.204949	0.0322129	Slyc-GM	0.205374	Slyc-GM	0.222438	0.0298183	Slyc-GM	0.221789	Slyc-GM	0.229384	0.0474753	Slyc-GM	0.227824	Slyc-GM	0.240014
XP_010313709	Slyc-GM		Slyc-GM	0.276114	0.0385032	Slyc-GM	0.272227	Slyc-GM	0.177184	0.0388573	Slyc-GM	0.171553	Slyc-GM	0.172801	0.0363193	Slyc-GM	0.170707	Slyc-GM	0.154476	0.0355448	Slyc-GM	0.152356	Slyc-GM	0.245327	0.0392536	Slyc-GM	0.244157	Slyc-GM	0.256487	0.0455477	Slyc-GM	0.257419	Slyc-GM	0.29133	0.038639	Slyc-GM	0.29215	Slyc-GM	0.28421	0.0378834	Slyc-GM	0.280057	Slyc-GM	0.366653	0.0667342	Slyc-GM	0.355137	Slyc-GM	0.266785
XP_004246365	Slyc-GM		Slyc-GM	0.374929	0.0661916	Slyc-GM	0.379235	Slyc-GM	0.291638	0.0567592	Slyc-GM	0.284597	Slyc-GM	0.274357	0.0449887	Slyc-GM	0.275441	Slyc-GM	0.311754	0.0511511	Slyc-GM	0.304995	Slyc-GM	0.312438	0.0574448	Slyc-GM	0.310644	Slyc-GM	0.337595	0.0606365	Slyc-GM	0.331655	Slyc-GM	0.382557	0.0619138	Slyc-GM	0.376169	Slyc-GM	0.373271	0.0671477	Slyc-GM	0.365345	Slyc-GM	0.402084	0.0515146	Slyc-GM	0.401314	Slyc-GM	0.33716
XP_004246547	Slyc-GM		Slyc-GM	0.154317	0.0282149	Slyc-GM	0.154015	Slyc-GM	0.236226	0.0396184	Slyc-GM	0.239126	Slyc-GM	0.202787	0.0294077	Slyc-GM	0.203675	Slyc-GM	0.143515	0.0325304	Slyc-GM	0.14216	Slyc-GM	0.136101	0.031728	Slyc-GM	0.133694	Slyc-GM	0.146919	0.035594	Slyc-GM	0.146355	Slyc-GM	0.129601	0.0281402	Slyc-GM	0.127459	Slyc-GM	0.151706	0.0310686	Slyc-GM	0.147973	Slyc-GM	0.236099	0.0626274	Slyc-GM	0.223632	Slyc-GM	0.152165
XP_004231574	Slyc-GM		Slyc-GM	0.28835	0.0414348	Slyc-GM	0.290742	Slyc-GM	0.171769	0.0320123	Slyc-GM	0.169976	Slyc-GM	0.210992	0.032007	Slyc-GM	0.207749	Slyc-GM	0.217772	0.0402032	Slyc-GM	0.217548	Slyc-GM	0.229208	0.0406233	Slyc-GM	0.232008	Slyc-GM	0.249957	0.0412719	Slyc-GM	0.245638	Slyc-GM	0.283094	0.0382283	Slyc-GM	0.284772	Slyc-GM	0.295583	0.0391618	Slyc-GM	0.300918	Slyc-GM	0.586184	0.0723036	Slyc-SM	0.580163	Slyc-GM	0.265361
XP_004237260	Slyc-GM		Slyc-GM	0.213017	0.0336276	Slyc-GM	0.215314	Slyc-GM	0.123508	0.0304172	Slyc-GM	0.120556	Slyc-GM	0.156736	0.0334759	Slyc-GM	0.154995	Slyc-GM	0.164412	0.0454551	Slyc-GM	0.158137	Slyc-GM	0.165338	0.0397898	Slyc-GM	0.159003	Slyc-GM	0.191137	0.0355683	Slyc-GM	0.189015	Slyc-GM	0.195444	0.0366248	Slyc-GM	0.195186	Slyc-GM	0.215503	0.0338965	Slyc-GM	0.214939	Slyc-GM	0.352627	0.0618627	Slyc-GM	0.350792	Slyc-GM	0.203637
XP_004239868	Slyc-GM		Slyc-GM	0.18105	0.040173	Slyc-GM	0.183875	Slyc-GM	0.240932	0.0662341	Slyc-GM	0.22863	Slyc-GM	0.197463	0.0490175	Slyc-GM	0.187837	Slyc-GM	0.190544	0.048224	Slyc-GM	0.182604	Slyc-GM	0.175211	0.0441508	Slyc-GM	0.168145	Slyc-GM	0.179648	0.0436158	Slyc-GM	0.180649	Slyc-GM	0.176779	0.0419486	Slyc-GM	0.167631	Slyc-GM	0.191301	0.0372603	Slyc-GM	0.188064	Slyc-GM	0.314785	0.0743915	Slyc-GM	0.313346	Slyc-GM	0.164141
XP_004245767	Slyc-GM		Slyc-GM	0.3836	0.0370656	Slyc-GM	0.385811	Slyc-GM	0.243347	0.0318939	Slyc-GM	0.240948	Slyc-GM	0.331288	0.0316727	Slyc-GM	0.328018	Slyc-GM	0.314234	0.0378461	Slyc-GM	0.311882	Slyc-GM	0.357171	0.0350363	Slyc-GM	0.354111	Slyc-GM	0.343468	0.0384146	Slyc-GM	0.34624	Slyc-GM	0.38055	0.033812	Slyc-GM	0.382879	Slyc-GM	0.37956	0.0315587	Slyc-GM	0.382964	Slyc-GM	0.445871	0.0661584	Slyc-SM	0.434588	Slyc-GM	0.372739
XP_004241890	Slyc-GM		Slyc-GM	0.104887	0.0218941	Slyc-GM	0.10143	Slyc-GM	0.17935	0.0344368	Slyc-GM	0.183929	Slyc-GM	0.153049	0.028109	Slyc-GM	0.150822	Slyc-GM	0.122745	0.0266996	Slyc-GM	0.122786	Slyc-GM	0.0944695	0.0247866	Slyc-GM	0.0909581	Slyc-GM	0.10308	0.0261172	Slyc-GM	0.100761	Slyc-GM	0.0837523	0.0198908	Slyc-GM	0.0837467	Slyc-GM	0.10154	0.0208944	Slyc-GM	0.100052	Slyc-GM	0.259175	0.044984	Slyc-GM	0.255526	Slyc-GM	0.103527
XP_010312070	Slyc-GM		Slyc-GM	0.2355	0.0344772	Slyc-GM	0.239528	Slyc-GM	0.219629	0.0476928	Slyc-GM	0.214821	Slyc-GM	0.206011	0.0395144	Slyc-GM	0.203663	Slyc-GM	0.208957	0.0431605	Slyc-GM	0.211522	Slyc-GM	0.225003	0.0435101	Slyc-GM	0.227981	Slyc-GM	0.260264	0.0404939	Slyc-GM	0.258866	Slyc-GM	0.241964	0.0333301	Slyc-GM	0.243992	Slyc-GM	0.248615	0.0291253	Slyc-GM	0.248003	Slyc-GM	0.416879	0.0719606	Slyc-SM	0.421515	Slyc-GM	0.222096
XP_004251983	Slyc-GM		Slyc-GM	0.183768	0.0322749	Slyc-GM	0.179422	Slyc-GM	0.173754	0.0323272	Slyc-GM	0.172056	Slyc-GM	0.18752	0.0305639	Slyc-GM	0.186735	Slyc-GM	0.14698	0.0318648	Slyc-GM	0.146514	Slyc-GM	0.114522	0.0276328	Slyc-GM	0.111322	Slyc-GM	0.142859	0.0359664	Slyc-GM	0.142743	Slyc-GM	0.192352	0.03567	Slyc-GM	0.186966	Slyc-GM	0.188719	0.0298013	Slyc-GM	0.185417	Slyc-GM	0.505077	0.0661231	Slyc-SM	0.508401	Slyc-GM	0.176646
XP_004242741	Slyc-GM		Slyc-GM	0.310087	0.0457346	Slyc-GM	0.306536	Slyc-GM	0.17041	0.0314923	Slyc-GM	0.166456	Slyc-GM	0.202485	0.0273313	Slyc-GM	0.198353	Slyc-GM	0.493278	0.0668351	Slyc-SM	0.487102	Slyc-GM	0.394961	0.0614571	Slyc-GM	0.382354	Slyc-GM	0.35346	0.0586408	Slyc-GM	0.338538	Slyc-GM	0.328217	0.0508178	Slyc-GM	0.329558	Slyc-GM	0.312872	0.0434537	Slyc-GM	0.311084	Slyc-GM	0.435631	0.0745221	Slyc-SM	0.431627	Slyc-GM	0.272101
XP_004242412	Slyc-GM		Slyc-GM	0.093704	0.0250722	Slyc-GM	0.0897972	Slyc-GM	0.218314	0.0500226	Slyc-GM	0.218561	Slyc-GM	0.187697	0.0347863	Slyc-GM	0.185573	Slyc-GM	0.122555	0.0432403	Slyc-GM	0.115964	Slyc-GM	0.079393	0.0298699	Slyc-GM	0.0743635	Slyc-GM	0.0622222	0.0253129	Slyc-GM	0.0562667	Slyc-GM	0.0890377	0.0265998	Slyc-GM	0.0856734	Slyc-GM	0.0816612	0.0227739	Slyc-GM	0.0779337	Slyc-GM	0.192669	0.0512944	Slyc-GM	0.185718	Slyc-GM	0.108328
XP_004246714	Slyc-GM		Slyc-GM	0.257077	0.0354904	Slyc-GM	0.255717	Slyc-GM	0.215464	0.0293981	Slyc-GM	0.21596	Slyc-GM	0.243053	0.0307252	Slyc-GM	0.241281	Slyc-GM	0.184595	0.035178	Slyc-GM	0.186487	Slyc-GM	0.205598	0.0394831	Slyc-GM	0.205298	Slyc-GM	0.238821	0.041431	Slyc-GM	0.234985	Slyc-GM	0.269351	0.041692	Slyc-GM	0.272492	Slyc-GM	0.257148	0.0379227	Slyc-GM	0.258878	Slyc-GM	0.362196	0.0754006	Slyc-GM	0.361997	Slyc-GM	0.280739
XP_004228702	Slyc-GM		Slyc-GM	0.434564	0.0501282	Slyc-SM	0.430877	Slyc-GM	0.222998	0.0490514	Slyc-GM	0.221374	Slyc-GM	0.305036	0.0434659	Slyc-GM	0.303171	Slyc-GM	0.344341	0.0504875	Slyc-GM	0.344356	Slyc-GM	0.360661	0.0487826	Slyc-GM	0.354262	Slyc-GM	0.423029	0.0488865	Slyc-SM	0.412771	Slyc-GM	0.422104	0.0431743	Slyc-GM	0.418908	Slyc-GM	0.436301	0.0482686	Slyc-SM	0.427683	Slyc-GM	0.651127	0.0806896	Slyc-SM	0.663385	Slyc-GM	0.431891
NP_001234243	Slyc-GM		Slyc-GM	0.38867	0.0956076	Slyc-GM	0.386371	Slyc-GM	0.344243	0.0301033	Slyc-GM	0.342915	Slyc-GM	0.34512	0.0279427	Slyc-GM	0.344321	Slyc-GM	0.346424	0.0408064	Slyc-GM	0.345795	Slyc-GM	0.288977	0.0397157	Slyc-GM	0.286028	Slyc-GM	0.355023	0.0496253	Slyc-GM	0.35707	Slyc-GM	0.259444	0.0446017	Slyc-GM	0.261598	Slyc-GM	0.416245	0.0605605	Slyc-SM	0.41216	Slyc-GM	0.395019	0.0519618	Slyc-GM	0.404673	Slyc-GM	0.45535
XP_010312218	Slyc-GM		Slyc-GM	0.177446	0.05008	Slyc-GM	0.16997	Slyc-GM	0.206645	0.0405741	Slyc-GM	0.206712	Slyc-GM	0.169974	0.0326805	Slyc-GM	0.163362	Slyc-GM	0.296916	0.0900007	Slyc-GM	0.282287	Slyc-GM	0.216284	0.0707635	Slyc-GM	0.202622	Slyc-GM	0.227441	0.0677882	Slyc-GM	0.210097	Slyc-GM	0.203203	0.0551361	Slyc-GM	0.193211	Slyc-GM	0.179303	0.0466779	Slyc-GM	0.171154	Slyc-GM	0.281543	0.0498346	Slyc-GM	0.286187	Slyc-GM	0.132722
XP_004245101	Slyc-GM		Slyc-GM	0.294125	0.0495165	Slyc-GM	0.289597	Slyc-GM	0.252096	0.038688	Slyc-GM	0.248801	Slyc-GM	0.222592	0.0344422	Slyc-GM	0.223	Slyc-GM	0.317413	0.0520271	Slyc-GM	0.321057	Slyc-GM	0.289024	0.0473964	Slyc-GM	0.287289	Slyc-GM	0.276817	0.0550607	Slyc-GM	0.269668	Slyc-GM	0.277183	0.0499081	Slyc-GM	0.275724	Slyc-GM	0.303892	0.051579	Slyc-GM	0.292915	Slyc-GM	0.246672	0.050003	Slyc-GM	0.245735	Slyc-GM	0.277519
XP_004229470	Slyc-GM		Slyc-GM	0.38433	0.0375904	Slyc-GM	0.384822	Slyc-GM	0.223646	0.0380634	Slyc-GM	0.220953	Slyc-GM	0.260849	0.0386058	Slyc-GM	0.261345	Slyc-GM	0.267005	0.0396682	Slyc-GM	0.262647	Slyc-GM	0.317479	0.0417594	Slyc-GM	0.315184	Slyc-GM	0.30977	0.0458929	Slyc-GM	0.304387	Slyc-GM	0.307024	0.0408986	Slyc-GM	0.303335	Slyc-GM	0.365201	0.0354631	Slyc-GM	0.363679	Slyc-GM	0.398029	0.0840475	Slyc-GM	0.388255	Slyc-GM	0.346123
XP_004237545	Slyc-GM		Slyc-GM	0.161328	0.0368391	Slyc-GM	0.157651	Slyc-GM	0.202531	0.0386034	Slyc-GM	0.198981	Slyc-GM	0.189279	0.0338713	Slyc-GM	0.189087	Slyc-GM	0.207787	0.0555141	Slyc-GM	0.199611	Slyc-GM	0.232802	0.0629581	Slyc-GM	0.228493	Slyc-GM	0.200122	0.0498188	Slyc-GM	0.196381	Slyc-GM	0.190405	0.0485212	Slyc-GM	0.18298	Slyc-GM	0.159884	0.040551	Slyc-GM	0.151634	Slyc-GM	0.287962	0.050338	Slyc-GM	0.286371	Slyc-GM	0.183048
XP_004238036	Slyc-GM		Slyc-GM	0.299303	0.0603297	Slyc-GM	0.30576	Slyc-GM	0.28769	0.0500746	Slyc-GM	0.292867	Slyc-GM	0.246149	0.0398888	Slyc-GM	0.249317	Slyc-GM	0.288943	0.075203	Slyc-GM	0.305326	Slyc-GM	0.226031	0.0647466	Slyc-GM	0.232964	Slyc-GM	0.220807	0.0663895	Slyc-GM	0.221355	Slyc-GM	0.256375	0.0578716	Slyc-GM	0.259617	Slyc-GM	0.299358	0.0572187	Slyc-GM	0.296563	Slyc-GM	0.309821	0.0699134	Slyc-GM	0.319183	Slyc-GM	0.275457
XP_004242376	Slyc-GM		Slyc-GM	0.413286	0.0566372	Slyc-SM	0.416702	Slyc-GM	0.251011	0.0466711	Slyc-GM	0.2477	Slyc-GM	0.264685	0.0460965	Slyc-GM	0.271687	Slyc-GM	0.282776	0.0633706	Slyc-GM	0.284812	Slyc-GM	0.346455	0.0572545	Slyc-GM	0.352539	Slyc-GM	0.382382	0.0543118	Slyc-GM	0.386175	Slyc-GM	0.388629	0.0524043	Slyc-GM	0.396882	Slyc-GM	0.389652	0.0565025	Slyc-GM	0.396374	Slyc-GM	0.573693	0.0826557	Slyc-SM	0.575416	Slyc-GM	0.40432
[truncated: 8,379 more rows]
[truncated: 98 more columns]
